# Supplementary material for: Genome-wide identification of R2R3-MYB family in wheat and functional characteristics of the abiotic stress responsive gene TaMYB344
Source: BMC Genomics. 2020 Nov 12;21:792. doi: 10.1186/s12864-020-07175-9 (PMC7659103; doi:10.1186/s12864-020-07175-9)
Supplement: Supplementary file 1 — Additional file 1: Sequences of MYBs in wheat (Table S1); Characteristic features of MYBs in wheat (Table S2); Syntenic relationships of MYBs in wheat (Table S3); The Ka/Ks of duplication gene pairs (Table S4); The expression data of MYBs in wheat (Table S5); The up/down regulated MYBs in wheat under various stress treatment (Table S6); Putative cis-acting regulatory elements of TaMYB344 promoter sequence (Table S7); Primer pairs for amplification (Table S8). [file 12864_2020_7175_MOESM1_ESM.zip › Table S1.xls]

## Sheet: AA
Table S1. Amino acid sequences of MYB genes in wheat
Protein name	ID	Sequence	Length (aa)
TaMYB1	TraesCS1A02G021500.1	MGRAPCCQKLGLKQGKWTKEEDGILANYIAQHGEGSWRSLPKNAGLLRCGKSCRLRWLNYLRGGLKRGNFSKEEDDLIVKLHATNGNRWSLIASHLPGRTDNEIKNYWNLHLGRQFHSFKQTYTANNSTTITIDINKLSATNRKRRGGQAPGQLPRSSTKKQPTPKPAKPQDGSSPIGATSLASCLPQGNQDQNQPINITVSHTFGEPYSGNGICHMVRDNIDQNGGVLEPNSAIDWIELLEPNNSMNHIGLLEDESEMEALLSSMDLTTSGHSVIEHGGQSWLEDLLDMGWEGFASHLWGQSAQNDLLQTTMPHAMTGSEVREFEQFVSWLLSDEF	337
TaMYB2	TraesCS1A02G042700.1	MCNNSGGRGGARAARKGPWAENEDAQLVWFVRLLGERRWDFLAQVSGLRRTGKSCRLRWVNYLHPGLKRGRITADEERLILSLHAEWGSRWSRIARKLPGRTDNEIKNYWRTHMRKKAQEEKMLAKKKAVAEASSSTTSLTTTTCSASATATSSRAATTEAPQESGTSMDDEAEEEATTSVSEENKAEVVQYCSAVDIDQLWNDIAASESYPEMMMSWGSAGNVAVAAPVEPSSPVWEFCEDYSLWRIDDHEYYNKIDQHALN	263
TaMYB3	TraesCS1A02G076200.1	MDMDKEYYKACMGMEALPMSPAGFSAVTTEAAMAVATASEDEGDLKRGPWTAEEDMLLVDYISKHGEGRWNSLARCAGLRRTGKSCRLRWLNYLRPDVRRGNITPEEQLLILDLHSRWGNRWSKIAQRLPGRTDNEVKNYWRTRVQKHAKQLHCDVNSDRFRDVVRQVWMPRLLERIQAESSSSSAAAAAGVGVPALTRAMSSPAGASQYHCFDHASSGGPSRKVAVTMSPDTSSTLRSSLSPAETSHGAHFPAWGAATATANVDGSMMQCAGREGGAIGGDQYVIHGDSLSGSWSELLAATDIPDFEFGNFDDNLWSLEDIYC	324
TaMYB4	TraesCS1A02G083100.2	MGRHSCCYKQKLRKGLWSPEEDEKLMNHITKHGHGCWSSVPKLAGLQRCGKSCRLRWINYLRPDLKRGAFAQDEEDLIVELHAVLGNRRWSQIAAQMPGRTDNEIKNLWNSSLKKKLRQKGIDPNTHKPLTEADRSGAAPTISTERTSGSSDVNPSSAGALGNFGHLLSETAQSSMLLPVYDKKRPETPSLARPKVPAKELFLDQLTAGHESPSSCRSSGPTLYFPFQQQLGYSNECGSGDGANMNSLWFNQNDFSCNTISTVMPTVSPSALSTPMGLNLPPDNHHHGGTGIGSAPFYWDGVNPSSSGSTGSSGSNSMGFEPQSTNSILENSVFPWTDIGVGQEKDTRVQLVEELKWPDLLHGTFAEATTAMQNQSQSLYDDVIKAESQFNMEGICASW…	430
TaMYB5	TraesCS1A02G155300.1	MGRAPCCEKDGLKRGAWSPEEDQRLADYIARHGHPNWRALPKHAGLLRCGKSCRLRWVNYLSPDIKRGNFTADEEDLIIRLHQTLGNRWSVIAAQLPGRTDNEIKNVWHSHLKKRLEDGLKPAADHDAGGSGRQKSRKQAKARSATVDARKRQTSPQGQSSSSLTCSTVTESAAAVSSSPSDNATITGASHGHQLVKEDTSSSEAVTDNSFLSSTDVTGMIDLGATDEDLSLAMSSSLNWSDDQDFWIKMLQEGGDIIDLPEL	263
TaMYB6	TraesCS1A02G201100.1	MVKKGKWSREEDDLLKKHIDKYGIGRSWQALAETLGLQRCGRGCRARWLNYLRPGLKHGNFTPAEESIICEMYSKRGSCWSVIAAQLPGRTDLAVKNYWNGTISKRFHWASSAAAARRRRSDHRPSSSTTSDATKPEELALVVHGEGSSTTGSSCYAGGFVDARVLAGSLPLVQAQPPLAAGGWKAAKEEVGETVPIERKPAVAPAPLPENAPALPGDEAGAVDMVCAPMTAIPLASMEPDDMPWIDGFDEIDSFLPWFDD	261
TaMYB7	TraesCS1A02G223600.1	MHNPRGSRSRQTETDAAREGRGGMPDGGGGSDGAGAGAGRIKGSWSPEEDELLRDAVARHGARNWTVISAEIPGRTGKSCRLRWCNQLSPGVHRRAFTPDEDRLIFDLHSKHGNKWATIARKLVGRTDNSVKNHWNSTLRKRRRAAAAAATAGNAAGGPAFAPASAMSFQSVDLTKGGEDDYDDDDGDSDSDGSVEPPASAKRPRVDVVPPAVKVDDRAPPPDPPTSLSLSLPGTGVGAVIPPTPPAPVPAPAPAKEPWMESARAMLEQNPWFMEAMKRMVEDEVRRQMGSVCSIMASLGRAGAAAATLPTARVDRSETHPAGGRDQRTDG	331
TaMYB8	TraesCS1A02G244500.1	MLLVRLKLPRAWTAEEDARLARLARENGLRSWHRVARQMPGRSYALCRDRWRDHLARDVYHRAFTAGDDAELARLHQRHGGRWSSISRAVYGRTSRVMKRRWRELRKNGAKKTAYCPPALPTEDLEMELSEQRHPLADALAAGLSCCSLGCSPMDPWAGSLALGFACMAV	170
TaMYB9	TraesCS1A02G252600.1	MGRAPCCDKATVKRGPWSPEEDAMLKAYIEERGTGNNWIALPHKIGLKRCGKSCRLRWLNYLRPNIKHGDFTPEEDSTICKLYISIGSRWSIIAAQLPGRTDNDVKNYWNTKLKKRLLGGRRKDRGASTQQHRQGELDGANNDGEQQPLSASAMERIQLCMQLQEMQNPLSSIGNHNNPLHLWQPGSHHQIAATYSNNSNNNSNSSRSSSLDVTVAAEQGQSSSLNDQHLGGQQQLEMAAAADGLASPSSAGNSNMVTIEAELQELLYSTTTTTTTDSVVTQQGGVDWWSYDQGKSPVHCWDFAPETSSVLQDYAAVVYDM	321
TaMYB10	TraesCS1A02G268800.1	MGRSPCCEKEHTNKGAWTKEEDQRLIAYIRANGEGCWRSLPKAAGLLRCGKSCRLRWMNYLRPDLKRGNFTDEEDELIIRLHSLLGNKWSLIAGQLPGRTDNEIKNYWNTHIKRKLLSRGMDPHTHRPLTAVDGGAASSRPAHIAVPARAAPPTMFALPTKQPPVDSSSSDGSSGATSTGEPRCPDLNLDLSVGPPAADTPTSHPVCLCRHLGLRGGAACSCRQGDSPGSQGGGFRYFRPLEEGQYI	247
TaMYB11	TraesCS1A02G308100.2	MTRAKSESDRVMPGPDQVDLASHDDDSARESPRRRAGPQLKKGPWTPAEDAILEAYVKKHGVQNWNVVQKDTGLLRCGKSCRLRWANHLRPDLKKGTFTKEEENLIIKLHSKMGNKWARMAARLPGRTDNEIKNYWNTRIKKCQRTSTPIYPAEICLQASNEDQHESADFSFSEKLANDLLHGNGLYDPSSTWGDFIDDQEALSYAPQLPDVSFSNLPGLYFESTNHGFVDQVNQAEVLKESEISFPWLNAAINGTFDGSHAFSNGNFSTSRPMTGPWKMELPSFQFAGSDPNNWSAYSRTCAAQGANFADPCMRSSAAMASAKFEHMCMIPGNSGQLEEPLPEAHAVSSAENQQLSVGSSSASTGSPCDAMVETSELHFLERDPNLYALVNSCSPASP…	459
TaMYB12	TraesCS1A02G365900.1	MGRPSSGGVGQPKLRKGLWSPEEDEKLYNHIIRHGVGCWSSVPRLAGLNRCGKSCRLRWINYLRPDLKRGCFSQEEEDHIVALHQILGNRWSQIASHLPGRTDNEIKNFWNSCIKKKLRQQGLDPATHKPMAAADTATPALPDTEEEDRKPLAAAADGSLAPKQTAVFDPFPVCADYGARFAEDLGAANAAALYGQFYGGKEAADEDAGFGAADYSCVLDVPESLGYGESSSNSSNRNYGGEVGSMLDGEVRSVLDGEVLHWAKAEPAFAEMEYEFSLPCQEQSLLPNFEFNLEQYF	297
TaMYB13	TraesCS1A02G366100.1	MGRPSSGGVGQPKLRKGLWSPEEDEKLYNHIIRHGVGCWSSVPRLAGLNRCGKSCRLRWINYLRPDLKRGCFSQQEEDNIVALHQILGNRWSQIASHLPGRTDNEIKNFWNSCIKKKLRQQGIDPATHKPMGAADTATAALPDAEDEDRKPLAAAADSSLAPKQPAVFDPFPVSDYGAEFADGLGTANAAALYGQFGCGKEGADEDAGFGAADYSCVLDVSENLGYGESSSNSSNWNYGGEVGSVLDGEVPHWGKAEMEQQHTPLEHKSSLPCQEQSLLASFDFNLELEPYF	292
TaMYB14	TraesCS1A02G366200.1	MGRPTSGGVQMQQPKLRKGLWSPEEDEKLYSHILRYGVGCWSSVPRLAGLHRCGKSCRLRWLNYLRPDLKRGTFSQEEEDHIVALHQILGNRWSQIASHLPGRTDNEIKNFWNSCIKKKLRKQGIDPATHKPMAAGMITAATAALPDAEAVDRKPLAAAADGSLAPKQSPEFDPFPVCADYGGGFAGDLGAANATALYVQFGDCKDGAHGDTGFGAADYSCVLDVSENLGYGESSSNSSNWNYGREVGSVLDGEVLHWAKAEMERQHDEPPEHKFALPCQEQSLLANFEFNLEQYF	296
TaMYB15	TraesCS1A02G366300.1	MGHPSSGGMGQPKLRKGLWSPVEDEKLYNHIIRHGVGCWSSVPRLAGLHRCGKSCRFRWLNYLRPDLRRGSFSQQEEDHIVALHQILGNRWSQIASRLPGRTDNEIKNFWNSCIKKKLRQQGIDPATQKPKGMATAALPDVEMEDRKALSTVVDGGLAQKQQLVFDPFPVCADYGGGFAEDLSAANAAAFYGQFGGGKEGADDDAGFGTGDYSCVLDVSENLGYGESSSNSSNWNYGGEVGNVLDGEVLDWAKAEMERQHDQLLEHKFLLPCPEQSLLANFEFNLEQYF	289
TaMYB16	TraesCS1A02G379700.1	MGRAPCCDKARVKRGPWSPEEDEQLRSYVRANGVGGNWIALPHKAGLNRCGKSCRLRWLNYLRPDIRHGGYTEQEDRVICSLYASIGSRWSIIASKLPGRTDNDVKNYWNTKLKKKAMPMPMPMPMPGPHYHHHAGLGAFSAPATPSGPAGSWSQCVPSTLQPAALSPAASGSSVDTTSSGGDMCFAPAGMYQPHHPMQGFVHVDSSPQTVLAPMPLDVPAATGIWAPSMPAASDVGGVALEDAFLADLGAYGDLLLGGFGGQLLQDNKATAAMELPGACYFPNMAEMWAADHAHAHAKPPQGLCNTFT	309
TaMYB17	TraesCS1A02G406600.1	MRNAAVFTLATALRRRSGTRAPEGRRRTMQCAEPAVRKGPWTMEEDLVLANYVAANGEGAWNSLARAAGLNRTGKSCRLRWLNYLRPDVRRGNITPEEHLLIVELQARWGNRWSKIARHLPGRTDNEIKNFWRTKIQKKRSGGATASDSTGCQLPSSTAVTESQSSSSNSVGRPGAMPHYDVVTAATQPGGWGDHQLGYAVQGGGGAACAGDMDGGVPPEFLQAAAVAGDNFWGLEEFWPTVPSLHGDY	249
TaMYB18	TraesCS2A02G069300.1	MGRAPCCDKNNVKKGPWSPEEDAKLKEFMDKHGTGGNWIALPQKAGLRRCGKSCRLRWLNYLRPNIKHGEFTEHEDRVICSMYASIGSRWSIIASQLPGRTDNDIKNYWNTKLKKKLMGSTTMAGAGPPPRAPRQNHHQHRPVLLPYSSSPHSNYSNFFHGAGALLQQSAEPLTLQPQDHYMLGSSGSLNPMGNSNGASAVQLQLLHATTAHRQLQVKEECGSGGAMIAFGCGDQQSCSSSDGTQYGGGQYVHGGRHHGKEMSFDNNNGYSAYGVYGNGAGAVEQEHKLSFQLQHQQEQQQAQLDYSYEEIKQLLMTAAASGADGLIHDSELIGAHAAAAAAGKLTMM	348
TaMYB19	TraesCS2A02G097200.1	MACDQRGMRGEETAAGEEEMLRRGPWTVEEDVLLANYIAANGEGRWNALARRAGLKRTGKSCRLRWLNYLRPDLRRGGMTAEEQLLVLELHARWGNRWSKIAQHLPGRTDNEIKNYWRTRVQRHAKQLRCDVGSQRFRDLVRGLWIPRLLERIHAANSSGEGDVIAQATAAALPVAADGRCWAVDDVFDLGPGAAAADVELSCTTALSSSSSVSTDGCGVQPLPPPAPMVATAESAHGSVVSSAAMHDTALWQPPQTHGGLMMTQEQQHHQRAESQLLGAETWWSDQTSLHAGLYADVGFPELEFGGETMWGACADDLWCTDMLGL	326
TaMYB20	TraesCS2A02G152700.1	MSKRPGGTKKRLKRGLWSPEEDEKLMNHIAKYGNGCWSSVPKIAGLERCGKSCRLRWINYLRPDLKRGAFSQEEEDLIIHLHSILGNKWSQIAAQLPGRTDNEVKNFWNSFIKKKLRQRGIDPATHKPLAPAGAAAAATPVSRSAVFSEAELILSSPVGGPHMPPLVSAESYVYSRGSMDGAGGVVGGCSDDGSLSSLSGYNNNNQTADFAGYLDADALHGAVIPSVSSSSTLNSMAGVSPGGVANGNATDELCCNNNNKNNPSNSGSGFESSTTQSSSNHHLPWLELGSISSCTEDGNAAGAAADHYGAALDELKWSDYVFDGGYPQYHQQGQCIYGDSKAAADAATAQFDAHGLGINWCLN	363
TaMYB21	TraesCS2A02G152900.1	MSKRPGATKKRLKRGLWSPEDDEKLMNHVAQYGYGCWSSIAKIAGLERCGKSCRLRWMHYLTPDRGGPFSQGEEDLIIHLHSIRGNKWSQIAAQLPGRTDNEVKNFWNTIIKKKLRQRRIDPAIHKPLAHAGAAAAATPVTRTAVFSEAELILSSPVGTQPMPPLVSAESYVYSRGSMDGAGGAHAALGGCSDDGSLSSLSGYNNNQKADFPGYLDADALHGAVIPSVWSSRTLNWWRA	239
TaMYB22	TraesCS2A02G157600.1	MGRPPCCDKEGVKKGPWTPEEDLVLVSYVQEHGPGNWRAVPTRTGLMRCSKSCRLRWTNYLRPGIKRGNFTDQEEKLIVHLQALLGNRWAAIASYLPERTDNDIKNYWNTHLKRKLQAGGDAAAKPAAQRPASSSKGQWERRLQTDINMARRALREALTTLDDIKRQQPDAADGVNGPAAAGADSGSPAASSSSAASLSQCSPSAAGPYVLTTANISRMLDGWVSKGRSAVPAADSPSGSSASEVSYGSGAAARALGSAFEYDRKPAVLAPDQTQLNAIETWLFADDNSNNDHHGHGGGGSGLLGVPATLGYPF	314
TaMYB23	TraesCS2A02G158900.4	MATGPDLTSSSAADAAAAAASSAAKKDRHIVSWSAQEDDVLRAQIAHHGTDNWTVIATQFKDKTARQCRRRWYNYLNTECKKGGWSREEDMLLCEAQKLLGNKWTEIAKVVSGRTDNAVKNRFSTLCKRRAKDDELFEENGTVCSNASAKRVLTQSGGVTCAAPGSSPPIKNMSSCKPDFKENIAPNMKSFAQQKSIQQDSRQPLASICPDNQSVNIVKTQSLVTKTSTKQLHGEEQSCVKHEGNFLKRNDPKLATLLQQADLLSSLATKVNTENTSQSMDEAWQKLQHHLVKKDDNDMSESSMSGTASLLDDLDDLIVDPYENEEEDEQKSREQNGATSQMAPDQIMDNCPVDQIAEESSLCGNTLSSTMEPCPAKSVAEILAHINLGEAAEDMGLHF…	763
TaMYB24	TraesCS2A02G206400.1	MGRAPCCDRTGLKKGPWTQEEDEKLVAYIKKHGQGNWRTLPRNADLERCGKSCRLRWTNYLRPDIKRGRFSFEEEETIIQLHSILGNKWSAIAARLPGRTDNEIKNYWNTHIRKRLLRMGIDPVTHAPRLDLLDLSSLLKPAAYYPTQADLDTLRALEPLANYPDLLRLASTLLAAPTTTSSQPTTEQQMLLPWLIQAQMAQQVSQAPPQHATAADMFLQPSSACQMPGLVHANPAQQLHQDHMVPSDYGQLPGYDNQLELDYVPALMQMASDTSNLQWSSPVTSSNNNNNCNVGSGVSTPSSSPAGRVNSASPTTFCANASNIDAFSADAAGLFDMHLSDLLDVSDYM	349
TaMYB25	TraesCS2A02G230400.1	MGHHCCSKQKVKRGLWSPEEDEKLLRYITAHGHSCWSAVPKNAGLQRCGKSCRLRWINYLRPDLKRGTFSEQEERTILDVHRILGNRWAQIAKHLPGRTDNEVKNFWNSCIKKKLIAQGLDPKTHNLLPASKNLLHAHGATGSSSNPSNNPAAGAQFHSPNGNRNGCATPLFTISSPTKAIYDAATVAPGLYDVHNPGMLMGQHERGHQAALAMQQGYPYVHNNGGGLLLSFRDQTAAGVHASMDFMNGSSNSSSSMEYAAGMPNGNVFNPGVAAFMDETAAMWATVVEPGMGPGIEMAHEHRQQHGLGLEEVVRLGPPPPPLINGGSSGGKGLDMMDVSSEVYGSAGTTAAFDLELMESCGLFCGAAGNGMEQLQWDC	379
TaMYB26	TraesCS2A02G331200.1	MGRIPCCEKDNVKRGQWTPEEDNKLLSYITQHGTRNWRLIPKNAGLQRCGKSCRLRWTNYLRPDLKHGEFTDAEEQTIIKLHSVVGNRWSVIAAQLPGRTDNDVKNHWNTKLKKKLSGMGIDPVTHKSFSHLMAEIATTLAPPQVAHLAEAALGCFKDEMLHLLTKKRPTDFPSPAMPDTAAGASAGMAMGPGAHIAPCYAAPPQADDTIERIKMGLSRAIMSEPAAPAADKPWPSGDMSEGLAGMYAAFNPAQAAEFRYEGTASGYVLGGDGDQGTSMWSHHSMYSGSSGTEGGRPALQEKGNDSVGSSGGDEEAEDGKEGGKGASDMSGLFGSDCVLWDLPDELTNHMCG	352
TaMYB27	TraesCS2A02G338200.1	MGRSPCCEKEGLKKGPWTPEEDQKLLSYIEQQGHGCWRSLPAKAGLQRCGKSCRLRWTNYLRPDIKRGKFSLQEEQTIIQLHALLGNRWSAIATHLPKRTDNEIKNYWNTHLKKRLAKMGIDPVTHKPRSDVPGGAGGGGAEGAAGAQHAKAAVHLSHTAQWESARLEAEARLAREAKLRALAASASSSAQYLSAAHAAAPGLDSPTSTLSFADSAALASVLEAHSAAAAARAAMQPMQAYEEACKDQNWGDADAADAGFAEAAGFTGLLLDGSLSQNPRPVARDDAAEAGETEEEKNYWNSILNLVNSSASAVVPADEAYSPAPEF	327
TaMYB28	TraesCS2A02G363800.1	MAEAEGQLAACWGKQDDEWRKGPWTTQEDKLLLDHVAQHGEGRWNSVSKLTGLKRSGKSCRLRWVNYLRPDLKRGKMTPQEESTIVQLHSLWGNRWSTIARSLPGRTDNEIKNYWRTHYKKGKPSKNIERARARFLMQRREMQQQQQQQQQKLLLGQGKDAELASATAEDDVDEKMTGNVGPAATALADHGHEELIMQDVLDFLCPMSCALLHSAGQSGSCGASTSEEYGSTEDDGATWGSLWNLEDVAHDGDGGACALW	260
TaMYB29	TraesCS2A02G370000.1	MGRTPCCESRQGLKKGPWTPEEDKLLVDYVQANAPGNWRMLPKLAGLNRCGKSCRLRWTNYLRPDIKRGPFTAEEHKSILQLHAIVGNKWSMIAAQLPGRTDNEIKNYWNTNLKKQLRQAALVGEQHPALASPGASVGAGCLAARHTAQWETARLEAEARLSMLSTSAATTSVTASSSSSTAAAGGEHGADAPSDVFLRLWNSEVGDTFRRKSAGSAPREGSAQPAAAPLPPPGDDSSAASNVTTAVTAEEYQVFLDMAAEELGLFHGGFSLYPQADGLFAEFQ	284
TaMYB30	TraesCS2A02G370300.1	MGCKSCQKPKAQHRKGLWSPEEDQKLRDYIVRYGHSCWSTVPVKAGLQRNGKSCRLRWINYLRPGLKHGMFSREEEETVMSLHATLGNKWSQIAQHLPGRTDNEVKNYWNSYLKKRVEGARAPAKSAGSDAPRSPTPSDSGRERSTVNQPSNSGSSGPPESSSTADDSSSLTGPGAAGSIRPHAPVLPKVMFADWLDMDMDYGAGLMAPSALDAAFDCSPAQQGASGSTTVDGLCGAVDSLQGLGDGGICWEFEADMQGGGAGFCDLLSMSEFLGIN	277
TaMYB31	TraesCS2A02G370400.1	MGCKSCQKPKAQHRKGLWSPEEDQKLRDFIVRYGHSCWSTVPVKAGLQRNGKSCRLRWINYLRPGLKHGMFSRAEEETVMSLHATLGNKWSQIAQHLPGRTDNEVKNYWNSYLKKRVEGARSPAKSAGSDAPRSPTPSDSARERSTVNQPSISGSSGPLESSSMADDSSNLTVPGVVASIRPHTPVLPKVMFADWLDMDMDMDYGTGLMAPSALDAAFDGSPAQQGVSHQGGVQVDGMCGAVDSLHGLGNEGICWEFDAGQIHMQGGAGLCDLLSVSEFLGIN	283
TaMYB32	TraesCS2A02G370700.1	MGCKSCQKPKAQHRKGLWSPEEDQKLRDFIVRYGHSCWSTVPVKAGLQRNGKSCRLRWINYLRPGLKHGMFSREEEETVMSLHATLGNKWSLIAQHLPGRTDNEVKNYWNSYLKKRVEGARAPAKSAGSDAPRSPTPSESGRERCTVNQPSNSGSSGPLESSSTADESSSLTVPGTAASIRPHAPVLPKVMFADWLDMDMDYGTGLMAPSALDAAFDGSPAQQGASVSTTVDGRCDAVDSLHGIGDGGICWEFEADMQGGGAGFCDLLSMSEFLGIN	277
TaMYB33	TraesCS2A02G381900.1	MGRAPCCEKMGLKRGPWTPEEDKILVAHIHSHGHGNWRALPKQAGLLRCGKSCRLRWINYLRPDIKRGNFTDEEEQSIIQLHQLLGNRWSAIAARLPGRTDNEIKNVWHTHLKKRLDPGAQEQLEEASAAKKRKKPAAAARKREGKIKMRKLDALTAKAAPVLSSPDRSVSSTLTESTSTASAAEEQHGNSGSSASASASVKEECFTSSEESEEFQIDESFWSETLSMPLDDINDVCMEPHDAFGKPADGDMDYWLKVFMEGGGDDNNDGALDLPQI	277
TaMYB34	TraesCS2A02G415400.1	MARAPGGAARRRGGRRDGGGEAVRKGPWMAEEDAVLLEHVRTHGPRDWSSIRSKGALQRTGKSCRLRWVNKLRPNLKTGCKFSADEERVVIELQAQFGNKWARIATYLPGRTDNDVKNFWSTRQKRLARLLRAPLRARPSKTRSSNTKAPASSLESAMGSCHDHVPSVGNSSGGQSFPAAPPMEHQDTARISHDQMCSGFLSFEPLPLQAAAPSTTEGEASSSNAAYYQLAPESSFYHHPYHLLEFPGLPERCGVDPGFVGASAMDDLAYHDLLPPLHPAPMMMPFFGMEYSRDGIKVETRDNFFDDLPPDVFDSFDQVPPPFSPSATNSEL	332
TaMYB35	TraesCS2A02G445500.1	MGKGRAPCCAKVGLNRGSWTPEEDMRLIAYIQKFGHANWRALPKQAGLLRCGKSCRLRWINYLRPDLKRGNFTVEEEETLIKLHNMLGNKWSKIAACLPGRTDNEIKNVWNTHLKKRVAASAGEQKKGGAKGKKKTTCADVPAPSPSPSSSTTTTTTTTTNCSSGESGEQSNTSKELELELELEKIEIPMLDLGFDLDMLLDTVTNTHCPAISSAPTSRCSSASPTCVVDDGALLDLPEIDIVPELWSIMDGEGGAGACAETAQVPWSNAAPCDGKGPEASAATADDEDGKEWWLEDLEKELGLWGPIDDYQYQQPDPQGLSGRADPLSASVDDPVSSYFQAGPASATSTIHGPEASAVLTDIPMGL	367
TaMYB36	TraesCS2A02G447100.1	MGRSPCCCRDADVKKGPWTEEEDKTLVEHIQKRGGNVGSWRRLPKAAGLNRCGKSCRLRWTNYLRPDIKRGNFTDEEERLIITLHAGLGNKWATIATHLEGRTDNEIKNYWNTHIRKKLLRMGVDPVTHQQLPPGQSHHHLNATSIAHHPGALLWAAAATSLGSLDTGALMQAQLLQQLLQVIGSNNGASGLIANLAAANAMLNSSGSMVPNLLQEQDQMNCLQPGYLCNTSNFAEQHVPQQQLTNDTSPGTSSFAAAKQADQLCCTATSFASHDVAPVGNWSPAQEFGGLLEPMMELPDLCSLESDSFWKDIPEDSYRL	320
TaMYB37	TraesCS2A02G447200.1	MGRSPCCSHDAGVKKGPWTEEEDKTLVEHIQKRGGNVGSWRGLPKAAGLNRCGKSCRLRWTNYLRPDIKRGNFSDEEERLIITLHAGLGNKWATIATHLEGRTDNEIKNYWNTHIRKKLLRMGVDPVTHQQLPPDQSHHHLNATSIAHHPGALLWAAAAASLGSLDTGALMQAQLLQQLLQAIGSNNGTSGLIANLAAANTMLNSSGSMIPNLLLDQMNCLQPGYLCNTSNFAEQHVVQQQLTNDASPGTSSFAAAEQADQLCNTTASFASHDVASAGDWSPAQEFAGLLEPMMEVPDLCSLESDSFWKDILDDSYLL	318
TaMYB38	TraesCS2A02G447300.1	MGRSPCCCHDAGVKKGPWTEEEDKALVEHIQKRGGNVGSWRGLPKAAGLNRCGKSCRLRWTNYLRPDIKRGNFSDEEERLIITLHAGLGNKWSTIATHLEGRTDNEIKNYWNTHIRKKLLRMGVDPVTHQQLPPDRTNHDVNGAAAALLWAAAAASLGGLDTGALMQAQLLQQLLQAIGSNNSTTGLIANLAAANTVLNSSSSFVPNQMNYLQTGYLCNNSNLSEQHVVQQQLTNDTSPGTSSFAAAEPADQLCNTAASYDVAPAGDWSLTQEFGGLLEPMMELPGLCSLEGDSFWKDILEDSYRL	306
TaMYB39	TraesCS2A02G447400.1	MGRSPCCCRDAGVKKGPWTEEEDKALMEHIQKRGGNVGSWRSLPKAAGLNRCGKSCRLRWTNYLRPDIKRGNFTDDEERLIITLHASLGNKWSTIATHLEGRTDNEIKNYWNTHIRKKLMRMGVDPLTHQQLPPDQSNHHLNATSIAHLNVTHQQMPPDRNGAAAALLPGALLWAVAAASLGGLDTGALMQAQLLQQLLQAIGSNNSTTGLIANLAAANTVLNSSSSIVRNQMNYLQPGYLCNTSNFAEQHVVQQQLTNDTSPGTSFFAAAELADQLCNTAASYDVASAGDWSPAQEFGGLLEPMMELPGLCSLEGGCFWKDILEDSYRL	330
TaMYB40	TraesCS2A02G447500.1	MGRSPCCCHDVGVKKGPWTEEEDKTLVEHIQKRGGHVGSWRGLPKAAGLNRCCKSCRLRWTNYLRPDIKRGNFSDDEERLIITLHAGHGNKWATIATHLEGRTDNEIKNHWNTHIRKKLLRMGVDPVTHQQLPPDHQLDGSSAALLPEALLWAAAAATLGGLDIGTLRQAQLLQHLLQAGSNNDATNLVANLMAASNVGLNSSNSIVPNILLQDKFNMLPGTNYLQPGYLCNTSNFAEQDVVQQQLINAMSPGTSSFAAAEPADQLCNTAAFTARDIAPGIDMLPVQEFAGLMEPMEQLPNLCSLESDSFWKELLEDGYRL	321
TaMYB41	TraesCS2A02G447600.1	MGRSPCCCHDAGVKKGPWTEEEDKTLVEHIQKRGGHVGSWRGLPKAAGLNRCGKSCRLRWTNYLRPDIKRGNFSDEEERLIIALHAGLGNRWATIATHLEGRTDNEIKNYWNTHIRKKLMRMGVDPVTHQQLPPDHHLDGTSASLMPEGLLWAAVAASLAGLDTGALRQAQLLQQLLQSIGSNNDATNLIANLAAANSVLNSSSSVVPSHLLQDQLNMLSGANCMQPGYLCNTSNFTGQDVVQRQLINDMSPGTSSFAAAEPADHLCNTTAAFASHDVAPAVDMLPVQELAGLMEPMELQLPNLCSLESDSFWKELLDDGYRL	323
TaMYB42	TraesCS2A02G552400.1	MGRSPCCDKVGLKKGPWTSEEDEKLLAHIEEHGHGSWRALPSKAGLQRCGKSCRLRWTNYLRPDIKRGKFSLQEEQTIIQLHALLGNRWSAIATHLSRRTDNEIKNYWNTHLKKRLAKMGIDPVTHKATNGAPVGTAASLNHMAQWESARLEAEGRLARESRMRTAASTPTSIPLHPINLPEPTTPPCLGMLQPWQGAKLDLESPTSTLTFIGNNNSVSLGASESNSAMWKLRSDDPECEENSVHKFLREQQMQGLEGEERGRHIIGCEEPWFQGTVGVGAGFTDMLHDALDCWGESSNGQAELSGQVSGDGESGSSSYWSGILGMVVTSELPPSHPHPPAFL	343
TaMYB43	TraesCS3A02G044700.1	MSRRKGAAAAGGGGAGPMEMAAMEEEAAELRRGPWTLEEDNLLMSYIACHGEGRWNLLARCSGLKRTGKSCRLRWLNYLKPDIKRGNLTAEEQLVILELHAKWGNRWSRIAQHLPGRTDNEIKNYWRTRVQKQARQLKVDANSAVFRDAVRCYWMPRLLDKMSMAAASTAAPPPLMEQHGHGVVTSSQSAAIGSDQLCCYPPAGFDPSPSASTSGSTAAAALQPAPVPCFSELNWEDQYCYPSGGDLDGGAGGMELDSAALLGSLGLDGLDLGPAESYLPDATLLDYLNYSSCTANAMNMMVMNGGNYNNSYCGGDAMVDGDHHDPTTATTCHAARKLAGEWGGGI	346
TaMYB44	TraesCS3A02G094300.1	MVEKPASQADVGGEVEAHKERKGLWSPEEDERLYTRITRHGVSTWSSVAQLAGLRRSGKSCRLRWMNYLRPDLKKEPISKREEETIISLQKSLGNRWSVIAGKMPGRTDNEIKNYWNSRIRKRQTLSTGGGKGDSGLAKQGDLPAADDKASVLAGPRGKEPVSSMASGATVPPVPARFPMFACQLLGGGGGAAAIAAAGTTESTTTHQNNGAGSESDAASVGNGSAAGDDGREGHYYYCAVDGDIDMVHLMSFDDLLEYPAGDLLMDAWDQNGLYSTN	278
TaMYB45	TraesCS3A02G108000.1	MGRAPCCDRAAVKRGPWSPEEDDALRDYMQLHGNTGSWITLPNKAGLKRCGKSCRLRWLNYLRPDIRHGGFTDEEDTIIYSLYSQLGSKWSLIASQLERRTDNDVKNHWNTKLKKRLAAAAAAFSTRRSPSFMPLPAPAPAHAHPSPLLPLPVPTVKAETYTYDDFLAPTAGLQDPFAAEGSSSASAALQDPFAAEGSSSASAALPDTLAGEGSTSASAASSGSNWSAVDNAGGFFVDFCAAGADLAAADQFLGGFYYPLDPTLSLV	267
TaMYB46	TraesCS3A02G187800.1	MAREMNGFFSHPPTPPPAPYPQEEAAADVDDAEDGGGGQGKLCSRGHWRPAEDARLKELVGQYGPQNWNLIAEKLDGRSGKSCRLRWFNQLDPRINRRAFTEEEEDRLMAAHRAYGNKWALIARLFPGRTDNAVKNHWHVLMARRQREQSGAFRRRSKPASSSSSSIAPAPHHPAPAVVLQHQHQHQHLYQHHGASPIPMPLQPFAMGVAIATGVYSKAATATATASRAYSGGESDESASTCTTDLSLSSGSAAVPCFYHHQGYDMAPLAHAVTQAFSPSARSAFSAPSSSSARQQQRRQQQQHEEEDGDKLSLPFFDFLGVGST	325
TaMYB47	TraesCS3A02G200300.1	MRAMGREAATAVACSSNKPKLRRGLWSPEEDEKLYNHIIRYGVGCWSSVPRLAGLERCGKSCRLRWINYLRPDLKRGSFSQQEEDLIVSLHKILGNRWSQIASQLPGRTDNEIKNFWNSCIKKKLRQQSIDPTTHEPLNDAAAVAEPHDECKQLVPAAEDGGSVGSDDLLAPHSPVDCSFDPMSVTNVPTMHMQGSYSLCDHASTYCAYTGGGDSSSNSNGTGTGTSTWTCGNVEPLPHMDMFRDAEPYPFDPTKFSPWHQQHAPDDDRGSAVFPIRSLSRDLPESCFELARGALEDEFDFM	302
TaMYB48	TraesCS3A02G229500.1	MARMMCGRAGEPAVRKGPWTLEEDLILVGYISHHGEGSWDNLARSAGLNRNGKSCRLRWLNYLRPGLRRGSISPEEDMVIRELHSRLGNKWAEIAKHLPGRTDNEVKNYWRTKVHKKAPGHQKQLPATSEATSSVSASTSHASSTVGDEYTQTSFPYPDLSWVAADHHETVDVGASATRFFPSEFGGNFWNVQDNFWETLPLSDPVYEAL	210
TaMYB49	TraesCS3A02G251200.1	MGHHSCCNKQKVRRGLWSPEEDEKLVKYITAHGHGCWSSVPRQAGLQRCGKSCRLRWINYLRPDLKRGSFSQEEEALIVDLHRVLGNRWAQIAKHLPGRTDNEVKNFWNSTIKKKLISQAVGSLHYGNIPSSADLYYNILDGAGQGIAAAGCASLNALDNAAQAVATQSPPSSAAWLNFTSQPLLLPVHGAVPGCDLQYTVDGEFIRLCHAAANACPENGASSLLAQEGGADRSCLPVFAEPKGAGAFAADPGMGPVADFMDAILGSSSTSAASVSSVDSFSANTGMQLHWVP	293
TaMYB50	TraesCS3A02G254500.2	MGRHAGTGGGGGVQQKLRKGLWSPEEDEKLYNHIIRYGVGCWSSVPKLAGLQRCGKSCRLRWINYLRPDLKRGSFSQQEEDAIVGLHEILGNRWSQIASHLPGRTDNEIKNFWNSCLKKKLRQRGIDPSTHKPISGVAGVEPDQASKDERPQGADGIALKQQQQQVFDPFPVADTFGAGFDGAGMPLYDHLGGKDAAGFVDYSSVLDVSENLGYGESSSNSSNWNSAPEASNALEGEALHWASESKVEPFAAYAGDEDGKFALPCHGQQEHSMAHFDFNLEYF	283
TaMYB51	TraesCS3A02G257800.1	MARRKPPAQHGARSEDGQAQSTAPPLKRGPWTAEEDEVLARFVAREGEGRWRTLPRRAGLLRCGKSCRLRWMNYLRPDIKRGPIAEDEEDLILRLHRVLGNRWSLIAGRLPGRTDNEIKNYWNSHLSKKLVAQGLDPRTHMPLAAAPGKTAAPTDKTTAAPTVRPPQPLPPPALVLPTSSAAGTGRDGRDNPGDGGNDDLAAAMSVDAHDFEGFGDQLLADYAASRGVFNDVMGCPMVDDDTFTSFLDSLMNERQLAADHKVGAI	265
TaMYB52	TraesCS3A02G286600.1	MGRSPCCDKASVKRGPWSREEDAVLRNFVQRFANAGNWITLPQKAGLNRCGKSCRLRWLNYLRPALRHGGFTEEEDSLILSLYGDIGSRWSVIAAKLPGRTDNDVKNHWNTKLKKRYYSLTAAPSTPPTGGDAIAAADSPHGADRSSLPPPPPSLVNLDAALATADDGGELTRESEQLYAELMGLIEPQSTTRESTGEVMSSPSSFGTSPAASSFAAGSSATWPVDVHDTILWPESSGNGMVEFDDPCVAHIFGPPSTPDSFLDLLASSYDEVIATQELLYLGTNWSEDLN	291
TaMYB53	TraesCS3A02G336500.1	MSFYKDIVGASYSTGTSHPTQRANPAINPGHDGEMYRVKSESDCEMMHQEDQMDSPVGDDGSSGGSPHRGGGPPLKKGPWTSAEDAILVDYVKKHGEGNWNAVQKNTGLFRCGKSCRLRWANHLRPNLKKGAFTPEEERLIIQLHSKMGNKWARMAAHLPGRTDNEIKNYWNTRIKRCQRAGLPIYPASVCNQSSNEDQQGSSDFNCGENLSSDLLNGNGLYLPDFTCDNFIANSEALSYAPQLSAVSISSLLGQSFASKNCGFMDQVNQAGMLKQSDPLLPGLSDTINGALSSVDQFSNDSENLKKALGFDYLHEANSSSKMIAPFGGTLTGSHAFLNGTFSTSRTINGPLKMELPSLQDTESDPNSWLKYTVAPAMQPTELVDPYLQSPTATPSVKS…	586
TaMYB54	TraesCS3A02G365200.1	MSSETAVSPQPLSSSPPTAAVSAHSSPAPAADEPEAPDPPRPPPHHASPPPPPSASDETGAPARPQPLPRHPIASSSSSPSTAAGETQGPVQPPPQPQTHQPASSSPSSAEPQTPVLPQPNHSSPPLSGDDDDDDVVVTGALSGAGGAASAAADERVKGPWSPEEDAVLTNLVMRDGARNWMTIARGIPGRSGKSCRLRWCNQLDPQLKRKPFTEEEDQMIISAHAIHGNKWASIAKLLVGRTDNAIKNHWNSTLRRRYCTGTRCTRSASAEQPMREMSRAVSEERWPLSGPSSFSVMEVKEAPVQTVSETSAGALQIRDINNCSTEAVDRSYPVRPVATVGAFRPYSLGPAQQMQMEMSSSTKFVPTIQALTPEIAVSKFADTTCFAADVPNKCGHGC…	462
TaMYB55	TraesCS3A02G368700.1	MMRVPGSSSRQRLAFFPVPDSSPLSLARFLEIPPPFADLLLCFQVPTSGDGVVGGDAFEPGAGGGGSHVGGRARQVRKVHPEPCPWFSPLPASWQRSGRIPRHGIARFRLGHASLHLPEGTHAAAGYGAEAVPVEIPVVRRQRPAAKNDGATPFRGPWTEEEDELLRRLVDEHGEHKWATISEHLPGRIGKQCRERWTNHVRPGIKKEHIWTEADDIMLIDAHKVHGNRWSSIARCLPGRSENAVKNHWNATKRSLKSKRRFKKKTSQQAAPGQFTLLEEYIRDKMMADENVAPPSPSAGVAYDGQIVPCAAAMLAVSSPHGMGQYLHPANAAGSSSQAGMMNLSVPLPDLNAYSGEMLERYYYPTYSNNLLPYGPEPAFPQMFSAQGRMHAACTNLNL…	453
TaMYB56	TraesCS3A02G384400.1	MGRSPCCEKAHTNKGAWTKEEDQRLIGYIKAHGEGCWRSLPKAAGLLRCGKSCRLRWMNYLRPDLKRGNFTDDDDELIIKLHALLGNKWSLIAGQLPGRTDNEIKNYWNTHIKRKLLNRGMDPHTHRPISAASGLTASTTAPVFPSSPAPASRLASAPFAFQSSTVSFARPSPSDDGHSSSGGSSDAPRCPDLNLDLDLDLSMSLPSSPPKTAPPAKSTPTSHQQQGICLCYHLGVRDGEACTCKTASPAGPRVFRFLRPLEEGQYI	267
TaMYB57	TraesCS3A02G418100.1	MDHFDSFGSTGMDAVWTGPCGWPAAAATTGGGQEATDLRRGPWTMEEDALLAGHIAKHGEGRWNELASAAGLRRTGKSCRLRWLNYLRPDVRRGDFTPQEQLLILELHFRWGKRWSRIAREMPGRTDNEIKNYWRTRVQKHAKQLKCDVDSRQFRDVMRHLWMPRLLERIQAAAAATPAPSLEHAASPVHPLSVAPACRGGIGMCHSPETTTVTTSSTAGSSVSLEVHFPSNQLVLTAGSTTNWSGSGSDQCGSASARSDDMLDGSWSELLARACDDGADSVVFPHFELGGSGDDKWSLEDIWSQHHY	308
TaMYB58	TraesCS3A02G439500.1	MPSTSACPPWLVRMVAANDDQASSSSSSKGGGAVLTTGTATIDKGYLGGGGAGSNAADPQESSSSGQSRHAARGHWRPAEDMKLRELVALYGPQNWNLIAEKLDGRSGKSCRLRWFNQLDPRISKRPFSDEEEERLMAAHRFYGNKWSMIARLFPGRTDNAVKNHWHVIMARKYREQSIAYRRRKLNQAVQRTLDSSSGVAAGAGHVDVVGHRHNHLLVAANDSAVFADPYGFSFSHCCLSFPAGAAAASALEPTFCLFPGPGAASNSVHDGRLSWPDAMAVRGGAGGGGLYGEPLPARGGWTGGGHHEMAWFNSDDANGSSAAVFAVTDQAGVHLDGTSPSPTYIDFLGVGAT	354
TaMYB59	TraesCS3A02G535100.1	MKTKQASKAKAAPSPGKEEEAVASGGFRKGPWTEQEDMKLAWFVRLFGERRWDFLAKVSGLNRTGKSCRLRWVNYLHPDLKRGRMSPEEERLVVDLHARWGNRWSRIAKAMPGRTDNEIKNYWRTHTRKLHKDTRASAASASTTTSTSMSAASPATTSSSSSSTIDNDNNSHHGHRDQETAASQEQADNQLLYTAGIGMDSHLLWNDAIMDSYAWGAAVPSMIVPPPSSPVWDYCCSDSLWGIGDDEVEYKKMLAVAGAS	260
TaMYB60	TraesCS4A02G006100.1	MIPAVACVGYDRTDAMEVPSPIKTGSWSPEEDALLVALVRQHGARRWSVISASVPGRTGKSCRLRWCNQLSPAVQHRPFTVQEDALIIAAQARYGNKWADIARLLPGRTDNSVKNHWNSNLRRCQRRAKAMAAATAARVAASSSSSGSAVRAKMQQEEQVMVMNRSPPAVVHGAVTAVIDDPMPMLSLTLSLGLPQMAADKASEEAKAKAKEKTPPPVGVGGNDVRLMAAIRQVVREEVERQAGQLLYSVVMATTAARVDGASSSDHPTNGHH	273
TaMYB61	TraesCS4A02G047900.1	MAAEGGGGGDVGRADGCKKTPWTPEEDEALRRGVREHGAKSWDAIALALPGRASKSCRLRWCQHLSPELDSRPFTPEEDEEIIRRQREFGNKWATIARYLTGRSDNSVKNRWNSTLRKQLLGAHATEDDAAAAEDDQAVRVCLQLFPMTAGVLEEEAEAAAAAEGDVTTDLTLGLPGLGEASAVDLSLSL	190
TaMYB62	TraesCS4A02G075200.1	MVMPPSSFPATSGSDAGACDDGLPHAAKKMWTKREDDLLREQVRRCGGPHNWDSICRALPGRNSKSCRLRWCQHLDPRVEAVKPFTVEEDMLIVKYQAAYGNRWSTIAEFLSGRTDNAIKNRWNSVLHKRAPTLQGPPRPLAPSADRKAASPEVTPGCLPLFPLASGDVRMSSRSTEVVPEAETCAAARECLELFPLVPGDIRGDAGTAAPSDMSCGAGDPLTELRIWPAARVVFDVMPLQAYRM	245
TaMYB63	TraesCS4A02G075400.1	MCYAAAEAHNSLPRLGQDCLSLQRTRLDSCSDPLRPPSVYIRRHQAAASAPRPPSPFRPLATATRHQFHPARSHPSEARRSIQAWGVMMPTSFFQGNDAGACDGDGSPHGVKKMWTKEEDDLLREQVRRCGGPHNWDSICRGLPGRNSKSCRLRWCQHLDPRVEAVKPFTVEEDMLIVKYQAAYGNRWSTIAEFLSGRTDNAVKNRWNSVLRKRQEHAPSQQGQTRPWAPSAARQAAGPGVTPRCLPLFPDSAEEVPEADTSAAARKCLDLFPLAPGDIRANAAAVAPPGDMTCGAGDPLTELRLWPAPRVVFDVMPLQAYRM	323
TaMYB64	TraesCS4A02G113000.1	MGRPPCCDKANVKKGPWTAEEDAKLLAYTSNHGTGNWTSVPQRAGLKRCGKSCRLRYTNYLRPNLKHENFTQEEEELIVTLHAMLGSRWSLIANQLPGRTDNDVKNYWNTKLSKKLRQRGIDPITHRPIADLMQSIGTLPIRPPPSAAGASSSSYIPVNPAAAPGLQPLHDDVKYHAVLNHHQQQVITLLDPDAPGAAASPDHQLKWSDFLADDAAAFEAAPQVVLGQYQEAAVAGGGAAYGDTDSIAADGVGGGGEDSAASAFIDAMLDSDKKMGVDQLIADLLADPAYYYGGGSSSSTSELGRGG	307
TaMYB65	TraesCS4A02G118400.1	MGRAPCCEKVGLKRGRWTAEEDDILANYIAKHGEGSWRSLPKNAGLLRCGKSCRLRWINYLRDGVRRGNISKEEDDLIVKLHATLGNRWSLIASHLPGRTDNEIKNYWNSHLSRQIHTFRRIYTAVSDTAITVDVNKLSAAGKRRGGRTPGQSPRSSTKKKPVPEPITKAKDESSPAGAASSVSSSPHSDEARSAVVDPDQNQPNNSISVSHTSDGPCSEDGTWPMVMDPVDQTGVLEANCTVDQQMGLWEVNSSMNQIGIMEDESEMQALLSSSVTAENGLVGIDPGGLSQVDDLLDMDWEGFASHLWDQPAQNGLLQPAEPQAAKGSESDELESFVSWLLSDAC	346
TaMYB66	TraesCS4A02G124900.1	MDMAHERDSSSEEEVMAGDLRRGPWTVEEDILLVNYIAAHGEGRWNSLARSAGLKRTGKSCRLRWLNYLRPDLRRGSITPQEQLLILELHSRWGNRWSKIAQHLPGRTDNEIKNYWRTRVQKHAKQLKCDVNSQQFKDVMRYLWMPRLVERIQAAATADAVQAAADTPLSWQHGADDALYESPELPVDACWPTEYAAVAGGQLPNASVAELSSTTTAGSSSPSTTDSGAGAQPSWPAAVDGAEWFTTACDASSAAATICDTDQLIQQQAPSQPAGAWTSEPLPSLGFPELGVADFEMGSFDVDSIWSMDDLWNTQPQFV	319
TaMYB67	TraesCS4A02G172200.1	MDVVLQSRSSNSMAAEPEEETELRRGPWTVDEDLTLINYIADHGEGRWNALARAAGLRRTGKSCRLRWLNYLRPDVKRGNFTADEQLLILDLHSRWGNRWSKIAQHLPGRTDNEIKNYWRTRVQKHAKQLNCDVGSATFKDAMRYLWMPRLVERIHAAAGDPTIGDTSCASGVRSMATTAATATTYPENNSAASAVTTSRSASSGSFTSELCGEEKNLHVHGSGEKTTSGGDWMQEADQEFWAMHMQIQPEDGGLFHVDHELSGWVQGFSDVGVSADNLWSLEDIWKMQ	289
TaMYB68	TraesCS4A02G173300.2	MVTVQDEMRKGPWTEQEDLQLVCTVRLFGDHRWDFVAKVSGLNRTGKSCRLRWVNYLHPGLKHGRMSPQEEHLIIELHARWGNRWSRIARRLPGRTDNEIKNYWRTHMRKKAQERKIDMSPSSSSSSFTYQSCLLETAPIIRMDGGSTHNGTTCFSSVLKSNQSVMDGYSMDQIWKEIEAPAMLPIDDKACSNLPCPLLPSPMGDRYCPPEVVWKMDNGDLKMLAPQFGYGNGERSCY	238
TaMYB69	TraesCS4A02G189700.1	MGRPPCCDKLGVKKGPWTPEEDIILVSYIQEHGPGNWRSVPVSTGLMRCSKSCRLRWTNYLRTGIKRGNFTSHEEGVIVHLQSLLGNRWAAIASYLPRRTDNDIKNYWNTHLKKKLRKQQAMGATFAPPASSSPGTAGDNFDHHNHHDMVSRADGYGAGQAYMNKEVSQLIAGRGHSPFADAAPEACSSSSYASSVDNISKLLGGFMKSSPPPPPPPPHNNYDADDVKPLLPLDSMSGTGSAELSFTASVQQPALMGGRVGYEYDDETKQKQQHQAPLSSIEKWLFDEAADLELSDECYSVPMLF	305
TaMYB70	TraesCS4A02G211100.1	MASLSSTTNTSEGGGKPASLCPRGHWRPGEDEKLRQLVEKYGPQNWNSIAEKLEGRSGKSCRLRWFNQLDPRINKRPFTEEEEERLLAAHRVHGNKWALIARHFPGRTDNAVKNHWHVVRARRSRERCRLLAKAASSTFPSYYSGGAQLDFAGASAGSFCFGFSKPSGGGFFGSPPAAAAVAPSSTPVLFNGYGASGNQSLLSRYSSYLDGGKQPAAPSSHSIAFSSPPSREALALDGRGGPDHQHRKDYHVDGDEPLKTKDAPPFIDFLGVGVSS	276
TaMYB71	TraesCS4A02G217800.1	MGRSPCCEKAHTNKGAWTKEEDQRLIAYIKAHGEGCWRSLPKAAGLLRCGKSCRLRWINYLRPDLKRGNFTEEEDELIIKLHELLGNKWSLIAGRLPGRTDNEIKNYWNTHIKRKLLARGMDPHTHRPLNAIAGAAMPAQQLRVAHQHQYAAATPGGHHLQPQQQDPFAALSSSAEPACSHSSDDEPAGSATPPPPSRRHLGIDLNLSISLAPYQPDDPAVKQEAATTASHNNATTSTSAACMCLNRLGFQGAGEGCRCGGASSVPMQQQASTQHMFRFIAPLEGGRQ	288
TaMYB72	TraesCS4A02G262500.1	MCTRGHWRPSEDERLKELVARYGPHNWNAIAEKLQGRSGKSCRLRWFNQLDPRINRSPFSEEEEELLLASHRVHGNRWAVIARLFPGRTDNAVKNHWHVIMARRCRERMRLSSNRRATPAAASTTTAGAEKDESPKNTTGGEKPRLPETNTMAALLHKYRREFAAPFAISHHSSKEGYCSSTNEDTNRSVEFYDFLQVNVSSSDTKCGSSIEENRDDDDDQQAEGQVSLIDFMELVMLCEEAGPCYICSNLTPNILIEEAKRNAKVYI	268
TaMYB73	TraesCS4A02G322200.1	MGRPPCCDNGGASVKKGPWTPEEDIILVSYIQQHGPGNWRSVPENTGLMRCSKSCRLRWTNYLRPGIKRGNFTQHEEGIIIHLQALLGNKWAAIASYLPQRTDNDIKNYWNTHLKKKVKRLQQQTHPADHFFQHTSTATNAAEQTTSMNYYNPSSSNLDSAMQAAMGYPETATGNVAPATMAVSKLFQSWMPKVPSPEMADYKGMVAMQEFRTDGEAGAAVSMTSGDRFSSSEILASRGEAATAMTFSVLENWLLDDMTPGQAAVDGLMDISSGCCANPIMF	282
TaMYB74	TraesCS4A02G411900.1	MSKAPRGPRKPATRGPWSTEEDAKLTNHIAKHGLGRWSDIPRLAGIERGGKSCRLRWLNYLRPDLKRAALSQEEEDLIIQLHSIIGNSWTLIAACLPGRTDNGVKNFWNASIKHKLRRRGIDPDTHEPVVDEGSRNGDAQYILPSHLEAGSNACSHGALTLPDSITRYVDTDPLQLQHGVVLVQPAVSSSSTVGSDPSGSGSDTGEQWNNLVDGSQLFDLTESSTTTTTKSGTTNHACSIADWKLVGAAPRVP	253
TaMYB75	TraesCS4A02G459100.1	MGRSPCCDGEAGVKKGPWTTEEDKLLVNYIQEKGHGSWRRLPKLAGLNRCGKSCRLRWTNYLRPDIKRGRFTDDEEKLIIHLHSLLGNKWSSIATELPGRTDNEIKNYWNTHLRKKLLCMGIDPVTHRPRTDLSLLAGLPGLLAAAGNFGDSGTATTAWNMNALKLQVDAAKFQLLQGLVRALTTAAAPAPAPGMDNLMALLALSNGGQHGGVDQNMLLQQCQWNDMNNLPALTSSAPTSDMFDGFSAGDGLSSTEHGGHGGATGSNVTVDPMEADDQESKKNGGGGMSCEQTPASSPFNGLESLNLMDNLNTDGGWKDLLEQVSWLNSSEL	332
TaMYB76	TraesCS4A02G459200.1	MGRSPCCDGEAGVKKGPWTPEEDKLLVDYIQEKGHGSWRRLPKLAGLNRCGKSCRLRWTNYLRPDIKRGRFTEDEEKLIIHLHSLLGNKWSSIATKLPGRTDNEIKNYWNTHLRKKLLGMGIDPVTHRPRTDLSLLAGLPGLLAAAGNFGGAGSATGAWDMNALRLQADAAKFQLLQGLVRALTTAAVPALAPGMDNLMALLAASNGGQNGAGGVDQSMLLQQCQWDGMNNLPALTNSAPASGMHNISGMFDSFGAGDGLSSTELGCHGGASGSNVTVDAVAPPRPMVANDRDCNNNGGGGVSCEQTPASSPFDGLESLNLMDDLNTDGSWKDLLDQMSWLNSSEL	346
TaMYB77	TraesCS4A02G467100.1	MDRSPFLKKGPWTPEEDKLLVDYIQKNGMGNWGAIRRLTGLDRCSKSCRLRWTRHLRTNIKRGGFTDDEGKLIIQLHSILGNKWAQIAEKMPGKTDNDIKNYWNMHLRKKLFRKGIDPNTHRLYPYLSPIAAAAGGSSGTGAGWDIYDLMLQVDSAMNHLLQGHCSVISSSLGAMRSLVGKLDMLLLAPSSRQGFSSKRVKDGMRLLKDDVEEISIYLDELLEVEDPPPIAMCWMNEARELSYDMEDYMDNLLFVPPDYVNNNRQKKKRKKKKMIKKRIKWYK	283
TaMYB78	TraesCS5A02G079100.1	MEMKERQRWRPEEDAILRSYVRQYGPREWNLVAQRMNVPLDRDAKSCLERWKNYLRPGIKKGSLTDDEQRLVIRLQAKHGNKWKKIAAEVPGRTAKRLGKWWEVFKEKQQREIRDSRRPPPEPSPDERGRYEWLLENFAEKLVKERQQVGHHHHLMAAPMLPPWMSSTAANGAPVSPAPPSPSVTLSLASAVVPPPTAAPWMQQQQQAPGMVADAPQAALAELAECCRELDEGHRAWAAHRKEASWRLKRVELQLESERACRRREAAEEFEAKMRALWEEQAAAVERLEAEYREKVAGLRRDAELKEQKMAEQWAAKHARLTKFLEQVGSSCRRWPPGEMNGR	343
TaMYB79	TraesCS5A02G083100.1	MVTVREETRKGPWTEQEDMQLVCTVRLFGERRWDFIAKVSGLNRTGKSCRLRWVNYLHPGLKRGRMTPHEERLILELHARWGNRWSRIARKLPGRTDNEIKNYWRTHMRKKAQERKRSVSPSPSSSSVTYQSIQPQTPSIMGIGEQELHGGSSCITSILKGTPADMDGYLMDQIWMEIEAPSGVNFHDGKDNSYSSPSGPLLPSPMWDYYSPEAGWKMDEIKMAPQVSYSKGIGPSY	237
TaMYB80	TraesCS5A02G087100.1	MASWSSSSTQRSSGATMPCSVVKLDDDLLHHEEETAEEIRRGPWTVEEDLTLVNYIADHGDDRWNSLARAAGLKRTGKSCRLRWLNYLRPDVKRGNFTADEQLLILDLHSRWGNRWSKIAQHLPGRTDNEIKNYWRTRVQKHAKQLNCDANSTKFKDAMKYLWMPRLADHHLQQASTVGDHLVPGPPTAYMESSGMVTSSSDSFASESYDGARCANASVGEMIHSGDWVQEQNQGFWPETNQNFQLQDSELSGWVQGFSESDSLAENFWSLEDIWKMQ	278
TaMYB81	TraesCS5A02G101000.1	MRKPVECPATKCSGGAAPGNSNVAAAAAKLRKGLWSPEEDERLVAYMLRSGQGSWSDVARNAGLQRCGKSCRLRWINYLRPDLKRGAFSPQEEDLIVNLHAILGNRWSQIAARLPGRTDNEIKNFWNSTIKKRLKMNSAASSPATTECASPREPKLDGGSASCLDLTSLEDGSHHGMKSMWRMDSSSSSSSSSSIQQSRPSTMAPAANRGYGGLLLPLPDQFCGVAPSTHTSVPPFFHDHSSFKQVSPLRAGGYYPHGMAMEGGGGSCFTGEEAVGGGGEHSVLFSVPPLLEPMAVALQDQTLMASTGNSDNNHRNTNSTAEGTTLSSKNGCNINDDNNSKNNINSVVSYWEQHGHQQHMSRNVVMGEWDLEELMKDVSCLPFLDFQVE	389
TaMYB82	TraesCS5A02G111300.1	MGRSPCCEKAHTNKGAWTKEEDQRLIAHIKDHGEGCWRSLPKAAGLLRCGKSCRLRWINYLRPDLKRGNFSDEEDELIIKLHEFLGNKWSLIAGRLPGRTDNEIKNYWNTHVKRKLLARGVDPQTHRPLNAGTTAVQGMHTPSSPVVASGASPHHLAGGSSCSPDASGHSSDADDSVSLPPSLAGNLGVGMIDLNLSISPPYQPPLSRKADGVLRTGYSERQKICLCLNRLGLHGGEGCSCEIR	244
TaMYB83	TraesCS5A02G142500.1	MGRPPCCDKVGVKKGPWTPEEDIILVSYIQENGPGNWRAVPINTGLMRCSKSCRLRWTNYLRPGIRRGNFTTHEEGIIVHLQSLLGNRWAAIASYLPQRTDNDIKNYWNTHLKKKLKKQQAMGAIFAPPPPPSSSAETAANLPAAVHLDNHHHRYHHDAIAASSSTVDHGCYSNPEITQHTTITMRRSPFADVAADCSSSSYASSMDNISRLLGGFMKSSPPTATDVKPNIAVVTDPFMSFDRISGTGAELAFVPGVQQLQQQPVLMGGISYDDEATRQQQQQLHHQLPLCSIEKWLLDEAAEQVADLMELSDGGCSSLPLLY	323
TaMYB84	TraesCS5A02G159600.1	MAACRGGGGGKDVDRIKGPWSPEEDDALQRLVGRHGARNWSLISKSIPGQSGKSCRLRWCNQLSPQVEHRPFTPDEDDTILRAHARFGNKWATIARLLSGRTDNAIKNHWNSTLKRKYSSSSSASASPADDAMANDDEDRRPLKRTSSDGYPGLCFSPGSPSGSDLSDSSHQSLPSVMPSAASQQPHVYRPVARAGGVVVLPTATPQPSPPCPSPPPPPPPPATSLSLSLSLPGLDAPEPAPVAQPMSMPPPPPPAPVQPAAAPQMPPPPPMPFMLQPPPQPQPRAAAPFNGEFLSMMQEMIRIEVRNYMSGFDPRSSPADGVHAAKRMMSMAKIE	336
TaMYB85	TraesCS5A02G205200.1	MGRQPCCDKVGLKKGPWTAEEDQKLVSFLLGNGQCCWRAVPKLAGLLRCGKSCRLRWTNYLRPDLKRGLLSDEEEKTVIDLHEQLGNRWSKIASHLPGRTDNEIKNHWNTHIKKKLRKMGIDPATHKPLQPAAAAHQQPQRPTGGDSPEQKVPAAAATGSQSGAEEDMFCPDEVPTMMQLLDNIILPCDVVEAAPLDSSCGTASSPAESSSSSSSSSASAASRGGGGGFEDDWLPQIMEWPVEPMFMMGLDVDVVTGPTSAWEFEDAFNAYQRIALFDHQETWA	284
TaMYB86	TraesCS5A02G217900.1	MGRAPCCDKASVKKGPWAAEEDAVLRAYVAEHGTAGNWIALPRKIGLNRCGKSCRLRWLNYLRPNIRHGGFTGEEDRLICSLYASIGSRWSTIAAQLPGRTDNDVKNYWNTKLKRRLLGGGRRPIRYALPLPQQPRLLLMSPTGGGAASTALERMQLSVQRRHVGLQDTPGLPFYSNLWPAQQSVLSPAAGYSGFWSHIQTSTYPGRVNVQDHQRAWGSGGTTPLSTSSTGETAVGVGSSSSTPAASSVTFDGDMEDEIEMLLQQIGCLEEEDSRLLIGGEAGSAGSWSSCSTPGVDSVFQGYVQGHGQ	309
TaMYB87	TraesCS5A02G227400.1	MGRPPCCDKVGVKKGPWTPEEDLMLVSYIQEHGPGNWRAVPTNTGLMRCSKSCRLRWTNYLRPGIKRGNFNDQEEKLIVHLQALLGNRWAAIASYLPERTDNDIKNYWNTHLKKKLKKMQDAGGNDGGSEGAGAGGVGGGVPKAAAPKGQWERRLQTDIHTARQALRDALSLEPSQPAALAAPALPTPSPGSVTTYASSADNIARLLEGWMRPGSSSKGPEASGSTSSTTATTRQQPQCSWDGAASASASHSGGAAGAAAAHTPEGSTETSKMAGAGAGGAPPAFSMLENWLLDDGMGHGEAGLMDDVVPLGDPSEFF	318
TaMYB88	TraesCS5A02G307100.1	MRIMIKGGVWKNTEDEILKAAVMKYGKNQWARISSLLVRKSAKQCKARWYEWLDPSIKKTEWTREEDEKLLHLAKLMPTQWRTIAPIVGRTPSQCLERYEKLLDAACAKDENYEPNDDPRKLRPGEIDPNPESKPARPDPVDMDEDEKEMLSEARARLANTRGKKAKRKAREKQLEEARRLASLQKRRELKAAGIDNRHKKRKRKGIDYNAEIPFEKRPPPGFYDTVGEDRPLEHVQFPTTIEELEGRRRVDVEAQLRKQDIAKNKILQRQDAPAAIMQANKLNDPEAVTRRSKLMLPPPQISDHELEEIAKMGNAGDPALAEELGEGSTATRTLLANYSQTPRLGMTPLRTPQRTPGGKGDAIMMEAENLARLRESQTPLLGGDNPELHPSDFSGVTP…	1081
TaMYB89	TraesCS5A02G320500.1	MGRQPCCDKLGVKRGPWTAEEDRKLMAFILGNAGRCCWRAVPKLAGLLRCGKSCRLRWTNYLRPDLKRGLLTDDEERLVVDLHAKLGNRWSKIAAKLPGRTDNEIKNHWNTHIKKKLIKMGIDPITHVPLEVRKQPQQASLSTTSAQSSTITIECKSNNGQQCQQQDTHINRDKDASSVGGESSPPNLSGTNTDNTTGGSNNIHDQDPLVKWLLEEEDDLPAIGIVEEPWLDFTVENDVDKFNGIPSTMSWDIGTTDWLLDYQDFGVGDSTLLDDASMVDSSSGSNL	287
TaMYB90	TraesCS5A02G329900.1	MGRSPCCEKAHTNKGAWTKEEDDRLTAYIKAHGEGCWRSLPKAAGLLRCGKSCRLRWINYLRPDLKRGNFSDEEDELIIKLHSLLGNKWSLIAGRLPGRTDNEIKNYWNTHIRRKLTSRGIDPVTHRAINSDHAASNITISFETAQRDDKGAVFRRGAEPTKVAAAAAAITHVDHHHHHRSNPQMDWGQGKPLKCPDLNLDLCISPPSHEDPMVDTKPVVKREAGVGVGVVGLCFSCSMGLPRSVECKCSSFMGLRTAMLDFRSIEMK	268
TaMYB91	TraesCS5A02G405800.1	MGRAPCCDKASVKKGPWSPEEDATLKSYIEQNGTGGNWIALPQKIGLRRCGKSCRLRWLNYLRPNIRHGGFSDEEDRIILSLYISIGSRWSIIAAQLPGRTDNDIKNYWNTRLKKKLFGKQSRKDQRQHQFARQATNSGHKEEASEGAAGNNGFAAGAYNWHQHAMAMPSRPMPGSMVEGNRIGEGVDESIRKLLFKLGGSSFAALQAPPCLPPPMYGEAPNFVAPSVHTAPLNEGGIHCSGVLPALELDESFQFNQVKLDGLECFFGMGDQSMRWNEVSHLVCPNTTVASSSQGMQQYCLAEEPVDLGMQ	311
TaMYB92	TraesCS5A02G450800.1	MRIMIKGGVWKNTEDEILKAAVMKYGKNQWARISSLLVRKSAKQCKARWYEWLDPSIKKTEWTREEDEKLLHLAKLMPTQWRTIAPIVGRTPSQCLERYEKLLDAACAKDENYEPNDDPRKLRPGEIDPNPESKPARPDPVDMDEDEKEMLSEARARLANTRGKKAKRKAREKQLEEARRLASLQKRRELKAAGIDNRHKKRKRKGIDYNAEIPFEKRPPPGFYDTVGEDRPLEHVQFPTTIEELEGRRRVDVEAQLRKQDIAKNKILQRQDAPAAIMQANKLNDPEAVTRRSKLMLPPPQISDIELEEIAKMGNAGDPALAEELGEGSTATRTLLANYSQTPRLGMTPLRTPQRTPGGKGDAIMMEAENLARLRESQTPLLGGDNPELHPSDFSGVTP…	1026
TaMYB93	TraesCS5A02G495500.1	MRRACSAKEGVKRGAWTSKEDETLASYIKAHGEGRWKEVPLKAGLRRCGKSCRLRWLNYLRPSIKRGNISDDEEELIVRLHRLLGNRWSLIAGRLPGRTDNEIKNYWNSTLGRKALPERAATRVVATPCASASSGSSTGASTAGLSSNCGAGTSAKAAGLLSSASVWVPKPVRCTGGLFLSGDAPLPAPVTQTRAVGGDGDECSGSSLAASSGGGDWMDDVRALASFLESDEDWVNSLHMAD	242
TaMYB94	TraesCS5A02G512700.1	MAMDAMSSAVLQGAWRKGPWTALEDRLLTEYVQQQGEGSWNSVAKLTGLRRSGKSCRLRWVNYLRPDLKRGKITADEETVILQLHAMLGNRWSAIARCLPGRTDNEIKNYWRTHFKKARPSRRARAQLLHQYQLQQQQQHRQYLHALHLLQQQQQEMQMQLQENHHQQQQQQVMMMQQQSPPEEDQAVITTGDNMNSMETAGCYCPCPAASAVLDLPLPADDEDALWDSLWRLVDGEDGSSGGDSGEY	248
TaMYB95	TraesCS5A02G534400.1	MVRSPCCDRRSVKRGAWSREEDAILTGFVQRFANAGNWMTLPHKAGLNRCGKSCRLRWLNYLRPALRHGQFTDEEDSLILSLYADIGSKWSVIAAKLPGRTDNDVKNHWNTKLKKRHLLAMAPSPTPPTPATDSPSASEADESSLPPPPLDEEALATVDDGGELKHRSEELYAELMGLIQQQPMTGDVRSSSSSSLSSTPTAGASSAGVSNAAWSVDDEEFLPESSGSSMVVDLHDPCAAHAFGATSFQDLLASSYDEIIGTEGLLYY	268
TaMYB96	TraesCS6A02G037700.1	MEPGGRSPSAATTSAAATAHILVLWDRRGGESLGGISEEGEGRRHRSMGCRSCDKPKMNYRKGLWSPEEDQRLRDYILKHGLGCWSAVPAKAGLQRNGKSCRLRWINYLRPGLKRGMFSQEEEDVVINLQAKLGNKWSQIAMHLPGRTDNEVKNYWNSYLKKRVMQLGSNSSSNPASKNASPELLTSMSATTELIMTSGGGGGGGSTATSTHDHDANISSSGAISAAEPFVDQHEHQHHHQQQAKNFVFADWMPTAAVTPAGPESYSMSAHWPASTASSGNVTPSHGAFVGDQMSGSSYAALQHPHQHHHHQSAVTVAGAHASAGGMVAGGGYFDLLNMGDIYGGFSTTNDDLLF	355
TaMYB97	TraesCS6A02G137800.1	MAVEAPQQPEQAAGGSVEQGAAAGGGRLKKGPWTPDEDQLLVEHVRRHGEGSWNAVRRETGLLRCGKSCRLRWANHLRPNLKRGPFSPEEERLILRLHALIGNKWARISAHLPGRTDNEIKNYWNTRLKRRKRAGLALYPPDVEREVALVRAGKLRPIVDADGNASSLQAPLLLDAAADQFAWPAAPPFHPAFNNVAPPQPFQFTGNISHNPQALLAAQVPYLHHDEVSAGLGHANKLYADALGMPPLVPPSAQELPSNQSPADAGGPLEMLVLEQDQRLPGAALLRVTSMPELVYNENDYSAWPSGLSGGSGSRSEGDVTSHYGGKCDCFFDGVKPAKGMPASLAVAEEEVSGLFGGEELVAVWPDKPPESITKDDFNLQMMEMQHLMPPVPLPADEH…	402
TaMYB98	TraesCS6A02G173800.1	MGAEAKCDRIKGPWSPEEDEALRRLVERHGARNWTAIGRGIPGRSGKSCRLRWCNQLSPQVERRPFTAEEDAAILRAHARLGNRWAAIARLLPGRTDNAVKNHWNSSLKRKLATATGGGAAWEEASDSGDSPRPCKRASPGPESPTGSDRSELSHGSGQVFRPVPRPGGFDAISADVRPPPPRQDEDPITSLSLSLPGLEHGFHHDSARSHFQELSPSPRSPSPPPAPAPQPSSSYPFSGDLVAAMQEMIRAEVCKYMSGVGLPAGCGAGAVGEACIPQLVEGVMRAAAERVGVMTRQ	298
TaMYB99	TraesCS6A02G198000.3	MSRIGDLMPRERSVNSTSHSRKADGDSANVSGTPHDTAKHCHDEELGNIGFRGQLCKNDGHSFKESCSITNSEVLTRVKWSEEEDKVLAQMINKHGLKNWQTVAHAIPGRSAPQCRQRWRYKIDSAINKEAWSEQEELRLIRAHQIYGTKWREMVKHFPGRTNGAIKEYWRGPMKRKLNSYLSSGLLEQFPDILENLSGTQNKSLDILKGTKVSDILNDTEGSSERNEMSSAVPRISISEVGFTEVGENADVLGGESADFMYARVASAKAPENIIARSEQHAKTRRKLDLLSSPVELKSSSYEVNSQRPLQQREQMSPAVGGVSPSNGCHDVLPKILSECAKPVLSPTGSYQPSDVHSAGTSDPCSLELDISDLMEMSYFDNLLIFPPGSPHDGNSI	397
TaMYB100	TraesCS6A02G224000.1	MVRAPCCEKMGLKRGPWTAEEDMTLVAHIEQHGHSNWRALPKQAGLLRCGKSCRLRWINYLRPDIKRGNFTSDEEEAIIQLHAMLGNRWSTIAARLPGRTDNEIKNVWHTHLKKRFESSSKPSGQAAPKRKAKKPAVAATASALEGPTSEPAASSPGQSLSMSPGQSLSTSSAADYSMASSLENTGSSSSESEEFQIDDSFWSETLAMSVHSSGSGMETSDTFGVDSASPSSSNDEMDFWVTLFMQAGDIQSLSQI	256
TaMYB101	TraesCS6A02G224100.1	MGRAPCCEKMGLKRGPWTAEEDMTLVAHIEQHGHSNWRALPKQAGLLRCGKSCRLRWINYLRPDIKRGNFTCEEEEAIIQLHAMIGNRWSTIAARLPGRTDNEIKNVWHTHLKKRLESSSKTSGQAAPKLKAKKPAVAATASALEGPTSEPASSSPGQSLSMSPEQSLSTSSATGYSMASSLENTGSSSSESEEFQIDDSFWSETLAMSVDSSGSGMETGDTFGVDSASTSSSSNDEMDFWVTLFMQASDIESLSQI	257
TaMYB102	TraesCS6A02G224200.1	MVRAPCCEQTGIKRGPWTAEEDMTLVAHIEQHGHSNWRALPKQAGLLRCGKSCRLRWINYLRPDIKRGNFTSEEEDAIIQLHAMLGNRWSTIAARLPGRTDNEIKNVWNTHLKKRLDSSSSKTSGQAAPKRKAKKPAVVASALEGPTSKPASSPGHSLSMSPEQSLSTSSATDYSMTSSLENTGSSSSWEEFQIDDSFWSETLGMSVDSSSFGMETCDTFSVDSASPSSSNDEMDFWVTLFMQAGDMQSLSQI	253
TaMYB103	TraesCS6A02G224300.1	MVSAPCCEKMGLKRGPWTAEEDMTLVAHIEQHGHSNWRVLPKQAGLLRCGKSCRLRWINYLRPDIKRGNFTSEEEEAIIQLHAMLGNRWSTIAARLPGRTDNEIKNVWHTQLKKRLQSSSKSSGQAAPKRKANKPAVAASTLEDPTSDPVSAEQSLAMSPEQSLSTSSATDYSMASSLENTGSSSSEEFQIDDSFWSETLAMSVNSSGSGMETSDTFGADSASPSSSNNEMDFWVTLFMQAGDMHSLSQI	250
TaMYB104	TraesCS6A02G224400.1	MGRSPCCDKTGIKRGPWTAEEDMTLVAHIEQHGHSNWRALPKQAGLLRCGKSCRLRWINYLRPDIKRGNFTGEEEDAIIQLHAMLGNRWSTIAARLPGRTDNEIKNVWHTHLKKRLDSSSSKTSGQAAPKRKAKKPVAAASTADGPVSMPVSSPEQPISSSATDYSMASSLENTASFTSEEFQIEDSFWSETLAMTVDSSGSAMEAGVTPNSASPSSSNDEMDFWVRLFMQAGEVQSLSQI	241
TaMYB105	TraesCS6A02G227700.1	MEQYGWGREEGGWRKGPWTAQEDKLLLGYVRQQGDGRWNSVAKLTGLKRSGKSCRLRWVNYLRPDLKRGKITPQEETVILELHALWGNRWSTIARSLPGRTDNEIKNYWRTHFKKGKPSSKNIERARARFLKQRREIMQGHHEHQRDVQDDDGAASADNNGDGAASHHADEATTWPAPPPAQDDDDLAMMRDMADMDDFLQYHDPMSTSAYFLLNGGDGAASDAGSSGEIDACGATWGSLWNLDDLDVVDDVGGGGACGWGSFALLQDHGLAFY	274
TaMYB106	TraesCS6A02G236700.1	MGCKACDKPRPSYRKGLWSPEEDQKLRDYILRHGHGCWSALPAKAGLQRNGKSCRLRWINYLRPGLKHGMFSPEEEETVMSLHAALGNKWSRIARHLPGRTDNEVKNYWNSYLKKRVEGGKETPPAASSAADSDGSQSPSPGEFSAAQERPSNSGSSEPPHESSSADSSCLTVTEPTACRAHAPVAPKVMFADWLNMDYIGGQVAAAAPGPEAAGVVGAGGGDHRQITSQGSAQVDGPPGVEDPLHGGFGDSGTCWEFLEQFDSMDQMQAGGGFCDLLSMTEFFGLN	287
TaMYB107	TraesCS6A02G236900.1	MGRAPCCDRKGLKKGPWTPEEDKQLVDFIQANGHGSWRLLPKLAELNRCGKSCRLRWTNYLRPDIKRGPFTAEEQKSIVQLHGIVGNKWSMIAAQLPGRTDNEIKNYWNTHLKKQLRRMGLDEPPPGPTAGCPAARHMAQWETARLEAEARLSLLSSSGAAATATTSGSASSSSTAAPGAAVADHAKPADVFLRLWNSDIGSSFRKAAAPVSVKEEEAVVPGDDSSAASNKMDSAAAAAEYQMFLDFAGEELGLFHGRHGGFSLFPPLDVLAEASLDTAF	280
TaMYB108	TraesCS6A02G265300.1	MGRGRAPCCAKVGLNRGSWTPQEDMRLIAYIQKHGHANWRALPRQAGLLRCGKSCRLRWINYLRPDLRRGNFTAEEEATVIKLHALLGNKWSKIAACLPGRTDNEIKNVWNTHLKKKASEQKPGVGGSKGEPADGDPDTPVPSLSSASSTCAGGGGGVEELLELPDIDMDADIWSIIDDDVARLQQGDATVPCTTKASPEEEGNEWWLADLEKELGLWGPTEESQPQAGPHDQIGYPGQDMEMVMSSSYPQSRSDHEASNSE	262
TaMYB109	TraesCS6A02G294000.1	MGRQPCCEKVGLKKGPWTAEEDQKLVAFLLSHGHCCWRLVPKLAGLLRCGKSCRLRWTNYLRPDLKRGLLSDDEEKLVIDLHSQLGNRWSKIAARLPGRTDNEIKNHWNTHIRKKLKKMGLDPVTHQPVAASRADPLEDLQQEHCDDKASSQESAGSGTGAGAEEEAPTSAEPKQGAACSVSTASAVSPSPCSSSSASASASAATPGGADVDWPDPLDLFQVDAIIDMDWASILSGSGGGGDIGVDLFDQCSDVGFDQEVWM	262
TaMYB110	TraesCS6A02G318900.1	MGRSPCCDENGLKKGPWTAEEDQKLTDYIEKHGHGSWRALPKLAGLNRCGKSCRLRWTNYLRPDIKRGKFTPEEEQTILQLHSVLGNKWSAIAKHLPGRTDNEIKNFWNTHLKKKLIQMGFDPMTHRPRTDFFAALPQLIALANLRQLVEQRPWDDQSASQLQADAVQAAKLEYLQCLLQSAAAIATSPSSSSINTIPTDLEQIGLLSPSRMSSLSSLSSPRIMEGVNGHDLVTGQVPGIQIPSSSFFEHEQAIINCTNQNSDYSANSGEGEKLLLLSEDSLPPLADFPTSNFGDACSTSSCEAVGNSTQLPIWSDSFYDEFMSEFA	327
TaMYB111	TraesCS6A02G319000.1	MGRSPCCDENGLKKGPWTPEEDQKLTDYIEKHGHGSWRALPKLAGLNRCGKSCRLRWTNYLRPDIKRGKFTPEEEQTILQLHSVLGNKWSAIAKHLPGRTDNEIKNFWNTHLKKKLIQMGFDPMTHRPRTDFFAALPQLIALANLRQLVEQRPWDDQSASQLQADAVQAAKLEYLQCLLQSAAAIATSPSSSSINTIPTDLQQIGLLSPSQMSSLSSLSSPRILEGINGQDLVTGQVSDIQIPSSSFFEHEQPIINGTNQNSDYSANSGEGENGTQKPLLLSEDSLPPLADFPISNLGDACSTSSCDAEGNGTQLPIWSDSFYDEFMSEFA	331
TaMYB112	TraesCS6A02G344700.1	MGRAPCCDKATVKKGPWSPEEDAKLKAYIDENGTGGNWIALPQKIGLKRCGKSCRLRWLNYLRPNIKHGDFTEEEEHIICSLYISIGSRWSIIAAQLPGRTDNDIKNYWNTKLKKKLLGKRAPSRRLQRASQDAPMPYSYLAAGGGGASSSGNANGTTAALSSSALERIQLHMRLQGLYSAFGCGASNAPPQWPKLEPPTDAVAMTTVSHGHSLAATDVVEAEQQLNPSAGASYDMPVPGSFEERSASKLGFGSAAGEVAGVASTVEMSSGSMVGGGFGYGHVDELYDFLYSKQLAAAGAFQGGVPPLPELQCPDGGAVVGADEKFSTWMASCDHYVPTTGGQQLQLQAGGNSMNLQDFVLGYDQ	365
TaMYB113	TraesCS7A02G021800.1	MGRSPSSTGVAGVKKGPWTVEEDILLINYFQRHGNGGNWRTLPQCAGLNRSGKSCRLRWTNYLRPNIKRGTFTDDEEKTIIHLHSIHGNKWSAIATHLPGRTGNFIKNYWNTNLRKKLLQMGINPVTHRHTDLSMLKGLPGLHAAAPGNSLSSGVSMGTRAQPHTNAASFAGSSSDMNTLGIKDKAASFAGSSSSDMTTLGVKDEAASFTGSHSDMKPPRIKDKAASFTGNYSKMKPFRIKDEALSFTGSYSDMNSLRIKDEATSFTGSYSDIKSVSLQDETTSFTGSYSATGTGWDMNALSGLQADPDKFQLLQDHCWVISASLGAMRALVEKLDMLLLAYSSPQECSSKRVKDGMHLLKDDLEEISSYLDELLEVEDPPPMAMCWMNEARELSYDME…	881
TaMYB114	TraesCS7A02G030600.1	MGRSPCCDGEAGVKKGPWTPEEDKLLVDYIQEKGHGSWRRLPKLAGLNRCGKSCRLRWTNYLRPDIKRGRFTDDEEKLIIHLHSLLGNKWSSIATKLPGRTDNEIKNYWNTHLRKKLLGMGIDPVTHRPRTDLSLLAGLPGLLAAAGNFGGAGSATGAWDMNALRLQADAAKFQLLQGLVRALTTAAVPAPAPGMDNLMALLAASSGGQSGMNNGGQHGVDQSMLLQQCQWDGMNNLPALTNSAPASGMHNISGMFDGFGAGDGLSSTELGCHGGASGSNVTVDAVAPPRPMVANDQECNNNGGGGVSCEQTPASSPFDGLESLNLMDDLNTDGSWKDLLEQMSWLNSSEL	351
TaMYB115	TraesCS7A02G030700.1	MGRLPCCDGEAGVKKGPWTPEEDKLLVGYIQEKGHGSWRRLPKLAGLNRCGKSCRLRWTNYLRPDIKRGLFTDDEEKLIVHLHSLLGNKWSSIATKLPGRTDNEIKNYWNTHLRKKLLGMGIDPVTHRPRTDLSLLAGLPGLLAAAGIFGGSGAATAAWDMNALKLQVDAAKFQLLQGLVRALTTAAAPAPAPALGMDNLMALLAVSNGGHHGGVDQNMLLQQCQWNDMNNLPVLTSSAPTSGMHNISGMFDGFSAGDGLSSTELGDHGGASGSNVTVDRMVASDQECNNNGGGGVSCEQTPASSPFGGLESLNLMDELNTDGGWKDLLEQMSWLNSSEL	340
TaMYB116	TraesCS7A02G030800.1	MGRSPSCDGETGVKKGPWTIEEDKLLVEYIKEKGHGSWRRLPKLAGLNRCGKSCRLRWTNYLRPDIKRGRFTDDEEKLIIHLHSLLGNKWSSIATKLPGRTDNEIKNYWNTHLRKKLLGMGIDPVTHRPRTDLSLLAGLPGLLAVAGNFVDSGAATAAWNMNALKLQVDAAKFQLLQGLVRALTTAAAPAPAPGMDNLRALLAVSTGGIDQNMLLQQCQWNDMNNLPALTSSAPTSGMHNISGMFDGFSASDGLSSTELGCHGGVSGRNGTVDPMVADDQECKNNGGGGVSCEETPASSPFDGLQSLNLIDDLNTDGGWKDLLEQMSWLNSSEL	334
TaMYB117	TraesCS7A02G121900.1	MDFGCFQPHAGSCDDTPLDFHVQQSAHYDLHSLDRSFEPVGGSIGPFAAFYPDYYPQVATTKAVIGDASSIVHSSGPHLPLLTPKLEVSQLIGGGLGSYKTYEMSRRFFPRKKASSKALKRANVVKGQWTLEEDRKLVKLVEQFGLRKWSQIAQMLPGRVGKQCRERWHNHLRPNIKKDTWSEEEDMVLIQTHKEVGNKWAEIAKRLPGRTENSIKNHWNATKRRQFARRRTRTSAKNPKSGTLLQNYIKSLGIGSSKVTAAPLAPKERPLSPSSPASPTQNLAQVSDSWSESNPSNIMVSEGLFSTDDRQADSCEEILVPTCDDFSIDMCDGLFDTKEDEQYPVYSIDDDVDMDYIFNHMDYTIKIDHEIDMEMAWCDDALANIESGSSPLVTVAGPA…	421
TaMYB118	TraesCS7A02G130700.1	MDATSLEEEQVAVAADNLDEEVEQMEEGEEEATPVVLKKGPWTTAEDALLVNHVRQHGEGNWNAVQRITGLLRCGKSCRLRWTNHLRPNLKKGAFSPDEELLVAQLHAQLGNKWARMATHLPGRTDNEIKNYWNTRAKRRQRAGLPMYPPEVQLQLAITKRCRYADFSPPQQSAGSNVLDATDAGYTSARPPPLDLAGQLAMANRPVQFLAQTPFSAPSSPWVKPSFARNARYFQFPHSSPVSPTTPELSLGHRLPGGNRTRFTPLSPSPGAKAELPSCQLRPASPAAVAATDNHGGGLGEDQQNLEAMLQELHDAIKIEPPRHVSGHAEQDGASGGNKSEGGLLKDDDDIGTLFDMIIPKAFSMTEPTAQADAPNHSGGSISQHGGEDHNVNLTVDHL…	423
TaMYB119	TraesCS7A02G165700.1	MGRRACCAKEGVKRGAWTSKEDEILASYVKAHGEGRWRELPQRAGLRRCGKSCRLRWLNYLRPNIKRGNISDDEEELIVRLHGLLGNRWSIIAGRLPGRTDNEIKNYWNSTLGRKALPARPTIAAARTVVATPVASGSSSSTGSAAAPLSTSVPALLHAAAPSSPAAAVWAPKPVRCTGGLFFRREQETPPPAPVVEETRAGGEEGDACSGSSSSETSSAEPCSSGSGGGDWMDDVRAWRHSSSPTRNGSSPCTWPVKTSHT	262
TaMYB120	TraesCS7A02G179900.1	MGRPPSSDENGLKKGPWTTEEDEKLMSYIQKHGHGSWRSLPQLAGLNRCGKSCRLRWTNYLKPDIKRGKFSQEEEQTILQLHTVLGNKWSAIAKHLPGRTDNEIKNFWNTHLRKKLIKMGIDPMTHRPRTDFFAALPQLIALANLRQFINQQPWDDHTAGLQAQTAQAANLQYVQSLLHSAASIAASPTTSSSLNSLTMDLEQINFLSPPQMLSPSVLEGNGGIDLAGQVAQNQMPSITFDHTIGNINPGSDNHVETSGQHRSEEENNSKKRQFLSENSLPPLTDMAASNICNTISTSNCDGVSSPFPSWSEILLDEELLSEFA	324
TaMYB121	TraesCS7A02G205100.1	MGRQPCCDKVGLKKGPWTAEEDQKLVGFLLTHGHYCWRVVPKLAGLLRCGKSCRLRWTNYLRPDLKRGLLSDEEQQLVIDLHAQLGNRWSKIAAQLPGRTDNEIKNHWNTHIKKKLRKMGIDPVTHRPLGQEAPPPLQHPPPPPTATSWQQLDGAERSQQAEEEDVKAVPLIQPHEVTAVPPTASSNCSVSPASVISPSCSSSSAASGLEAAEWPEPMYLLGMDGIMDVGSGWDAGFVVPGGLGVDPFDHYYPDPAGFDQGAWP	264
TaMYB122	TraesCS7A02G251700.1	MQPRGGGDRAAVRKGPWTAEEDEVLHQHVREHGPREWSSIRSKGLLPRTGKSCRLRWVNKLRPDLKTGCKFSSEEERVVIDLQAQFGNKWARIATYLPGRTDNDVKNFWSTRQKRLARILRAPLPRRRSASAATAKHSGNGGGGVGAASSSAASNSHEAAAARASEDQYPCFGLIPFQQTTMHQHHVGESSQEPPLAANQYAGAPFPGAESVLPFPLGFAAMDVAAAGCSSSYGAASEVHQPLPFLYAADHAPMVDPGGLVFHGNALIDGGVGVAYLEPKSEPEHYLEPKPEPEHYLEPKPEQQTPPRFFGLEEEVDDYGLVAPVRRGTADVLFGDLPPEMIDFFELPPPPSPSIRL	357
TaMYB123	TraesCS7A02G272100.1	MGRSPCCEKAHTNKGAWTREEDERLVAHVRAHGEGCWRSLPGAAGLLRCGKSCRLRWINYLRPDLKRGNFTRDEDDLIVKLHSLLGNKWSLIAARLPGRTDNEIKNYWNTHIRRKLLGRGIDPVTHRPLTHAASATTVSFLHPAEPPKTQPATELSKPPRCPDLNLDLCISLPFQQEEERPPARACAKPVKMEQLQQGGGGLCFRCSILRVRGAATECSCGSNFLGLRAGMLDFRGLRMK	240
TaMYB124	TraesCS7A02G304500.1	MGHHSCCNQQKVKGGLWSPEEDEKLVRYITTHGYGCWSEVPEKAGLQRCGKSCRLRWINYLRPDIRRGRFSPEEEKLIISLHAIVGNRWAHIASHLPGRTDNEIKNYWNSWIKKKIRKAPAAPNVTTTSSTTSTSPPNNGLAPCSGSTATSDVHHRRLQHPTFSCAPAGDHLQLDAIIGHHQSTSLALPVAAGAGQDSPPGMSHHCPLFMFDTGVVSTPFASAAAQQHPFIASFTAAMAEADTPSCYHLPPLVDGMGAMGMCMEAMDDHCGAGAGMGNGCFGDEQRQRRRPGLEEEEGEQLGQHEQWDEEQLLMWDDQEVLTPSNMEAMQSGEHSLLFMGPNA	343
TaMYB125	TraesCS7A02G333200.1	SGLERCGKSCRLRWINYLRPDLKRGTFSQEEEDLIIHLHSMLGNKWSQIAAQLPGRTDNEVKNFWNSYIKKKLRERGIDPATHKPLAEATTTSPTACRAVFSDAELVPTTAALAQDQVEKMLDSLKMPLDWPVGGVAGNGVPESYQMPSLQEGCAFHMGALQQHCGAIPSASSSSTLTAADVGAALPWLELGPTDTISGHVDQYAGALGELRWSDYFDGALQGQCVYDSGMVDDDAVQFDDVHGLSSWC	249
TaMYB126	TraesCS7A02G377100.1	MEGKDATLALPELLKEEVQSPPLSPLSPRSSDDDETEADDSDGEEEEGGAPVGTGGTVVSGPPMMKGPWTSDEDQRLRTYVEAHGEGNWNQVQRNAGLNRCGKSCRLRWANHLRPNLKKGPFSKEEEQKIIELHALHGNKWAKMASVLEGRTDNEIKNFWNTRIKRLQKAGLGLYPDGLLSRLANQEMGSHSPDDSRGKKRQNELSQGIGLEFDDIIFEKLDYKKQSDNFLTPNFTIQDSLPMNDINYPLKRHASSGIVSDYGGSPKCGQFSNETEEASYNDLNSEMSIVSFNNVISNSMPLLDDNFPISGKILPIKMELPSFQYVGYDTSTNLLCPSSTLPEQVHGFGVPTQFEGEFDSVSFPYGYHFIPPSSIFDDNTLEYSSFNELRTYKSPTDLD…	488
TaMYB127	TraesCS7A02G414300.1	MGRAPCCDKGSVKKGPWSPEEDRKLKDYIHTHGTGGNWIALPTKAGLKRCGKSCRLRWLNYLRPNIKHGDFSEEEDRVICALFAAIGSRWSIIAAQLPGRTDNDVKNYWNTKLKKKQLHLLIAAAAQSTHGQQYSSRPPAPPFTVEHHHHTSSTSAASLGQLLMFGVGGGDHHQQQQYMSSSSSVDISNNTSAAAAAAAAAGLQESFMFGGLQFQQQEEDTNSLLSPAAAASGNDIMTYEHHEMISPSSFFFYGDGAGGAAATQEGTRFLY	271
TaMYB128	TraesCS7A02G458700.1	MATAMDTTVPRSGVGEGGGGGGLKKGPWTQAEDRVLLDHVRRHGEGNWNAVRRETGLQRCGKSCRLRWANHLRPNLRKGPFSPEEERLILRLHGLIGNKWARISTHLPGRTDNEVKNFWNTRLKRRQRAGQSLYPPDVEREIALMRAQNINPFADADGNTAASPFSDPFALPPRPPSSTKPPSHSHSSPLIDQHHPLLNQMQGMQMRHHAAQHQHPQPAFHHHHHHHHGGMRAAGLPPLPATAARPRELPSNQIETASCSGGGDGLLEALLLGVDDHQLPRPNHGVCRAGSMPDLMYGGVSSASDSDDTSQFPPGGQDAHHGGKWDFLIDDVKPPMRRATSAAENETSGMFGVAHGSISGEWFGTGVGSPGPSSVVTTDDEFGLEMQQLMSSLPLSADE…	404
TaMYB129	TraesCS7A02G526500.1	MEGCDRIRGPWSPEEDGALRRLVELHGARNWTAIGRGVPGRSGKSCRLRWCNQLSPGVERRPFTAEEDTVIARAHVRIGNRWAAIARLLRGRTDNAVKNHWNCSLKRRLGDLGADGVTEGDLDERPCKRASVTPESTSGSGSGSGSGSDRSDLSHGGAFGLGQVYRPVARAGGFEPADCAMSQRHEEEQEDPFTSLSLSLPGTDAHGFHHDSSHSHFHQPSPSPSPPPATASTTAPPASSYPFSPAFAAAMQEMIRDEVRRYISGVSCGSNLPSMPQLVDGVMRAAAERAGGVSRMR	297
TaMYB130	TraesCS7A02G526600.1	MEGCDRIRGPWSPEEDGALRLLVERHGARNWTAIGRGVPGRSGKSCRLRWCNQLSPGVERRPFTAEEDAAIARAHARLGNRWAAIARLLRGRTDNAVKNHWNCSLKRRLADVGVAEEERPCKRASVTPESTSGSGSGSGSGSDRSDVSHGSVFGLGQVYRPVARAGGFEPADCAMSRRHEVEREEAEDPLTSLSLSLPGTATEVQGFHHDSSHSHFHQPSPSPPSPPPPPAPTSYPFSPEFAAVMQEMIRDEVRRYISGVGCGANLPSMPQVVDGVMRAAAERAGGVARTQ	291
TaMYB131	TraesCS1B02G005200.1	MGRAPCCEKVGLKRGKWTAKEDDTLAKYIAGHGEGSWRSLPKNAASHCINTAGLLRCGNSCRLRWVNYLRDGVRRGNFSKEEDDLIVKLHATLGNRWSLIASHLPGRTDNEIKNYWNAHLSRQIHSFRRMYTAGKETTITIDMNKLSTASKRRGGRAPRSSTKKQPVLEPTRSMECSRPVGDMSSSTSSLPQGNSETMLEQNRPINIITNDTPCSEEPMVMDPIDLNGGFLEPSYVYNSMDQIGILQESGEIGALLSSINDMPARVLTGIEHGGHSPRVEDLLDMDWEGFASHLCDQPAQNDPLQTAKPQATTGSESDKLESFVSWLLSDAS	332
TaMYB132	TraesCS1B02G023400.1	MGRAPCCEKVGLKQGRWTAEEDGILTKYIAQHGEGSWRSLPKNAGLLRCGKSCRLRWLNYLSDGVKRGNFSKEEDNLIVKLHATLGSRWSVIASYLPGRTDNEIKNYWNAHLSRQIYNFRHVYAAISETTVTIDVDKLSATTKRRGGKAPRSNTKMQPVPEPTKSKEGSSPVDTISTASSQADPDRDQQPINNMTCAVPCSEEAMVMDPVNQNGMVQLMGTNCSDDSVNQIGVFEEESEMEALLSCIDDDMSASVLTGIEQGGHSPRVEDLLDMDWEGFASHLWDQPSQSDLLQTAELQAMTGSESDELESFVSWLLSDDA	321
TaMYB133	TraesCS1B02G023500.1	MGRAPCCEKVALKQGRWTAEEDDILTKYIAQHGEGSWRSLPKNAGLLRCGKSCRLRWLNYLSDGVKRGNFSKEEDNLIVKLHATLGSRWSVIASYLPGRTDNEIKNYWNAHLSRQIYNFRHVYAAFSGITVTIDVNKFSATTKRRGGKALRSSTKMQPMPEPTKSKEGSSPVDTISTTSSQADPDRDQQPINHMTCGVLCSEEAMVMDPVDQNGMVLLMGTNCSDDSVNRVGVFEEESQMEALLSCIGNDMAASVLTGIEQGCHSPRVEDLLDMDWEGFASHLWDQPSQSDLLKTAEPQAMTGSESDELESFISWILSDDA	321
TaMYB134	TraesCS1B02G049700.1	MGRAPCCEKVGLKQGRWTAEEDDLLTKYIAQHGEGSWRSLPKNAGLLRCGKSCRLQWLNYLSDGVKRGNFSKEEDNLIVKLHATLGSRWSVIASYLPGRTDNEIKNYWNAHLSRQIYNFRHVYAAISETTVTIDVDKLSATTKRRGGKAPRSTTKMQPVPKPTKSKEGSSPVNTISTTSSQAGPDRDQQPINNMTCGVPCSEEAMVMDPVDQNGMVQLMETNCSDDSVNQIGVFEEESEMEALLLCIDDDMPVSVLTGIEQGGHSPRVEDLLDMDWEGFASHLWDQRSQSDLLQTAEPQAMTGSESDDLESFVSWLLSDHA	321
TaMYB135	TraesCS1B02G055200.1	MCNNSGGRGGAMAARKGPWTENEDAQLVWFVRLLGERRWDFLAQVSGLRRTGKSCRLRWVNYLHPGLKRGRITADEERLILSLHAEWGSRWSRIARKLPGRTDNEIKNYWRTHMRKKAQEEKMLAKNKASSSPSSSSADSTSLTTTTCSASPTATSSSAATTEEAPQESTTSMDDEAEEEAATSASEEKKAEVVQYCSPVDMDQLWNDIAASERYPEMMMSWGVAGHVVMPAPAVEPSSPVWEFCEDYSLWRIDDQEYYNKIDQHALN	268
TaMYB136	TraesCS1B02G094500.1	MDMDKEYYKACMGMEALPMSPAGFSAVTTEVTMAVATASEDEGDLKRGPWTAEEDMLLVDYISKHGEGRWNSLARCAGLRRTGKSCRLRWLNYLRPDVRRGNITPEEQLLILDLHSRWGNRWSKIAQRLPGRTDNEVKNYWRTRVQKHAKQLHCDVNSDRFRDVVRQVWMPRLLERIQAESSSAAAAAAAGVGVPALTRAMSSPAGASQYHYHCVDHASSGEPSRKVAVTMSPDTSSTLRSSLSPAETSHGAHFPAWGAATATANVDGSMMQCAGREGGAIGGDQYVIHGDSLSGSWSELLAATDIPDFEFGNFDDNLWSLEDIYC	326
TaMYB137	TraesCS1B02G100600.1	MGRHSCCYKQKLRKGLWSPEEDEKLMNHITKHGHGCWSSVPKLAGLQRCGKSCRLRWINYLRPDLKRGAFAQDEEDLIVELHAVLGNRWSQIAAQMPGRTDNEIKNLWNSSLKKKLRQKGIDPNTHKPLTEADRSGAAPTISTERTSGSSDVNPSSAGAQGNFGHLLSETAQSSMLLPVYDKKHPETPSLARPKVPAKELFLDQLTAGHESPSSCRSSGPTLYFPFQQQLGYSNECGSGDGANMNMNSLWFNQNDFNCSTISTVMPTVSPSALSTPMGLNLPPDNHRHGGTGIGSAPFYWGGVNPSSSGSTGSSGSNSMGFEPQSTNSILENSVFPWTDIGVGQEKDTRVQLVEELKWPDLLHGTFAEATTAMQNQSQSLYDDVIKAESQFNMEGICAS…	431
TaMYB138	TraesCS1B02G172500.1	MGRAPCCEKDGLKRGAWSPGEDQRLADYIARHGHPNWRALPKHAGLLLCGKSCRLRWVNYLSPDIKRGNFTADEEDLIIRLHQALGNRWSVIAAQLPGRTDNEIKNVWHAHLKKRLEDGLKPAADQDAGGSGRKKSRKQAKARSATVDAGEQYTSPPGQSSSGLTCSTVTESAPAVSSSPSDNATITSASHGHQLVKEDTSSSEAVTDNSSTDVTGMIDLGAMDEDVSLVMSSSSKWSDDQDFWIKMLQEGGDIIDLPEL	260
TaMYB139	TraesCS1B02G215500.1	MMKKGKWSREEDDLMKKHIEKYGIGRSWQALAETLGLQRCGRGCRARWLNYLRPGLKHGNFTPAEESIICEMYSKRGSCWSVIAAQLPGRTDLAVKNYWNGTISKRFHWASSAAAARRRRSLHRPSSSTTSDATEPEELALVVHDEASSTTGSSCYAGGFVDGAGSPPLVQAQTPLAAGGWNAAKEEAGDETVPIERKPVVAPAPLPENAPAPPGDGAGAMGMVCSPMTANPLPSMEPDDMPWIDGFDEIDSFLPWFDD	259
TaMYB140	TraesCS1B02G236900.1	MPDGGGGSDGAGAGAGRIKGSWSPEEDELLRDAVARHGARNWTVISAEIPGRTGKSCRLRWCNQLSPGVHRRAFTPDEDRLIFELHSKHGNKWATIARKLVGRTDNSVKNHWNSTLRKRRSAAAGNAAGGPVFAPAAAMSFQSVDLTRGAEEDDDDDDDSDASVEPPANAKRPRVDVGGAVPPAVKVDHQAPPPDPPTSLSLSLPGTGVGAVTPPAPPAPVPAPAPVKEAWMESARAMLEQNPWFMEAMKRMVEDEVRRQMGSVCSIMASLGRAGAAAATLPTARADRAETHPAGGRNRRTDG	303
TaMYB141	TraesCS1B02G265400.1	MGRAPCCDKATVKRGPWSPEEDAMLKAYIEERGTGNNWIALPHKIGLKRCGKSCRLRWLNYLRPNIKHGDFTPEEDSTICKLYISIGSRWSIIAAQLPGRTDNDVKNYWNTKLKKRLLGGRRKDRGAGTQQHRQGELDGANNDGEQQPLSASAMERIQLCMQLQEMQNPLSSIGNHNNSLHLWQPSSHHQVAATHSNNSNSNSSRSSSFDVTVAAEQGQSSSLNGQHLGGQQQMETTAAADGLASPSSAGNSNIVTIEAELQELLYSATTTTTDSVVTQQGGVDWWSYDQGKSPVNCWDFTPETSSVLQDYAAVVYDM	318
TaMYB142	TraesCS1B02G279400.1	MGRSPCCEKEHTNKGAWTKEEDQRLVAYIRANGEGCWRSLPKAAGLLRCGKSCRLRWMNYLRPDLKRGNFTDDEDELIIRLHSLLGNKWSLIAGQLPGRTDNEIKNYWNTHIKRKLLSRGMDPHTHRPLTAVDGGAASRPAHIAVPARAAPPTMFALPTKQPPVVESSSDDGSSGATSTGEPRCPDLNLDLSVGPPAADTPTSHPVCLCRHLGFRGGEACSCRQADSPGSQGGGFRYFRPLEEGQYI	247
TaMYB143	TraesCS1B02G318800.3	MTRAKSESDRVMPGPDQADLASHDDDSARESPRRRAGPQLKKGPWTPAEDAILEAYVKKHGVQNWNVVQKDTGLLRCGKSCRLRWANHLRPDLKKGTFTKEEENLIIKLHSKMGNKWARMAARLPGRTDNEIKNYWNTRIKKCQRTSTPIYPAEICLQASNEEQHESADFSFSEKLANDLLHGNGLYDPSSTWGDFIDDQEALPYAPQLPDVSFSNLPGLYFESKNHGFMDQVNQAEVLKESEISFPWLNAAINGTFDGGHAFSNGNFSTSRPMTGPWKMELPSLQFAGSDPNNWSTYSRTCAAQGANFADPCMRSSAAMASAKFEHMCMIPGNSGQLEEPLPEAHAVSSAENQQLSVGSSSASTGSPCDAMVETSELHFLERDPNLYALVNSCSPASP…	459
TaMYB144	TraesCS1B02G383600.1	MGRPSSCGVGQPKLRKGLWSPEEDEKLYNHIIRHGVGCWSSVPRLAGLNRCGKSCRLRWINYLRPDLKRGCFSQQEEDHIVALHQILGNRWSQIASHLPGRTDNEIKNFWNSCIKKKLRQQGIDPATHKPMGTADTATAALPDTEGEDSKPLTAAADGSLAPKQSAVFDPFPVCADYGAGFADDLGAANAAALYGQLCGGKEGADEDAGFGAADYSCVLDVPENLGYGESSSNSSNRSYGGEVGSMLDGEVGSVLDGEVLYLAKAEPAFAEMERQHDVLLEYEFSLPCQEQSLLANFEFNLEHYF	305
TaMYB145	TraesCS1B02G383700.1	MGRPSSGGVGQPKLRKGLWSPEEDEKLYNHIIRHGVGCWSSVPRLAGLNRCGKSCRLRWINYLRPDLKRGCFSQQEEDHIIALHQILGNRWSQIASHLPGRTDNEIKNFWNSCIKKKLRRQGLDPATHKPMANADTATAALPDAQEEDRKPLAAAADGSLAPKQPAVFDPFPVCADYGAGFADGLGTANAAALYGQFGCGKEGADDDAGFGAADYSCVLDVSENLGYGESSSNSSNWNYGGEVGSVLDGEVPHWGKAEMEQQHTPLGHKLSLPCQEQSLLASFDFNLELEPYF	293
TaMYB146	TraesCS1B02G383800.1	MGRPTSGGVQQQQPKLRKGLWSPEEDEKLYGHIIRYGVGCWSSVPRLAGLHRCGKSCRLRWLNYLRPDLKRGTFSQEEEDHIVALHQILGNRWSHIASHLPGRTDNEIKNFWNSCIKKKLRQQGIDPATHKPMASGAATTALPDVEVEDRKPLAAAADGSLALKQSAEFDPFPVCADYGGGFSGELGAANAAALYVQFGDCKDDADEDAGFGAADYSCVLDVSENLGYGESSSNSSNWNYGGEVGSVLDGEVLHWGKAEMEPLEHKFSLPCQEQSLLANFEFNLEQYF	288
TaMYB147	TraesCS1B02G383900.1	MGRPTSGGVQQQQPKLRKGLWSPEEDEKLYGHIIRYGVGCWSSVPRLAGLHRCGKSCRLRWLNYLRPDLKRGTFSQEEEDHIVALHQILGNRWSHIASHLPGRTDNEIKNFWNSCIKKKLRQQGIDPATHKPMGATATAALPDAKEEDRKTLSAAVDGSLAPKQQTVFAPFPVCADYGGGFAEDLSAGNATALYGQFGGAKEGADDDAGFGAGDYSCVLDVSENLGYRESSSNTNNWNYGGSVLDGEVLHWAKAEMEQQHDEPLEQKFSLPCTEQSLLANSEFNLEQYF	289
TaMYB148	TraesCS1B02G392600.1	MGFSCFQLHSGSCDDVPLDFHVQQNGHYELHSVDSSFEPAGGSIVPFATFYHGSYPQGTTKKDVADGASPIIHNPGPHLPLLSAKPEISHLIEGGMGSHKTHEMSGRFIPRRKASSKAVKKANVVKGQWTPEEDRKLVKLVEQFGLRKWSQMAQMLPARVGKQCRERWHNHLRPNIKKDTWSEEEDMVLIQTHKEVGNKWTEIAKRLPGRTENSIKNHWNATKRRQFARRRTRSRAKNPKSGTLLQNYIKSLGIGSSKVIVPLDPKEPPLSASSPATPTQNRAHMNDNWPESNPSNIMLTQGIFSTDKRQIHSCEEILVPTSDDFSVDMCDGLFNAEEVQYQAYNIDDDVHMDYIIYHIDYSIKIEHEIDMDMTWDDDALLNIESG	386
TaMYB149	TraesCS1B02G401700.1	MGRAPCCDKARVKRGPWSPEEDEQLRAYVRANGFGGNWIALPHKAGLNRCGKSCRLRWLNYLRPDIRHGGYTEQEDRVICSLYASIGSRWSIIASKLPGRTDNDVKNYWNTKLKKKAMPMRGPHYHHHAGLGLEAGAGAFSAPATPSGPTPARSWSQCVPSSLQAAALSPAASGSSSVDTSSSGGDMCFAAAGMYQPQHPMQGFVHVDSSPQTVLAPMPLDVPAATGIWASSMPAAGDVGGVALEDAFLADLGAYGDLLLGGFGGQLLQDNKAAAAMELPGACYFPNMAEMWAADHAHANAKPPQGLCNTFT	312
TaMYB150	TraesCS1B02G436800.1	MQCAAGGGGGGEPAVRKGPWTMEEDLVLADYVAANGEGAWNSLARAAGLNRTGKSCRLRWLNYLRPDVRRGNITPEEHLLIVELQASDSAGCQLLSSAAVTESQSSSSNSVGRPGAMPHYDVVAAATQPGGWGDHQLGYAVQGGGGAACAGGMDGGVPPEFLQAAAVAGDNFWGLEEFWPTVPSLHGDY	189
TaMYB151	TraesCS2B02G082400.1	MGRAPCCDKNNVKKGPWSPEEDAKLKEFMDKHGTGGNWIALPQKAGLRRCGKSCRLRWLNYLRPNIKHGEFTEHEDRVICSMYASIGSRWSIIASQLPGRTDNDIKNYWNTKLKKKLMGSTTMAGAGPPPRAPRQNHHQHRPVLLPYSSSPHSNYSNFFPGARALLQQSAEPLTLQPQDHYMLGSSGSLNPMANNNGASAVQLQMLHATAAHRQLQVKEECGSGGAMIAFGCGDQQSCSSSDATQYAGGHYVHGGRHHGKEMSFDNNNGYSAYGMYGAGAGAVEQEHKLSFQLQHQQEQQQQAQLDYSYEEIKQLLMTAAASGGDGSGGLIHDPELIGAHAAAAAGKLTMM	351
TaMYB152	TraesCS2B02G112600.1	MAYDQRGLRGEEAAAAAVGEEEMLRRGPWTVEEDVLLANYIAANGEGRWNALARRAGLKRTGKSCRLRWLNYLRPDLRRGGMTAEEQLLVLELHARWGNRWSKIAQHLPGRTDNEIKNYWRTRVQRHAKQLRCDVGSQRFRDLVRGLWIPRLLERIHAAANNSGDGDVIAQATAAALPVAADGRCWPVDDVFDLGPGAAADVELSCTTALSSSSSVSTDGCGVLQPLPAPAPMVATAESARGSVIISAAMHDTALWQPPQTHGGLMMTQEQQHHQQAESQPQLLGAETWWSDQTSLPAGLYADVGFPELEFGGETMWGACADDLWCTDMLGL	332
TaMYB153	TraesCS2B02G177900.1	MSKRPGGTKKRLKRGLWSPEEDEKLMNHIAKYGNGCWSSIPKIAGLERCGKSCRLRWINYLRPDLKRGAFSQEEEDLIIHLHSILGNKWSQIAAQLPGRTDNEVKNFWNSFIKKKLRQRGIDPATHKPYATAASAPPAATPVSRSAVFSEAELILSSPVGGQHMPPLVSAESYVYSRGSMDGAGGVVGGCSDDVSLSSLSGYNNNNQTADFAGYLDADALHGGVIPSVSSSSTLNSMAGVSPGGAANTNATTDELCCNNNPSNSGSGFESSTTQSSSNHHLPWLELGSISSCTEDASGAGAGADHYGAALDELKWSDYVFDGGYQQYHQQGQCIYGDSKAAADAAAAQFDAHGLGINWCLN	361
TaMYB154	TraesCS2B02G178000.1	MSKWPGATKKRLKRGLWSPEEDEKLMNHVAQYGYGCWSSVAKIAGLERCGKSCRLRWMNYLTTGRGGAFSQEEEDFIIHLHSIRGNKWSQIAAHLPGRTDNEVKNFWNSFIKKKLRQRGIDPATHEHKPLDPAAPAAPATPVSRNAVFSENELILSSPVGGPHMPPLVSAESYVYSRGQHGRRRRCARRGRRVQR	195
TaMYB155	TraesCS2B02G183100.1	MGRPPCCDKEGVKKGPWTPEEDLVLVSYVQEHGPGNWRAVPTRTGLMRCSKSCRLRWTNYLRPGIKRGNFTDQEEKLIVHLQALLGNRWAAIASYLPERTDNDIKNYWNTHLKRKLQAGGDAAAKPAAQRPASSSKGQWERRLQTDINMARRALREALTTLDDIKPQQPDVADGVNGAAAAGADSGSPAASSSSAASLSQCSPSAAGPYVLTTANISRMLDGWASKGRSAGAAADSPSGSSASEVSHGSGAAARALGSAFEYDRKPAVLAPDQTQLNAIETWLFADDNNNNDHHGHAAGGSGLLGVPAMGYPF	313
TaMYB156	TraesCS2B02G184500.1	MATGPDLTSPSAADAAAASSAAKKDRHIVSWSAEEDDVLRAQIAHHGTDNWTVIATQFKDKTARQCRRRWYNYLNTECKKGGWSREEDMLLCEAQKLLGNKWTEIAKVVSGRTDNAVKNRFSTLCKRRAKDDELLEENGTVCSNASAKRVLTQSGGVTCAAPGSSPPIKNMSSCKPDFKENLAPNMRSFGQQKSIRQDSRQPLASICPDNQSVNIVKTQSLVTKTSTKQLHGEEQSCVKHDGNFLKRNDPKLATLLQQADLLSSLATKVNTENTSQSMDEAWQKLQHHLVKKDDNDMSESSMSGTASLLDDLDDLIVDPYENEEEDEQKSREQNGATSQVAPDQIMDNCPVDQIAEESSLCGNTLSSTMEPCPAKSVAEILAHINLGEAAEDMGLHFME…	761
TaMYB157	TraesCS2B02G252000.1	MGHQCCSKQKVKRGLWSPEEDERLLRYITAHGHSCWSAVPKNAGLQRCGKSCRLRWINYLRPDLKRGTFSEQEERTILDVHRILGNRWAQIAKHLPGRTDNEVKNFWNSCIKKKLIAQGLDPKTHNLLPASKHLLHAHGGTGSGSNPSNNPAARAQFHSPNGNGNGCATPPFTISSPTKAVYDAATVAPPVVAPGLYDVHNPGMMMGQHERGQQAAIAMQQGYPYVHNNGGGLLMNFRDQNAAGVHASMDFMNGSSNSSSSMEYAAGMPNGNVFNPGVAAFMDETAAMWATVVEPRMGAGIEMAHQHRQQHGLGLEEVVGPPPRPLINGGSSGGKGLDIMDVSSEVYGSAGTTTAFDLELMESCGLFCGAAGNGMEQLQWDC	382
TaMYB158	TraesCS2B02G343800.1	MGRSPCCEKEGLKKGPWTPEEDQKLLSYIEQQGHGCWRSLPAKAGLQRCGKSCRLRWTNYLRPDIKRGKFSLQEEQTIIQLHALLGNRWSAIATHLPKRTDNEIKNYWNTHLKKRLAKMGIDPVTHKPRSDVPGGAGGAAEGAAGAQHAKAAAHLSHTAQWESARLEAEARLAREAKLRALATSASSSAQYLSAAHAAAPGLDSPTSTLSFADSAALASVLEAHSAAAAARAAMQPMQAYEEACKDQNWGDADAADAGFAEAAGFTGLLLDGSLNQNPRPAARDDAEAGAEAHETEEEKNYWNSILNLVNSSASAVVPADEAYSPAPEY	329
TaMYB159	TraesCS2B02G351000.1	MGRIPCCEKDNVKRGQWTPEEDNKLLSYITQHGTRNWRLIPKNAGLQRCGKSCRLRWTNYLRPDLKHGEFTDAEEQTIIKLHSVVGNRWSVIAAQLPGRTDNDVKNHWNTKLKKKLSGMGIDPVTHKSFSHLMAEIATTLAPPQVAHLAEAALGCFKDEMLHLLTKKRPTDFPSPAIPDMAAGASGGMAMGSGALITPCFNAPPQADDTIERIKMGLSRAIMSEPAAPAADKPWPSGDMSEGLAGMYAAFNPAHATEFRYEGTASGYVLGGDGDRGTSMWSHHSMYSGSSGTEGGRPALQEKGNDSVGSSGGDDEAEDGKEGGKGASDMSGLFGSDCVLWDLPDELTNNMCD	352
TaMYB160	TraesCS2B02G381800.1	MAEAEGQLAACWGKQDDEWRKGPWTTQEDKLLLDHVAQHGEGRWNSVSKLTGLKRSGKSCRLRWVNYLRPDLKRGKMTPQEESTIVQLHSLWGNRWSTIARSLPGRTDNEIKNYWRTHYKKGKPSKNIERARARFLMQRREMQQQQQQQKLLLGQVKDVELPGATVSDDVDEKMDGAVGPAATALADHGHEELIMQDVLDFLCPMSCALLHSAGQTGSCGASTSEEYGSTEDDGATWGSLWNLEDVAHDGDGGACALW	258
TaMYB161	TraesCS2B02G387000.1	MGRTPCCESRQGLKKGPWTPEEDKLLVDYVQANAPGNWRMLPKLAGLNRCGKSCRLRWTNYLRPDIKRGPFTPEEHKSILQLHAIVGNKWSMIAAQLPGRTDNEIKNYWNTNLKKQLRQAALVGEQHPALASPGASVGAGCLAARHTAQWETARLEAEARLSMLSTSAATTSVTASSSSSTAAAGGEHGADAPSDVFLRLWNSEVGDTFRRKSAGSAPREGSAPREGAQPAAAPLPPPGDDSSAASNVTTAVTAEEYQVFLDMAAEELGLFHGGFSLYPPADGLFAEFQ	289
TaMYB162	TraesCS2B02G387300.1	MGCKSCQKPKAQHRKGLWSPEEDQKLRDYIVRYGHSCWSTVPVKAGLQRNGKSCRLRWINYLRPGLKHGMFSQAEEETAMSLHATLGNKWSQIAQHLPGRTDNEVKNYWNSYLKKRVEGARAPAKSAGSDAPRSPTPSDSGRERRTVNQPSNSGSSGPPESSSTGDDSSSLTGPGAAALIRPHAPVLPKVMFADWLDMDMDYGTGLMAPSALDAAFDCSPVQQGGSNTVDGRCGAEDSLHGLGDGGICWEFEADTQGGAGFCDLLSMSEFLGIN	274
TaMYB163	TraesCS2B02G387500.1	MGCKSCQKPKAQHRKGLWSPEEDQKLRDFIVRYGHSCWSTVPVKAGLQRNGKSCRLRWINYLRPGLKHGMFSREEEETVMSLHATLGNKWSQIAQHLPGRTDNEVKNYWNSYLKKRVEGERSPAKSAGSDAPRSTPPSDSTRERNTVNQPSISGSSGPLESSPMADDSSNLTVPGVVASIRPHTPVLPKVMFADWLDMDMDMDYGTGLMAPSALDAAFDGSSAQQGVSRQGGVQVDGMCGAVNLLHGLGNGDICWEFDADQIHMQGGAGFCDVLSVSEFLGIN	283
TaMYB164	TraesCS2B02G387700.1	MGCKSCQKPKAQHRKGLWSPEEDQKLRDYIVRYGHSCWSTVPVKAGLQRNGKSCRLRWINYLRPGLKHGMFSQAEEETVMSLHATLGNKWSRIAQHLPGRTDNEVKNYWNSYLKKRVEGARAPAKSAGSDAPRSPTPSDSGRERSTVNQLSNSGSSGPPESSSTADDSSSLTGPGAAALIRPHAPVLPKVMFADWLDMDMEYGTSLLRPSALDTAFDCSQAQQGASNTVDGRCGTVDSLHGLSDGGICWEFEADTQGGAGFCDLLSMSEFLGIN	274
TaMYB165	TraesCS2B02G387800.1	MGCKSCQKPKAQHRKGLWSPEEDQKLRDFIVRYGHSCWSTVPVKAGLQRNGKSCRLRWINYLRPGLKHGMFSREEEETVMSLHATLGNKWSQIAQHLPGRTDNEVKNYWNSYLKKRVQGARSPAKSAGSDAPRSPTPSESGREDSTVNRPSNSGSSGPLESSSTADESSSLTVPGATASIRPHAPVLPKVMFADWLDMDMDYGTGLMAPSALDAAFDGSPAQQGVSHQGPLQVEGLCDAVDSLHGLSNGGWDFDVDKMHMQGGAGFCDLLSMSEFLGIN	279
TaMYB166	TraesCS2B02G399200.1	MGRAPCCEKMGLKRGPWTPEEDKILVAHIHSHGHGNWRALPKQAGLLRCGKSCRLRWINYLRPDIKRGNFTDEEEQSIIQLHQLLGNRCLLLLVAFFLLLLNHILTVPLLLKRGQSLPLASIAKQRWSAIAARLPGRTDNEIKNVWHTHLKKRLDPSAQEQHEEAKKRKKPAAAARKRDGKVKMRKLDALTAKAAPVLSSPERSVSSTVTESTSTASAAAEQHGNSGSSASASASVKEECFTSSEESEEFQIDESFWSETLSMPLDDINDVCMEPHDAFGKPTGAADGDMDYWLKVFMEGGGDDDNNNGALDLPQI	316
TaMYB167	TraesCS2B02G434400.1	MARAPGGAARRRGGRRDGSGEAVRKGPWMAEEDAVLLEHVRTHGPRDWSSIRSKGALQRTGKSCRLRWVNKLRPNLKTGCKFSADEERVVIELQAQFGNKWARIATYLPGRTDNDVKNFWSTRQKRLARLLRAPLRARPSKTRSSNTKAPGSSVESAMGSCQDHVPSVGNSSGGQSFAAAPPMEYQDTARISHDQMCPGFLSFEPLPLQAAAPATEGEASSSNAAYYQLAPESSFYHHPYHLLEFPGLPERCSVDPGFVGASAMDDLAYQELLPPPHPAPMMMPFFGMEYARDAIKVETRDNFFDDLPPDVFDSFDQVPPPFSPSATNSEL	331
TaMYB168	TraesCS2B02G466400.1	MGKGRAPCCAKVGLNRGSWTPEEDMRLIAYIQQYGHANWRALPKQAGLLRCGKSCRLRWINYLRPDLKRGNFTVEEEETLIKLHNMLGNKWSKIAACLPGRTDNEIKNVWNTHLKKRVAASAGEQKKGGAKSKKKTTCVDVPVPSPSPSSSTTTTTTTTNCSSGESGEQSNTIKELEFEMDKIEIPMLDLGFDLDMLLNAVPDTHFPAISSASTSPCSSASPPCVVDDQVLLDLPEIDIMPELWSIMDGEGGVGACAETAQAPWSNAALCQGNGTEASAATANEDDDGKEWWLEDLEKDLGLWGPIEDYQLQQPDPQGRVDPFSASVDDSASCYFPAHTVRHFFSRVRQGGTILL	355
TaMYB169	TraesCS2B02G466500.1	MGKGRAPCCAKVGLNRGSWTPEEDMRLIAYIQKFGHANWRALPKQAGLLRCGKSCRLRWINYLRPDLKRGNFTVEEEETLIKLHNMLGNKWSKIAACLPGRTDNEIKNVWNTHLKKRVAASAGEQKKGGAKGKKKTTCVDVPAPAPSPSPSSSTTTTTTTTTNCSSGESGEQSNSSKELEFELDKIEIPMLDLGFDLDMLLDTVTNTHCPAIPSAPTSPCSSASPPCVVDDGALLDLPEIDIVPELWSIMDGEGGAGACAETAQDNAAPCHGKGTEARAATADDDDGKEWWLEDLEKELGLWGPIEDYQHQQPDPQGCVDPLSASVDDPVSCYFQAGPARATSAVQGPEASAVLANIPMDL	361
TaMYB170	TraesCS2B02G467700.1	MGRSPCCCRDADVKKGPWTEEEDKTLVEHIKKHGGKVGSWRGLPKSAGLNRCGKSCRLRWTNYLRPDIKRGNFTDEEERLIITLHAGLGNKWSTIATHLEGRTDNEIKNYWNTHIRKKLLRMGVDPVTHQQLPPDQSHRHLNATSIAHLPEALLWATAAASLSSLDTGVLMQAQLLQQLIPAIGSNYGTSGLIANLAAANAMQNSSGSMVPNLLLEDQMNCLQPGYLCNTSNFAEQHVVQEQLTNDTSPGTSSFAAAEQADELCNTAASFASHHVAPVGDSAGDWSPAQEFAGLLEPMMELPDLRSLESDSFWKEILEDSYRL	323
TaMYB171	TraesCS2B02G467800.1	MGRSPCCSHDAGVKKGPWTEEEDKTLVEHIQKRGGNVGGWRGLPKTAGLNRCGKSCRLRWTNYLCPDIKRGNFTEDEERLIITLHASLGNKWATIATHLEGRTDNEIKNYWNTHIRKKLLRMGVDPVTHQQLPPNQSHHHLPEALLWAAAAASLGGMDTGALMQAQLLQQLLRTIGSNNDATNLVANLAAANAVLNSSGSMVPNLLLQDQMNCLQPGYLCNTSNFAEQHVVQQHLTNDTSPGTSSFAAAEQAGQLCNTAASFAPHDAAPQLPAQEFACLLEPMTELPDLCSLESDSFWKEILEDSYRL	308
TaMYB172	TraesCS2B02G467900.1	MGRSPCCSHDAGVKKGPWTEEEDKTLVEHIQKRGGNVGRWRGLPKAAGLNRCGKSCRLRWTNYLRPDIKRGNFTDDEERLIITLHAGLGNKWSTIATHLEGRTDNEIKNYWNTHIRKKLLRMGVDPVTHQQLPCDQTNQHVNGAAAALLWAAAAASLGGLSTGALMQAQLLQQLFQAIGSNNSTTGLIANLAAANTVLKSSSSIVPNQMNYLQPSYLCNTSNFVEQHVVQQQLTNDTSPGTSSFAAAEPADQLCNTAASYDLAPAGDWSPAREFAGLLEPMMELPGLCSLEGDSFWKDTLEESYRL	306
TaMYB173	TraesCS2B02G468000.2	MGRSPCCCHDAGVKKGPWTEEEDKTLVEHIQKRGGNVGSWRGLPKAAGLNRCGKSCRLRWTNYLRPDIKRGNFSDDEERLIITLHAGLGNRWATIATHLEGRTDNEIKNYWNTHIRKKLLRMGIDPATHQQLPPDHHLDGASASLLPEALLWAAAAASIGGLDTGALRQAQLLQQLLQTIGSNNDATNLIANLAAANSVLNASSSIVPSHLLQDQLNMLSGANCMQPAYLCNTSNFAEQDVVQRQLINDMSPGTSSFAAAEPADHLCNTTAAFASHDVAPAVDMLPVQEFAGSMEPMELQLPNLCSLESDSFWKELLDDGYRL	323
TaMYB174	TraesCS2B02G583800.1	MGRSLCCDKVGLKKGPWTPEEDEKLLAHIEEHGHGSWRALPSKAGLQRCGKSCRLRWTNYLQPDIKRGKFSLQEEQTIIQLHALLGNRWSAIATHLSRRTDNEIKNYWNTHLKKRLAKMGIDPVTHKAASGAPVGTADDVRSAKAAASLSHMAQWESARLEAEGRLARESTMRAAASRPTSVPLHPINLPEPAASPCLGLLQPWQGAAKLDLESPTSTLTFIGNNNSVSLGISEGDPTTWRLRGDDPEREEDSARRFLRQQQMQGLEGAERGDEHIIGCGEEPWFQETVGVGAGLTDVLLAGSGVGAHGALECWGESGNGQAEHGGQVSGDGESSSSYWSGILGMVVSSEPPFL	354
TaMYB175	TraesCS3B02G039100.1	MSRRKGAAAAGGGAGPMAMAAMEEEAAELRRGPWTLEEDNLLMSYIACHGEGRWNLLARCSGLKRTGKSCRLRWLNYLKPDIKRGNLTAEEQLVILELHAKWGNRWSRIAQHLPGRTDNEIKNYWRTRVQKQARQLKVDANSAVFRDAVRCYWMPRLLDKMSMAAASTAAPPPLMEQHGQGVLSSSQSPPIGSDQLCCYGPAAAGFDPSPSASTSGSTAAAALQPAPVPCFSELNWEDQYCYPSGGDLDGGAGGMELDSAALLGSLGLDGLDLGPAESYLPDATLLDYLNYSSCTANAAMNMMAMNGGSYNNSSYCGGGGAMVDGDHHDTTTAATTCHAARKLAGEWGGGI	351
TaMYB176	TraesCS3B02G109800.1	MVEKPASQADVGGEVEAHKERKGLWSPEEDERLYTRITRHGVSTWSSVAQLAGLRRSGKSCRLRWMNYLRPDLKKEPISKREEETIISLQKSLGNRWSVIAAKMPGRTDNEIKNYWNSRIRKRQNASPAGGKGDSGCAKQQGDLPAADDKASVLAGPRAKEPVSSMASGATAPPVPARFPLFACQLLGCGGGAAAIAAAGTTESTTTHENNRAGSESDASVGNGSGGGGDGREGHYYYCAVDGDIDMIHLMSFDDLLEYPASDLLMDAWDRNGLYSTNTGNSVD	284
TaMYB177	TraesCS3B02G126800.1	MGRAPCCDRAAVKRGPWSPEEDDALRDYMQRHGNTGSWITLPSKAGLKRCGKSCRLRWLNYLRPDIRHGGFTEEEDTIIYSLYSQLGSKWSLIASQLERRTDNDVKNHWNTKLKKRLAAAAAAFSTAPCRRSPSFMPLPAPAPAHAHLSPLLPLPVPTVKAEAYTYDDFLAPTAGLQDPFAAEGSSSASAALQDTFAAEGSSSASAALQDTLAAEGSTSASAASSGSNWSAVDNAGGFFVDFCAAGPDLAAADQFLGGFYYPLDSTLSLV	270
TaMYB178	TraesCS3B02G150900.1	MASPMDMLFNQEPAAAMTNEAEGRVEGYFPSSSHGFRHFQQVGTTPIGVPDMGSPISGFRMSPFTFDMPEGPLPVAGYGTGVVPVEIPAVWQKKHSLKNSRAMAPSKGAWTQEEDKLLKILVARDGNRRWEEISKHLPGRIGKQCRERWTNHLRSDLKNEAPWTEEEDRKLIEEHKTLGNSWSKIARRLFGRSENSIKNHWYATKRGLTSKRRFRKRRFSLLEEYIRSTIMGDKSTASPLQSSAPPLGLGSGGQVVPSASTMLAFSSLPGMGTYLHPGNAPGSSSQGATMNLSSLLPKLNTYGGEMHQRYDSSPSFPPNNMLHYGPPPTFQQMFSQCLQGQDACSNMNLFPLLKSLDLGGNYYCSETGRTSIGGIDDPDDINVV	384
TaMYB179	TraesCS3B02G217100.1	MAREMNGFFSHPPPPPPAPYQEEAAADVDDAEDGGGGQGKLCSRGHWRPAEDARLKELVGQYGPQNWNLIAEKLDGRSGKSCRLRWFNQLDPRINRRAFTEEEEDRLMAAHRAYGNKWALIARLFPGRTDNAVKNHWHVLMARRQREQSGAFRRRTKPASASSSSSIAPAPHYAGVVLQHQHQYQHHGASPIPMPLQPFAMGVAIATGMYSKAATATASRAYSGGESDESASTCTTDLSLSSGNAAVPCFYHHQGYDMAPQAHAVTQAFSPSARSAFSAPSSSSARRQQQQHEEEDGDKLSLPFFDFLGVGST	313
TaMYB180	TraesCS3B02G224500.1	MRAMGREAAAAVACSSNKPKLRRGLWSPEEDEKLYNHIIRYGNGCWSSVPRLAGLERCGKSCRLRWINYLRPDLKRGSFSQQEEDLIVSLHKILGNRWSQIASQLPGRTDNEIKNFWNSCIKKKLRQQRIDPTTHESLNDAAAVAEPHDKCKQLVPAAEDGCFGGSVGSDDFLAPHSPVDCSFDPMSVTNVPAMRMQGSYSLCDYAGVGSDATTYSAYTGGGDSSSNSNGTGTGTWTCGNVEPLPHMDMFRDDAEPYPFDPTKFSPWHQQQPPDDDRGSAVFPIRSLSRDLPESCFELARGALEDEFDFM	310
TaMYB181	TraesCS3B02G258800.1	MARMMCGRAGEPAVRKGPWTLEEDLILVGYISQHGEGSWDNLARSAGLNRNGKSCRLRWLNYLRPGLRRGSISPEEDMVIRELHSRLGNKWAEIAKHLPGRTDNEVKNYWRTRVHKKAPHQNQFPAQPASEATTSVSASASTSHASSTVGDEYTQTSFPYPELSWVATDHHETVDVGAPTARFFPSEFGGNFWNVPDNFWETLPLSDPVYEAL	213
TaMYB182	TraesCS3B02G280700.1	MGHHSCCNKQKVRRGLWSPEEDEKLVKYITAHGHGCWSSVPRAAEVRQELRWINYLRPDLKRGSFSQEEEALIVDLHRVLGNRWAQIAKHLPGRTDNEVKNFWNSTIKKKLISQAVGSLHSGNIPSSADLYYNILDGAGQGIAAAGCASLNGLDNAAQAVATQPPPSSAAWLNFTSQPLLLPVHVPGCDLQYTVDGEFIRLCREAANACPENGASSLLAQEGAADRSCLPVFAEPKGASAFATDPGMGPVADFMDAILGSSSTSAASVSSVDSFSANTGMQLHWVP	286
TaMYB183	TraesCS3B02G286500.1	MGRHAGTGGGGGVQQKLRKGLWSPEEDEKLYNHIIRYGVGCWSSVPKLAGLQRCGKSCRLRWINYLRPDLKRGSFSQQEEDAIVGLHEILGNRWSQIASHLPGRTDNEIKNFWNSCLKKKLRQRGIDPSTHKPISGVVGVEPDQASKDERPQAADGLALKQQQVFDPFPVADTFGAGFDGAGMPLYDHLGGKDAAGFVDYSSVLDVSENLGYGESSSNSSNWNSAPEASNALEGEALHWASESKVEPFAGYAGDEDDKFALPCHGQQEHSMAHFDFNLEYF	281
TaMYB184	TraesCS3B02G290600.1	MARRKPPAQHGARSEDGQAQSTAPPPLKRGPWTAEEDEVLVRFVAREGEGRWRTLPRRAGLLRCGKSCRLRWMNYLRPDIKRGPIAEDEEDLILRLHRVLGNRWSLIAGRLPGRTDNEIKNYWNSHLSKKLIAQGLDPRTHMPLAAAPGKTAAATHKTTAAPVVVPPQPPPPPGPVLPTSSAAGTGSDGHDNPGDGGNDDLAATMSVDADGFEGFGDQLLADYAASRGGFEDVMGCPMVDDDTFTSFLDSLMNERQLAADHKGVMNDQGGAI	272
TaMYB185	TraesCS3B02G298200.1	MGRAPCCDKASVKRGPWSPEEDELLRSYVRSHGAVSNWIALPQKAGLNRCGKSCRLRWLNYLRPDIKHGGYTEQEDMVICSLYNSIGSRWSIIASKLPGRTDNDVKNYWNTKLKKKAMAMHHQQQHYHHHGTAGRGHARAATIATPPPAPQSQCASYMQPSPASASSAVTTASGDAASFGAMYSPSHQAAPLGHYNVNAAAPLAEFSAMPTPAAANSWAINMAFEDMFLPELVGGGDFSQADLFGGFGASLLQAQDSRAQSSLQELSACYFPNAQAEMWAAAADHVNVKSPGAGLCPSLT	300
TaMYB186	TraesCS3B02G320800.1	MAVAALYNSFLTVGRITRPESAIPIHLLPRSAFSLIGRPELLDRSMGRSPCCDKASVKRGPWSREEDAILRNFVQRFANAGNWITLPQKAGLNRCGKSCRLRWLNYLRPALRHGGFTEEEDSLILSLYGDIGSRWSVIAAKLPGRTDNDVKNHWNTKLKKRYYSLTAAPSTPPTGGDAIASADSPHGVDQSSLPPPAPALVNLDAALATVDDGGELTHESEQLYAELMGLIEPQSTTHTSTGEVMSSPSSSSQPPFGASPTVSSFAAGSSATWPVDVHDTILWPESSGNGMVEFDDPCVAQAFGPPSMSHLLRCSGGLARRRSSTGELWAEPTGSGLGRMWPSRPSCVCACTYGTVLCWTRSEGKV	366
TaMYB187	TraesCS3B02G367500.2	MPLLCSIWEGSNSNLVVSPGHDGEMYRVKSESDCEMMHQEDQMDSPVGDDGSSGGSPHRGGGPPLKKGPWTSAEDAILVDYVKKHGEGNWNAVQKNTGLFRCGKSCRLRWANHLRPNLKKGAFTPEEERLIIQLHSKMGNKWARMAAHLPGRTDNEIKNYWNTRIKRCQRAGLPIYPASVCNQSSNEDQGSSDFNCGENLSSDLLNGNGLYLPDFTCDNFIANSEALSYAPQLSAVSISSLLGQSFASKNCGFMDQVNQAGMLKQSDHLLPGLSDTINGALSSVDQFPNDSEKLKKALGFDYLHEANSSSKTIAPFGGALTGSHAFLNGTFSTSRTINGPLKMELPSLQDTESDPNSWLKYTVAPAMQPTELVDPYLQSPTATPSVKSECASPRNSGLL…	576
TaMYB188	TraesCS3B02G397100.1	MSSETAVSPQPLSSSPPTAAVSAHSGPAPPADEPEAPAPPQPPPHHASPLPAPSVSDETDAPTRPQPLPRHPIASSSSPSTAAGETQGPVHPPPQPQMHQPASPSPSSAEPQTPVQPQPNHSSPPLSGDDDDEDVVITGALSGAGGAASSAADERVKGPWSPEEDAVLTNLVMRDGARNWTMIARGIPGRSGKSCRLRWCNQLDPQLKRKPFTEEEDQMIISAHAIHGNKWASIAKLLVGRTDNAIKNHWNSTLRRRYCTGTRCTRSASAEQPMREMSRAVSEERWPLSGPSSFSVMEVKEAPVQTVSESSAGALQIRDINNCSTEAVDRSYPVRPVATVGAFRPYSLGPVQQMQMEMSSSTKFVPTIQALTPEIAVSKFADTTCFAADVPNKCGHGCC…	468
TaMYB189	TraesCS3B02G400200.1	MASLGDMLLNQELAAVAAMSADAHGRFGRYTLSPAHGFSHFQQAGSAPTGFPDTGLLISGFGMPPSTFIMPEGTHAAAGYGAEVVPVEIPVVRRQRPAARNDGATPFRGPWTEEEDELLRRLVDEHGEHKWATISEHLPGRIGKQCRERWTNHVRPGIKKEHIWTEADDIVLIDAHKIHGNRWSSIARCLPGRSENAVKNHWNATRRSLKSKRRFKKKTSQQAAPGQFTLLEEYIRDKMMADENLAPSSPLAGVAYDGQVVPGAAAMLAVSTPPGMGQYLHPANAAGSSSQAGMMNLSVPLPDLNAYSGEMLERYYYPTYSNNLLPYGPEPAFPQMFSAQGRMHAACTNLNLFPLPQHPGGGYYGSETGRRSAGGGYYGSETGRSSAGGSSDQDEDVAQ…	420
TaMYB190	TraesCS3B02G400500.1	MASLCDMFLSQELAAAAAMSADAYGRFERYSMSSAHGFPQYQQAGNAPTGFPDTGFLVSGFGKPPTIFIMPAGTHAAAGYGAEAVPVEIPVVRRQTPASRNARATPFRGPWTEEEDELLRRLVDEHGEHKWATISKHLPGRIGKQCRERWTNHVRPGIKKDHIWTEADDILLIDAHKIHGNRWSTIARCLPGRSENAIKNHWNATKRSLKSKRRLKKKTSQQAAPGQFTLLEEYIRDKTMADENVAPPSPSSGLGYDGQVFPNAAAMLAVSTPPGMGQYLHPADAAGSSSQAGMMNLRAPLPDLNAAYSGEMLERYYYPASFPTYSNNNLLHHGPEPAFPQMFSAQARMLAACTNLKLFPLPQYLGGGYYGGETGSSSAGGSSDQDEDVVQMASREFQT…	412
TaMYB191	TraesCS3B02G416400.1	MGRSPCCEKAHTNKGAWTKEEDQRLIGYIKAHGEGCWRSLPKAAGLLRCGKSCRLRWMNYLRPDLKRGNFTDDDDELIIKLHALLGNKWSLIAGQLPGRTDNEIKNYWNTHIKRKLLNRGMDPHTHCPISAASGLTTSTTAPVFPSSPAPASRLANAPFAFQSSTVSFARPSPSDDGHSSSGGSSDAPRCPDLNLDLDLDLSMSLPCSPPKTAPPAKSTPTSHQQQGICLCYHLGVRNGEACTCKTASPAGPRVFRFLRPLEEGQYI	267
TaMYB192	TraesCS3B02G453300.1	MDHFDSFGSTGMDAVWMGSCGWPAAAATTGGEQEAVDLRRGPWTMEEDALLAGHIAAHGEGRWNELACAAGLRRTGKSCRLRWLNYLRPDVRRGDFTPQEQLLILELHFRWGSRWSRIAREMPGRTDNEIKNYWRTRVQKHAKQLKCDVDSRQFRDVMRHLWMPRLVERIQAATAMPAPSLEHAASPVYPLSVAPACRGGVGMCHSPETSTVTTSSTAGSSVSLEVHFPSNQLVLTAGSGTNWSGSGSEQCGSGSARSEDMFDGSWSELLARACDDGADSVVFPDFELGESRDDKWSLEDIWLQHQY	307
TaMYB193	TraesCS3B02G473600.1	MPSSSACPPWLVRMMAANDDQASSSSSSKGGGAVLTTGTATIDTGYRGGGGEGGNAADPQESSSSGQSRLAARGHWRPAEDIKLRELVALYGPQNWNLIAEKLDGRSGKSCRLRWFNQLDPRISKRPFSDDEEERLMAAHRFYGNKWSMIARLFPGRTDNAVKNHWHVIMARKYREQSIAYRRRKLNQAVQRTLDSSSGLASGAGHVDVVGHHHNHLLVAANDSAIFAEPYGFSFRHCCLSFPAGAAAASALEPTFCLFPGPGAGSNSVHDGRLSWPDAMAVRGGAGGGGLYWEPLPAQGDLIGGGHHEMARFGSDDANGSSAAVFAVTDQAGVHLDGTSRSPTFIDFLGVGAT	354
TaMYB194	TraesCS3B02G515900.1	MGRKPCCAKEGLNRGAWTAMEDEILVSYINDHGEGKWGSLPKRAGLNRCGKSCRLRWLNYLRPGIKRGNISDDEEELIVRLHRLLGNRWSLIAGRLPGRTDNEIKNYWNTTLSKRNLQSHGAGCSNHPQAKPPAARRTPCPRARAAARYGPRRCGAPPRCWRQQRGFTSRAVRRRSTSRRRISWVTACPSARSTSIWRASSWAS	204
TaMYB195	TraesCS3B02G612200.2	MKTKQASKAKAAPSPGKEEEAVAPGGFRKGPWTEQEDMKLAWFVRLFGERRWDFLAKVSGLNRTGKSCRLRWVNYLHPDLKRGRMSPEEERLVVDLHARWGNRWSRIAKAMPGRTDNEIKNYWRTHTRKLHKDTRAASAASASTTTTTSTSMSAASPATTSSSSSSSTNDNDNHSHHGHGDQETAASQEQADHQLLYTSGIGMDSHLLWNDALMDSYAWGAAAPSMIVPPPSSPVWDYCCSDSLWGIGDDEVEYKKMLAVAGAP	264
TaMYB196	TraesCS4B02G052400.2	MCTRGHWRPSEDERLKELVARYGPHNWNAIAEKLQGRSGKSCRLRWFNQLDPRINRSPFSEEEEELLLASHRVHGNRWAVIARLFPGRTDNAVKNHWHVIMARRCRERMRLSSNRRATPAAASTTTAGAEKDDSPRNTTGGEKPRLPEANTMAALLHKYRREFAAPFAISRHSSKEGYCSSTNEDTNRSVEFYDFLQVNVSSSDTKCGSSIEEQEENRDEGDQQAEGQVSLIDFMELVMLCEEAGACDM	249
TaMYB197	TraesCS4B02G096500.1	MGPRSAPPPSSSSPPPRIKPTTHPRLPSLSSSLSLKKLARSHAPPTPHRSSFPSDPPTTTTAYIISPLLVCGAGGISSCLRRYRIRAGGMGRSPCCEKAHTNKGAWTKEEDQRLIAYIKAHGEGCWRSLPKAAGLLRCGKSCRLRWINYLRPDLKRGNFTEEEDELIIKLHELLGNKWSLIAGRLPGRTDNEIKNYWNTHIKRKLLARGMDPHTHRPLNAIAAAAMPAQQQQQLRAAHERHFAAATPGGHHLQPQQQDPFAALSSSAEPACSHSSDDEPAGSATPPPPSRRHLGIDLNLSISLAPYQPDDPAVKQEAATTGSQNNATTSTSAVCMCLNRLGFQGAGEGCRCGGASSVPMQQQASSAQRMFRFIAPLEGGGQ	381
TaMYB198	TraesCS4B02G105200.1	MAASSSTTNTSEGGAKPSSLCPRGHWRPGEDEKLRQLVEKYGPQNWNSIAEKLEGRSGKSCRLRWFNQLDPRINKRPFTEEEEERLLAAHRVHGNKWALIARHFPGRTDNAVKNHWHVVRARRSRERCRLLAKAASSTFPSYSYSGGAQLDFASASAGSFCFGFSKPSGGGFFGSPPAAAAVAPSSTPVLFNGYGASGNKSLLSRYSSYSGKQPAAPSSLSIAFSSPRSREALALDGRGGPDHHNRKDYHVDGDEPLKTKDAPPFIDFLGVGVSS	275
TaMYB199	TraesCS4B02G129100.1	MGRPPCCDKLGVKKGPWTPEEDIILVSYIQEHGPGNWRSVPVSTGLMRCSKSCRLRWTNYLRPGIKRGNFTSHEEGVIVHLQSLLGNRWAAIASYLPRRTDNDIKNYWNTHLKKKLRKQQAMGAIFGPPAASSPGTAGDNFDHHNHHDMVSRADGYGAGQAYINTEVSQLIAGRGQSPFADAAAEVCSSSSYASSVDNISKLLGGFMKSSPPPPLHNNYDADDVKPLLPLDSMSGTSSAELSFTAGVQQPALMGGRVGYEYDDETKRQQHQAPLSSIEKWLFDEAAELELSDECYSVPMLF	301
TaMYB200	TraesCS4B02G143700.1	MVTVQDEMRKGPWTEQEDLQLVCTVRLFGDRRWDFVAKVSGLNRTGKSCRLRWVNYLHPGLKHGRMSPQEEHLIIELHARWGNRWSRIARRLPGRTDNEIKNYWRTHMRKKAQERKTNMSPSSSSSSFTYQSCLLETAPIIRMDGGSTHNGTTCFSSVLKSNQSVMDGYSMDQIWKEIEAPAMLPIDKKACSNLPCPVLPSPMGDRYCPPEVVWKMDNGDLKMLAPQFGYGNGERSCY	238
TaMYB201	TraesCS4B02G179500.1	MDMAHERDSSSEEEVMAGDLRRGPWTVEEDILLVNYIAAHGEGRWNSLARSAGLKRTGKSCRLRWLNYLRPDLRRGSITPQEQLLILELHSRWGNRWSKIAQHLPGRTDNEIKNYWRTRVQKHAKQLKCDVNSQQFKDVMRYLWMPRLVERIQAEAVQTAADTPLSWQHGADDALYESPELPVDACWPAEYAAVAGGQLPNASVAELSSTTTAGSSSPSTTDSGAGAQPSWPAAVDGAEWFTTACDASSAAATMCDTDQLIQQQQQQAPSQLAGAWTSEPLPSLGFPELGVADFEIGSLDVDSIWSMDDLWYTQPQFV	318
TaMYB202	TraesCS4B02G186000.1	MGRAPCCEKVGLKRGRWTAEEDDILANYIAKHGEGSWRSLPKNAGLLRCGKSCRLRWINYLRDGVRRGNISKEEDDLIVKLHATLGNRWSLIASHLPGRTDNEIKNYWNSHLSRQIHTFRRIYTTVSDTAITVDINKLSAAGKRRGGRTPGQSPRSSTKKKPVPEPITKAKDESSPAGAASSVSSSPQSDEARSAVVDPDQNQPNNSISVSHTSDGPCSEDGTWPMVMDPVDQTGVLEANCTVDQQMGLWEVNSSMNQIGIMEDESEMQALLSSSVTAENGLVGIDPGGLSQVDHLLDMDWEGFASHLWDQPAQNGLLQPAEPQAATGSESDELESFVSWLLSDAC	346
TaMYB203	TraesCS4B02G191200.1	MGRPPCCDKANVKKGPWTAEEDAKLLAYTSNHGTGNWTSVPQRAGLKRCGKSCRLRYTNYLRPNLKHENFTQEEEELIVTLHAMLGSRWSLIANQLPGRTDNDVKNYWNTKLSKKLRQRGIDPITHRPIADLMQSIGTLAIRPPPSAAGASSSSYLPVNPAAAPGLQPLHDDVKYHAVLNQQQQQVITLLDADAPGAAASPDHPLKWSDFLADDAAAFEAAPQVVLGQYQDAAVAGGGAHAYGDTDSTAADGVGVGGEDSAASAFIDAMLDSDKKMGVDQLIADLLADPAYYYGGGSSSSTSDLGWGC	308
TaMYB204	TraesCS4B02G231200.1	MWTKTEDDLLREQVRRCGGPHNWDAICRGLPGRNSKSCRVCWCQHLDPRVGAVKPFTPEEDMLIVKYQDTYGNRLSTIAEFLSGRTDNAIKNRWNSVLHKHAPSLQGHPRLWAPSIARQAMSPEVMPGCLPLFPLMSGDVRMSLRSTEDVSEAETCPAERECLELFPLAPGDITGNTGATALSVMSCGADDPLTELRLWPAARVVFDVMPLQAYRM	216
TaMYB205	TraesCS4B02G231300.1	MPTSGNDAGACDGDGSPHGVKKMWTKEEDDLLREQVRRCGGPHNWDSICRGLPGRNSKSCRLRWCQHLDPRVEAVKPFTIQEDMLIVKYQATYGNRWSTIADFLSGRTDNAVKNRWNSVLRKRQEHAPSQQGQTRPWAPSAARQAAGPEVTPRCLPLFPGSAEEVWEADTSAAARKCLDLFPLAPGDIRADVDAAAPPSDMACGAGDPLTELRLWPAPRVVFDVMPLQAYRM	232
TaMYB206	TraesCS4B02G299000.1	MEVPVPIKTGSWSPEEDALLVALVRQHGARRWSVISAGVPGRTGKSCRLRWCNQLSPAVQHRPFTAQEDALIIAAQSRYGNKWADIARLLPGRTDNSVKNHWNSNLRRCQRRAKAMAAAAAARAAASSSSSSGSAARAKTQQQEQVVVMNGTPPAAVHGAGTAAVDDPLPMPSLTLSLGLPQMAADWASEEAKAKEKEKTPPPVGVGDGEVRLMAAMRQLVREEVERQAGQLLYSVIMATTAARADGTSPSDGPTNGHH	259
TaMYB207	TraesCS4B02G312100.1	MSKAPRGPRKAVRRGPWSTEEDAKLMNHVAKHGLGRWSDIPRLAGIERCGKSCRLRWLNYLRPDLKRAALSQEEEDLIIQLHSIIGNSWTLIAACLPGRTDNGVKNFWNASIKHKLRRRGIDPDTHEPMVDEGRRNGDAQHILPSHLAAGSNTCSHGAVPLPDSITRYMGTDPLQLQHGVVLVQPVVSSSSTVGSDPSSSGSDTGEQCNNGADSGSQLFDLTASSTTTTESGGQHEPHLLPSPAGWSCSASTLTGSVSYWL	261
TaMYB208	TraesCS4B02G323300.1	MGMRTCSAKEGVKRGAWTSKEDQTLASYIKAHGEGRWKEVPLKAGLRRCGKSCRLRWLNYLRPSIKRGNISDDDEELIVRLHRLLGNRWSLIAGRLPGRTDNEIKNYWNSTLGRKALPARLDTTRTVATPCPSASSGSSTGASTAWLSSNCGDGTSAKAAGLLSSASVWVPKPVRCTGGLFLSRDAPPPPVMETRAVGGDADECSGSSLVASSGGGDWMDDVRALASFLESDEDWDWVKSLQMAY	245
TaMYB209	TraesCS4B02G344000.1	MDAMSSAVLQGAWRKGPWTALEDRLLTEYVQQQGEGSWNSVAKLTGLRRSGKSCRLRWVNYLRPDLKRGKITADEETVILQLHAMLGNRWSAIARCLPGRTDNEIKNYWRTHFKKARPSRRARAQLLHQYQLQQQQQHRQYLHALHLLQQQQQQMQMQLQENHHHQQQQQAMMMAQQSPPEEDQAVITAVGNMNSMETAECYCPCPAASAVLDLPLPADDEDALWDSLWRLVDGEDGSSGGDSGEY	246
TaMYB210	TraesCS4B02G366600.1	MGRSSCCDRRSVKRGAWSREEDAILTGFVKRFANAGNWMTLPHKAGLNRCGKSCRLRWLNYLRPALRHGRFTDEEDSLILSLYGDIGSKWSVIAAKLPGRTDNDVKNHWNTKLKKRHLLAMAPSPTPPTAATDSSSASDADESPLLPPPLDEPALALATVDDGGELTHRSEELYAELMGLIQQQPTTGDVRSPSSSSLSSTPTAGASSAGVSTATSPVDDKEFLPESRGSSMVVELDDPCAAHAFGATSFQDLLASSYDEIIGKEGLLYY	270
TaMYB211	TraesCS5B02G056600.1	MMPTSGNDAGACDGDGSPHGVKKMWTKEEDDLLREQVRRCGGPHNWDSICQGLPGRNSKSCRLRWCQHLDPRVEAIKPFTIEEDMLIVKYQAAYGNRWSTIAEFLSGRTDNAVKNRWNSILRKRQEHAPSQQGQTRPWAPSAARQATGPEVTPRCLPLFPGLAEEVPEEDTSAAARKCLDLFPLAPGDIRANAAAAVPPSDMTCKADDPLTELRLWPAARVVFDVMPLQAYRM	233
TaMYB212	TraesCS5B02G086900.1	MEMKERQRWRPEEDAILRSYVRQYGPREWNLVAQRMNVPLDRDAKSCLERWKNYLRPGIKKGSLTDDEQRLVIRLQAKHGNKWKKIAAEVPGRTAKRLGKWWEVFKEKQQREIRDSRRPPPEPSPDERGRYEWLLENFAEKLVKERQQVGVGATPLHHHLMAAPMLPPWMSSTATNGAPVSPAPPSPSVTLSLASAVVPPPTAAPWMQQQQQMAEDGAAFGFARPPPAPGMVPDAPQAALAELAECCRELDEGHRAWAAHRKEASWRLKRVELQLESERACRRREAAEEFEAKMRALWEEQAAAVERLEAEYREKVAGLRRDAEIKEQKMAEQWAAKHARLTKFLEQVGSSCRRWPPGEMNGR	363
TaMYB213	TraesCS5B02G089200.1	MVTVREETRKGPWTEQEDMQLVCTVRLFGERRWDFIAKVSGLNRTGKSCRLRWVNYLHPGLKRGRMTPHEERLILELHARWGNRWSRIARKLPGRTDNEIKNYWRTHMRKKAQERKRNMSPSSSSSSVTYQSIQPQTPSIMGIGEQELHGGSSCITSILKGTPADMDGYLMDQIWMEIEAPSGVNFHDGKDNSYSSPSGPLLPSPMWDYYSPEAGWKMDEIKMAPQVSYSKGIGPSY	237
TaMYB214	TraesCS5B02G093000.1	MASWSSSSTQRSSGTTMPCSVVKLDDDLLRHEEEAVEEIRRGPWTVEEDLTLVNYIADHGDGRWNSLARAAGLKRTGKSCRLRWLNYLRPDVKRGNFTADEQLLILDLHSRWGNRWSKIAQHLPGRTDNEIKNYWRTRVQKHAKQLNCDANSSKFKDAMKYLWMPRLADHHLQQASTVGDHLVPGLPTSYMESSGMVTSSSDSFASESYDGARCTNASVGEMIQGGDWVQEQNQGFWPESNQTFQPQDSELSGWVQGFSESESLAENFWSLEDIWKMQ	278
TaMYB215	TraesCS5B02G105900.1	MRKPVECPATKCSGGAAPGNSNVAAAAAKLRKGLWSPEEDERLVAYMLRSGQGSWSDVARNAGLQRCGKSCRLRWINYLRPDLKRGAFSPQEEDLIVNLHAILGNRWSQIAARLPGRTDNEIKNFWNSTIKKRLKMNSAASSPATTECASPPEPKLDGGSASCLDLTSLEDGSHHGMKSMWRIDSSSSPSSSSSIQQQSRPSTMAPAANRGYGGLLLPLPNQFCGVAPSTDTSVPPFFHDHSSFKQVSPLRTGGYYPHGMAMERGGGSCFTGEEAVGGGGEHSVLFNVPPLLEPMAVTLQDQTLMAATGNSDDNHRNINSTAEGTTLSSKNGCNINDDNNSKNNINSVVSYWEQHGHQQHMSRNVVMGEWDLEELMKDVSCLPFLDFQVE	390
TaMYB216	TraesCS5B02G119300.1	MGRSPCCEKAHTNKGAWTKEEDQRLIAHIKAHGEGCWRSLPKAAGLLRCGKSCRLRWINYLRPDLKRGNFTDEEDELIIKLHEFLGNKWSLIAGRLPGRTDNEIKNYWNTHVKRKLLARGVDPQTHRPLNAGTAAVQGIHTPSSPAVASGASPHQLAGGSSCSPDASGHSSDADDSVSLPPSLAGNLGVGMIDLNLSICPPCQPPLSREADGVLRTGYSEREKICLCLNRLGLHGGEGCSCVGSSSSSSLHPASSGVLRFLDASLFRDPKVQ	272
TaMYB217	TraesCS5B02G141200.1	MGRPPCCHKVGVKKGPWTPEEDIILVSYIQENGPGNWRAVPINTGLMRCSKSCRLRWTNYLRPGIRRGNFTTHEEGIIVHLQSLLGNRWAAIASYLPQRTDNDIKNYWNTHLKKKLKKQQAMGAIFAPPPPPPSSSAETAINLPGAVHLDNHHHRYHHDAIAASSSTVDHGCYAACSNPEVTQQHTTITMRRSPFADVAADCSSSSYASSMDNISRLLDGFMKSSPPTATDVKPNIAVVSDPFMSFDRISGTGTELAFVPGVQQQQQQPVLMGGISYDDEATRQQQQLHHQLPLCSIEKWLLDEAAEQVADLMDLSDGGCSSLPLLY	327
TaMYB218	TraesCS5B02G157300.1	MAACRGGGGGKDVDRIKGPWSPEEDDALQRLVGRHGARNWSLISKSIPGRSGKSCRLRWCNQLSPQVEHRPFTPDEDDTILRAHARFGNKWATIARLLSGRTDNAIKNHWNSTLKRKYSSSSSASASPAEDGAAMADDEDRRPLKRTSSDGYPGLCFSPGSPSGSDLSDSSHQSLPSVMPSAASQQPHVYRPVARAGGVVVLPTATPQPPQPSPPSPPPPPPPPATSLSLSLSLPGLDAPEPAPVAQPMSMPPPPAPVQPAAAPQMPPPPPMPFQLQPPPQPQPRTAAPFNGEFLSMMQEMIRIEVRNYMSGFDPRSPADGVHAAKRMMSMAKIE	335
TaMYB219	TraesCS5B02G203100.1	MGRQPCCDKVGLKKGPWTAEEDQKLVSFLLSNGQCCWRAVPKLAGLLRCGKSCRLRWTNYLRPDLKRGLLSDEEEKTVIDLHEQLGNRWSKIASHLPGRTDNEIKNHWNTHIKKKLRKMGIDPATHKPLQPAAVATYQHPQRPTGGESPEQKVPAAAATGSQSGAEEDMFCPDEVPTMMQLLDNIILPCDVVEPAPLDSSCGTASSPAESSSSSSSASAASSGGGGFEDDWLPKIMEWPVEPMFMMGLDVDVVTGPTSAWEFEDAFNAYQRIALFDHQETWA	282
TaMYB220	TraesCS5B02G216900.1	MGRAPCCDKASVKKGPWAAEEDAVLRAYVAEHGTAGNWIALPRKIGLNRCGKSCRLRWLNYLRPNIRHGGFTDEEDRLICSLYASIGSRWSTIAAQLPGRTDNDVKNYWNTKLKRRLLGGGRRPIRYAQQPRLLLMSPTGGAASTALERMQLSVQRRLVGLQDTPGLPFYGNLWPAQQSLLSPAAGYSGFWSHIQTSTYPGRLNVQDHQHAWGSSGGGGTTPMSTSPTGETAVGVGSSSSTPAASSVTFDGDMEDEIEMLLQQIGCLEEEDSRLLIGSEAGSAGSWSSCSTPGVDSVFQGYVQGHGQ	307
TaMYB221	TraesCS5B02G226100.1	MGRPPCCDKVGVKKGPWTPEEDLMLVSYIQEHGPGNWRAVPTNTGLMRCSKSCRLRWTNYLRPGIKRGNFNDQEEKLIVHLQALLGNRWAAIASYLPERTDNDIKNYWNTHLKKKLKKMQDAGGNDGGSEGAGAAGVGGGVAKAAAPKGQWERRLQTDIHTARQALRDALSLEPSQPAALAAPALPTPPGSVTTYASSADNIARLLEGWMRPGSSSKGPEASGSTSSTTATTRQQPQCSWDGAASASASHSGGAAGAAAAQTPEGSTETSKLAGAGAGGAPPAFSMLENWLLDDGMGHGEAGLMDDVVPLGDPSEFF	317
TaMYB222	TraesCS5B02G307500.2	MRIMIKGGVWKNTEDEILKAAVMKYGKNQWARISSLLVRKSAKQCKARWYEWLDPSIKKTEWTREEDEKLLHLAKLMPTQWRTIAPIVGRTPSQCLERYEKLLDAACAKDENYEPNDDPRKLRPGEIDPNPESKPARPDPVDMDEDEKEMLSEARARLANTRGKKAKRKAREKQLEEARRLASLQKRRELKAAGIDNRHKKRKRKGIDYNAEIPFEKRPPPGFYDTVGEDRPLEHVQFPTTIEELEGRRRVDVEAQLRKQDIAKNKILQRQDAPAAIMQANKLNDPEAVTRRSKLMLPPPQISDHELEEIAKMGNAGDPALAEELGEGSTATRTLLANYSQTPRLGMTPLRTPQRTPGGKGDAIMMEAENLARLRESQTPLLGGDNPELHPSDFSGVTP…	1084
TaMYB223	TraesCS5B02G320800.1	MGRQPCCDKLGVKRGPWTAEEDRKLMAFILGNAGRCCWRAVPKLAGLLRCGKSCRLRWTNYLRPDLKRGLLTDDEERLVVDLHAKLGNRWSKIAAKLPGRTDNEIKNHWNTHIKKKLIKMGIDPITHEPLEVRKQPQQASLSTTSAQSSTITIECKSNNGEKSQQQDTHINRDKDASSVGSESSPPELSGANTDNTTGGTNGIHDQDPLVKWLLEDEDDLPTIGIVEEPWLDFTVENDVDKFNSIPSAMSWDIGATDWLLDYQDFGAGDSSLLDDASMVDSSSGSNL	287
TaMYB224	TraesCS5B02G330100.1	MGRSPCCEKAHTNKGAWTKEEDDRLTAYIKAHGEGCWRSLPKAAGLLRCGKSCRLRWINYLRPDLKRGNFSDEEDELIIKLHSLLGNKWSLIAGRLPGRTDNEIKNYWNTHIRRKLTSRGIDPVTHRAINSDHAASNITISFEAAQRDDKGAVFRRDAEPTKVAAAAAAITHVDHHHRSNPHHQMEWGQGKALKCPDLNLDLCISPPSHEDPMVDTKPVVKREAVVGLCFSCSMGLPRSADCKCSSFMGLRTAMLDFRSIEMK	263
TaMYB225	TraesCS5B02G410500.1	MGRAPCCDKASVKKGPWSPEEDATLKSYIEQNGTGGNWIALPQKIGLRRCGKSCRLRWLNYLRPNIRHGGFSDEEDRIILSLYISIGSRWSIIAAQLPGRTDNDIKNYWNTRLKKKLFGKQSRKDQRQHQFARQAANGGHKEEASEGVAGNNGFAAGAYNWHQHGMAMPPRPMPGSMVEGNRIGEGVDESIRKLLFKLGGSSFAALPAPPCLPPSMYGEAPNFVAPSVHTAPLNEGGIHCSGVLPALELDESFQFNQVKLDGLECFFGMGDQSMRWNEVSPLVCPNTTVASSSQAMQQYCLVEEPVDLGMQ	311
TaMYB226	TraesCS5B02G459200.1	MRIMIKGGVWKNTEDEILKAAVMKYGKNQWARISSLLVRKSAKQCKARWYEWLDPSIKKTEWTREEDEKLLHLAKLMPTQWRTIAPIVGRTPSQCLERYEKLLDAACAKDENYEPNDDPRKLRPGEIDPNPESKPARPDPVDMDEDEKEMLSEARARLANTRGKKAKRKAREKQLEEARRLASLQKRRELKAAGIDNRHKKRKRKGIDYNAEIPFEKRPPPGFYDTVGEDRPLEHVQFPTTIEELEGRRRVDVEAQLRKQDIAKNKILQRQDAPAAIMQANKLNDPEAVTRRSKLMLPPPQISDIELEEIAKMGNAGDPALAEELGEGSTATRTLLANYSQTPRLGMTPLRTPQRTPGGKGDAIMMEAENLARLRESQTPLLGGDNPELHPSDFSGVTP…	1023
TaMYB227	TraesCS5B02G556300.1	MGRPPCCDNGGASVKKGPWTPEEDIILVSYIQQHGPGNWRSVPENTGLMRCSKSCRLRWTNYLRPGIKRGNFTQHEEGIIIHLQALLGNKWAAIASYLPQRTDNDIKNYWNTHLKKKVKRLQQQTHPADHFFQHTSTATNAAEQTISMNYYNPSSSNLDSAMQAAMGYPETTTGNVAPAAMAVSKLFQSWMPKAPSPEMADYKGMVAMQEFQTDREDGATASMTSGHRFSSSEILAGRDEAATATTFSVLENWLLDDMAPGQAAMDGLMDISAGCCANPIMF	282
TaMYB228	TraesCS6B02G053100.1	MGCRSCDKPKMNYRKGLWSPEEDQRLRDYILKHGLGCWSAVPAKAGLQRNGKSCRLRWINYLRPGLKRGMFSQEEEDVVINLQAKLGNKWSQIAMHLPGRTDNEVKNYWNSYLKKRVMQLGSNSSSNPASKNASPELLTSMSATTELIMTGGGGGGSTATSTHDHDANIGSSGAISAAEPFVDQQHQHQHQQAKNYAFADWMPATAAAAAPGPESYSMSAHWPASTASSGNVTPSHGAFVGDQMSGSSYAALQHPHQHHHQQQEHHHHQSAVTAAGAAGMVAGGGYFDLLNMGDIYGGFTTTNDDLLF	308
TaMYB229	TraesCS6B02G201700.1	MGAEAECDRIKGPWSPEEDEALRRLVERHGARNWTAIGRGIPGRSGKSCRLRWCNQLSPQVERRPFTAEEDAAILRAHARLGNRWAAIARLLPGRTDNAVKNHWNSSLKRKLATATGGAAWEEASDSGDSPRPCKRASPGPESPTGSDRSELSHGSGQVFRPVPRPGGFDAISADVRPPPPRQDEDPITSLSLSLPGLEHGFHHDSARSHFQELSPSPRSPSPPPAPVPQPSSSYPFSGDLVAAMQEMIRAEVCKYMSGVGLPAGCGAGAVGEACIPQLVEGVMRAARSGSAS	293
TaMYB230	TraesCS6B02G228500.2	MSRIGDLMPRERSVKSTSHSRKADGNSANVSGTPHDIAKHCHDEELGNIGGKLCKNDGHSFKESCSITNSEVLTRVKWSEEENKVLTQMINKHGLKNWQMVAHAIPGRSAPQCRQRWRYKIDSAINKEAWSEQEELRLIRAHQIYGTKWREMVKHFPGRTNGAIKEYWRGPMKRKLNSYLSSGLLEQFPDILENLSGTQNNSLDILKGTKVSDILNDTEGLSERNEMSSAVPRISISEVSFTEVGENADVPGGESADFMYARVASAKAPENIIARSEQHAKTRRKLDLLSSPVELKSSSHEVNSQRPLQQREQMSPAVGGVSPSNGCHDVLPKILSECAKPVLSSTGSYQPSDVHSAGTSDPCSLELDISDLMEMSYFDNLLIFPPGSPHDGNSI	395
TaMYB231	TraesCS6B02G254200.1	MEQFGWGREEGGWRKGPWTAQEDKLLLGYVRQQGEGRWNSVAKLTGLKRSGKSCRLRWVNYLRPDLKRGKITPQEESVILELHALWGNRWSTIARSLPGRTDNEIKNYWRTHFKKGKPSSKNIERARARFLKQRREIMQGHHEHQRDVQDDDGTASADNTGGGAAIQHADEATTRPTPPPAQDDDLAMMRDMADTDDFLQYDHHPMSMSAYFLLDGGDGATSDAGSSGEITSCGATWGSLWNLDDVDVVDDVDGGGACGWGSFALLQDHGLAFY	274
TaMYB232	TraesCS6B02G257000.1	MGRSPCCEKTGLKRGPWTAEEDMTLVAHIEQHGHSNWRALPKQAGLLRCGKSCRLRWINYLRPDIKRGNFTGEEEDAIIQLHAMLGNRWSTIAARLPGRTDNEIKNVWHTHLKKRLDSSSSKTSGQAAPKRKAKKPVAAASTADGPASMPVSSPEQPISSSATDYSMPSSLENTDSFTSEEFQIEDSFWSETLAMTVDSSGSAMEAGVTLGADSASPSSSNDEMDFWVRLFMQAGEVQSLSQI	243
TaMYB233	TraesCS6B02G257100.1	MVRAPCCEKMGLKRGPWTADEDMTLVAHIEQHGHSNWRALPKQAGLLRCGKSCRLRWINYLRPDIKRGNFTSEEEDAIIQLHAMLGNRWSTIAARLPGRTDNEIKNVWHTHLKKRLASSSKTSGQAAPKHKAKKPPMAASALEGPTSEPASSSPGQSFSMSPGQSLSTSSSADYSMASSLENTGSSSSEEFQIDDSFWSETLAMSVDSFGSGMETSDTFGADSASPSSSNDEMDFWVTLFMQASDIQSLSQI	252
TaMYB234	TraesCS6B02G257200.1	MVRAPCCEKMGLKRGPWTAEEDMTLVAHIERHGHSNWRALPKQAGLLRCGKSCRLRWINYLRPDIKRGNFTSEEEEAIIQLHAMLGNRWSTIAARLPGRTDNEIKNVWHTHLKKRVQSSSKTSGQAAPNRKAKKLSVAASALEGPTSEPASSSSGQSLSMSPGQSLSTSSADDYSMAWSLENTGSSSSESEEFQIDDSFWSETLAMSVDSFGSGMETNDTFGVDSASPSSTNDEMDFWVTLFMQASDIQSLSQI	254
TaMYB235	TraesCS6B02G257300.1	MVRAPCCEKMGLKRGPWTAEEDMTLVAHIEQHGHSNWRALPKQAGLLRCGKSCRLRWINYLRPDIKRGNFTSEEEDAIIQLHAMLGNRWSTIAARLPGRTDNEIKNVWHTHLKKRLESSSKPSGQAAPKRKAKKPAVAASALEGPTSEPASSPGQSLSISPEQSLSTSSATGYSMASSLENTGCSYSESEEFQIDDSFWSETLAMSVDSSGSGMETGDTFGADSVSPSSRNNEMDFWVTLFMQAGDMQSLSQI	253
TaMYB236	TraesCS6B02G265200.1	MGCKACDKPRPSYRKGLWSPEEDQKLRDYILRHGHGCWSALPAKAGLQRNGKSCRLRWINYLRPGLKHGMFSPEEEETVMSLHAALGNKWSRIARHLPGRTDNEVKNYWNSYLKKRVEGGKEAPNSPNRHAASSAAESDGSQSQSTGEVGAAQERAGRPSNSGSSEPPHESSSADSSCLTVTEPPACRAHAPVAPKVMFADWLNMDYIGGQVAAAAPGPEAAGVVGAGGGDHRQVMSQGSAQVDGPPGVEDPLHGGFGDSGTCWEFLEQLDSMDQMQAGGGFCDLLSVTEFFGLN	295
TaMYB237	TraesCS6B02G265400.1	MGRAPCCDRKGLKKGPWTPEEDKQLVDFIQANGHGSWRLLPKLAELNRCGKSCRLRWTNYLRPDIKRGPFTAEEQKSIVQLHGIVGNKWSMIAAQLPGRTDNEIKNYWNTHLKKQLRRMGLDEPPPGPTAGCPAARHMAQWETARLEAEARLSLLSSSGAAATATTSGSASSSSTAAAGAAVAEHAKPADVFLRLWNSDIGSSFRKAAAPVSVKEEEAVVPGDDSSAASNEMDAAAAEYQMFLDFAGEELGLFHGRHGGFSLFPPLDVLAEASLDTAF	278
TaMYB238	TraesCS6B02G292500.1	MGRGRAPCCAKVGLNRGSWTPQEDMRLIAYIQKHGHANWRALPRQAGLLRCGKSCRLRWINYLRPDLRRGNFTAEEEATVIKLHALLGNKWSKIAACLPGRTDNEIKNVWNTHLKKKASEQKPGVGESKGEAADGDPDTPAPSLSSASSSMTTSDGSNGGAGEQCGTSNEPETINVPSPLELELEPVMDILDMLADEPTEAFATAAPMPTSSCSSSSLTTCAGGGGGVEELLELPDIDMDADIWSIIDDDVARLQQGDATVPCTTKEGSEWWLEDLEKELGLWGPAEESQPQAGPLDQIGYPGQLYETEGDMVMVSSCPPSRSDHEASNSE	331
TaMYB239	TraesCS6B02G324600.2	MGRQPCCEKVGLKKGPWTAEEDQKLVAFLLSHGHCCWRLVPKLAGQRRLHPYMHGDGSARPPCKRIHLVSDSQSHAGLLRCGKSCRLRWTNYLRPDLKRGLLSDDEEKLVIDLHSQLGNRWSKIAARLPGRTDNEIKNHWNTHIRKKLKKMGLDPVTHQPVAASRADPLQDPQQDPHCDGKASSQESAGYGTGASAEEEALTSAEPKQGATCSASTASAVSPSPCSSSSASASASAATPGGADVDWPDPLDLFQVDAIIDMDWASILSGSGGGGDIGVDLFDQCSDVGFDQEVWM	295
TaMYB240	TraesCS6B02G349100.1	MGRSPCCDENGLKKGPWTSEEDQKLTDYIEKHGHGSWRALPKLAGLNRCGKSCRLRWTNYLRPDIKRGKFTPEEEQTILQLHSVLGNKWSAIAKHLPGRTDNEIKNFWNTHLKKKLIQMGFDPMTHRPRTDFFAALPQLIALANLRQLVEQRPCDDQSGSQLQANAVQAAKLEYLQCLLQSAAAIATSPSSSSINTMPTDLEQIGLLSPSQMSSLSSMSSPRIMEGVNGQDLVSGQVPDIQIPSSSFFEHEQAIINCTNKNSDYSANSGEGEKLLLLSEDSLPPLADFPICNLGDACSTSSCEAVGNSTQLPIWSDSFYDEFMSEFA	327
TaMYB241	TraesCS6B02G349200.1	MGRSPCCDENGLKKGPWTPEEDQKLTDYIEKHGHGSWRALPKLAGLNRCGKSCRLRWTNYLRPDIKRGKFTPEEEQTILQLHSVLGNKWSAIAKHLPGRTDNEIKNFWNTHLKKKLIQMGFDPMTHRPRTDFFAALPQLIALANLRQLVEQRPWDDQSASQLQADAVQAAKLEYLQCLLQSAAAIATSPSSSSINTIPTDLEQIGLLSPSQMSSLSSLSSPRILEGINGQDLVSGQVPDIQIPSSSFFEHEQPIINGTNQNSDYSANSGEGENGTQKPLLLSEDSLPPLTDFPISNLGDACSTSSCDAEGNSTQLPIWSDSFYDEFMSEFA	331
TaMYB242	TraesCS6B02G377400.1	MGRAPCCDKATVKKGPWSPEEDAKLKAYIDENGTGGNWIALPQKIGLKRCGKSCRLRWLNYLRPNIKHGDFTEEEEHIICSLYISIGSRWSIIAAQLPGRTDNDIKNYWNTKLKKKLLGKRAPSRRLQRANQDAPMPYSYLAAGGGSASSSGNASGTTAALSSSALERIQLHMRLQGLYSAFGCGASNAPPQWPKLEPPTDAVAMTTVSHGHSLAAADVVEAEQQLNPSAGASYDMPVPGGFEERSASKLGFGSAAGEAAGVASTVEMSSASMVGGGFGYGHVDELYDFLYSKQLAAAGAFQGGVPPLPELQCPDGGAVVGADEKFSTWMASCDHYVPTTGGQQLQLQGGNSMNLQDFVLGYDQ	364
TaMYB243	TraesCS7B02G020700.1	MDFGCFQPHAGSCDDMPLDFHVQQSAHYDLHSLDRSFEPVGGSIGPFAAFYPDYYQYPQGVTTKAVISGDSSSSIVHSSGPHVPLLTPKLEVSQLMGGGLGSYKTYEMSRRFFPRKKASSKALKRANVVKGQWTLEEDRKLVKLVEQFGLRKWSQIAQMLPGRVGKQCRERWHNHLRPNIKKDTWSEEEDMVLIQTHKEVGNKWAEIAKRLPGRTENSIKNHWNATKRRQFARRRTRTSAKNIKSGTLLQNYIKSLGIGSSKVTAAPLAPKEPPLSPSSPAPPTQNLAQVNDSWSESNPSNTMITQGLFSTDDREADSCEEVLVPTCDDFSVDMCDGLFDTKEDAQYPVYSIDDDVDMDYIFNHMDYTIKIDHEIDMEMAWCDDALTNIESGSSLLVTA…	425
TaMYB244	TraesCS7B02G031000.1	MATSLEEEQAAAAAAADNLDEEVEQREQGEEEATPVVLKKGPWTTAEDALLVNHVRQHGEGNWNAVQRITGLLRCGKSCRLRWTNHLRPNLKKGAFSPDEELLVAQLHAQLGNKWARMATHLPGRTDNEIKNYWNTRAKRRQRAGLPMYPPEVQLQLAITKRCRYTDFSPPQQSAGTNVLDATDAGYTSARPPPLDLAGQLAMANQPVQFLSQTPFSAPSSPWVKPSFARNARYFQFPHSSPVSPTTPELSLGHRLPGGDRTRFTPLSPSPGAKVELPSNQLRPASPATATADNGGGLGEDQQNLEAMLQELHDAIKIEPPKHLSGHAEQNGASGGNKSEGELLKDDDDIGTLFDMIIPKGFPMTEPAPPTVGPNHSGGSISQHGSDDHNVNLSVDHLL…	422
TaMYB245	TraesCS7B02G070400.1	MGRRACCAKEGVKRGAWTSKEDEILASYVKAHGEGRWRELPQRAGLRRCGKSCRLRWLNYLRPNIKRGNISDDEEELIVRLHGLLGNRWSIIAGRLPGRTDNEIKNYWNSTLGRKALPARPAIAAARTIATPVASGSSSSTAGNAAVALSTSVPAVLHAAAPSSPTAAVWAPKPVRCTGGLFFRRETPPPAPVVAETRAGGEEGDACSGSCSETSSAEPCSSGSGGGDWMDDVRALASFLESDEEWLKSLHMAG	254
TaMYB246	TraesCS7B02G085100.1	MGRPPSSDENGLKKGPWTTEEDEKLMIYIQKHGHGSWRALPQLAGLNRCGKSCRLRWTNYLKPDIKRGKFSQEEEQTILQLHTILGNKWSAIAKHLPGRTDNEIKNFWNTHLRKKLIKMGIDPMTHRPRTDFFAALPQLIALANLRQFINQQPWDDHTARLQAQTAQAANLQYVQSLLHSAASIAASPTTSSSLNSLTMDLEQISFLNPPQMLSPSALEGISGIDLAGHVSQSQMPSVTFDHTIGNINPGSHNNVESSEQHCDEGENSSKKRLFLSENSLPPLTDMAASNICNTISTSNCDGVSSPFPSWSEILLDEELLSEFA	324
TaMYB247	TraesCS7B02G112400.1	MGRQPCCDKVGLKKGPWTAEEDQKLVGFLLTHGHYCWRVVPKLAGLLRCGKSCRLRWTNYLRPDLKRGLLSDEEQQLVIDLHAQLGNRCVSSVARVLIWSLGLLRWPAALMDHARGDARRWSKIAAQLPGRTDNEIKNHWNTHIKKKLRKMGIDPVTHRPLDQVPPRPAQQPPPPPPTTTAWQQQDGAEHCQQVEDEDVKAVPLIQPHEVTAPPPTASSNCSVSPASVVSPSCSSSAASGLEAAEWPEPMYLLGMDGIMDVGSGWDAGFVVPGGLSVDPFDHYYPDPAGFDQEAWL	296
TaMYB248	TraesCS7B02G139400.1	MQPRGGGDRVAVRKGPWTAEEDEVLHQHVREHGPREWSSIRSKGLLPRTGKSCRLRWVNKLRPDPRRTGCKFSSEEERVVIDLQAQFGNKWARIATYLPGRTDNDVKNFWSTRQKRLARILRAPLPRRRSASAAAKHSGGVGGVGAASSSAASNSHEAAAARASEDQYRCFGMIPFRQTTMHQHHIGESSQEPPLAANQYAGAPFSGAESVLPFPLGLAAMDVAAGCSSSYGGASEVHQPLPFLYAADPAPMVDSGGLVFHGNALIDGGVGVAYLEPKSGPEHYLEPKPEPVHYLEPKPEQQTPPRFFGLEEEVDDYGLVAPVRRGTADVLFGDLPPEMIDFFELPPPPSPSTRL	355
TaMYB249	TraesCS7B02G169900.1	MGRSPCCEKAHTNKGAWTREEDERLVAHVRAHGEGCWRSLPSAAGLLRCGKSCRLRWINYLRPDLKRGNFSRDEDELIVKLHSLLGNKWSLIAARLPGRTDNEIKNYWNTHIRRKLLGRGIDPVTHRPLTDATTVSFVHPAEAPKTQPVTEERKPPRCPDLNLDLCISLPFQQEEERPPARACAKPVKMEQLQQGRLCFRCSILRVRGAATECSCGSNFLGLRAGMLDFRGLEMK	235
TaMYB250	TraesCS7B02G204800.1	MGHHSCCNQQKVKRGLWSPEEDEKLVRYITTHGYGCWSEVPEKAGLQRCGKSCRLRWINYLRPDIRRGRFSPEEEKLIISLHAIVGNRWAHIASHLPGRTDNEIKNYWNSWIKKKIRKAPAAPNVTTTTSSTTSTSPPNNGLAPCSGSTATSDVHHRRLQHPTFSCAPAGDHLQLDAIIGHHQSTSLALPVAAGAGQEDSPPGMSHHCPLFMFDTGVVSTPFASAAAQQHPFIASFTAAMAEADTPSCYHLPPLVDGMGAMGMCMEAMDDHCGARAGMGNGCFGDEQRQRRRPELEEEEGEQLGQHEQWDEEQLLMWDDQEVLTPSNMEAMQSGAHSLLFMGPNA	345
TaMYB251	TraesCS7B02G244200.1	MAKQSCCHKKRLRRGLWSPEEDEKLMNHIAMYGHGCWSSVPKLAGLERCGKSCRLRWINYLRPDLKRGTFSQEEEDLIIHLHSMIGNKWSQIAAQLPGRTDNEVKNFWNSYIKKKLRERGIDPATHKPLAEATTSPTACRPVFSDAELIPRTTALAQDQQVDKMLDSLKMQLDSPVGGVAGNGVPESYQVPSLQEGCDFHMGAHCGTFPSASSSSTLTATDVGATTLPWLELGPTDTISGHVDQYAGALGELRWSDYFDGALQGQCVYDSGMIDDDAVQFDDVHGLSNWC	290
TaMYB252	TraesCS7B02G278400.1	MEGKGATLVLPELLKEEVHSPPLSPLSPRSSDDEEIEADDSDGEEEEGGAPVGTGGAVASGPPMKKGPWTSDEDQRLRTYVEAHGEGNWNQVQRNAGLNRCGKSCRLRWANHLRPNLKKGPFSKEEEQKIIELHALHGNKWAKMASVLEGRTDNEIKNFWNTRTKRLQKAGLGLYPDGLLSRLANQEMGSHSPDDSRGKKRPNELSQGNGLAFDDIIFEKLDYKKQSDNFLTPNFTIQDSLPMNDINYPLKRHASSGIVSDYGGSPKCEQFSNETEEASYNDLNTEMSIVSFNNVISNSTPLLDGNFPISGNIPWPIKMELPSFQYAGYDTSTSLCPASTLPEQVHGFGVPTKFEGEFDSELPFSHVYPYIPHSSVFDDNTLEYSSFNELRTYKSPTDS…	487
TaMYB253	TraesCS7B02G314200.1	MGRAPCCDKGSVKKGPWSPEEDRKLKDYIHTHGTGGNWIALPTKAGLKRCGKSCRLRWLNYLRPNIKHGDFSDEEDRVICALFAAIGSRWSIIAAQLPGRTDNDVKNYWNTKLKKKQLHLLIAASAHGQQYGSRPPAPPFTLEHHHTSSTSAASLGQLLMFGVGGGDHHHQQQQQQYMSSCSSVDISNNASAAAALGLQESFMFGGLEFQQQEEDANNLLSPAAAASGSDTMTYEHHAMISPSGFFFYGDGAGAAATQEGTRFLY	265
TaMYB254	TraesCS7B02G357900.1	MATAMDTTMPRSGVGEGGGGGGLKKGPWTQAEDQVLLDHVRRHGEGNWNAVRRETGLQRCGKSCRLRWANHLRPNLRKGPFSPEEERLILRLHGLIGNKWARISTHLPGRTDNEVKNFWNTRLKRRQRAGQSLYPPDVEREIALMRAQNINPFADADGNTVASPFLGPFALPPRPPSSTKQASHSHSHSSPLINQHYQLLNQMQGMQMRHHAVQHHHQQPAFHYHGGIRSPGLPPLPTRPRELPSNQIEMASCSGGGDGLLEALLLGVDEHQLPRPNHAVCRAGSMPDLMYGGVASGSDSDVTSQFPPAPGGQDPHHGGKWDFLVDDMKPTMRRATSAAENETSGMFGVAHGSISGEWFGTGVGSPGPSSVVTTDDEFGLEMQQLMSSLPLSADELNWNA	400
TaMYB255	TraesCS7B02G443800.1	MEGCDRIRGPWSPEEDAALRRLVECHGARNWTAIGRGVPGRSGKSCRLRWCNQLSPGVERRPFTADEDTIIARAHARLGNRWAAIARHLRGRTDNAVKNHWNCSLKRRLGAVDVAGEGEEERPSKRASVTPESTSGSGSGSGSGSDRSDLSHGGALGLGQVYRPVARAGGFEPADCAMSQRHEEEEQEDPFTSLSLSLPGTDAHAFHHDSSRSHFHQPSPSPSPPPAPASTTAPPASSYPFSPAFAAAMQEMIRDEVRRYISGVSCGANLPSMSQLLDGVMRAAVERAGGVSRMQ	295
TaMYB256	TraesCS7B02G443900.1	MEGCERIRGPWSPEEDGALRQLVEHHGARNWTAIGRGVPGRSGKSCRLRWCNQLSPGVERRPFTADEDAAIARAHARLGNRWAAIARLLRGRTDNAVKNHWNCSLKRRLGDLGADGVAEGDQEERPCKRASFTPESTSGSGSGSGSGSDRSDLSHGGVFALGQVYRPVARAGGFEPADCAMSQRHEEEEQEDPFTSLSLSLPGTDAHAFHHDISTSRFHEPSPSPSPPPAPASATAPPASSYPFSPEFAALMQEMIRDEVCRYISGVSCGANLPSMPQLVNGVMRAAAERAGGVSMMR	298
TaMYB257	TraesCS7B02G444000.1	MEGCDRIRGPWSPEEDAALRRLVECHGARNWTAIGRGVPGRSGKSCRLRWCNQLSPGVERRPFTAEEDAAIARAHARLGNRWAVIARLLHGRTDNAVKNHWNCSLKRRLADVGVAEEEERPCKRASVTPESTSGSGSGCGSGSDRSDLSHGGVFGGQVYRPVARAGGFEPADCAMSRRHEEEREEQEDPLTSLSLSLPGTDVQGFHHDSSHSHFHQPSPSPSPPPTPAPTSYPFSPEFAALMQEMIRDEVRRYISGVGCGANLPSMPQVVDGVMRAAAERAGAVVRMQ	288
TaMYB258	TraesCS1D02G020900.1	MGRAPCCQKLGLKQGKWTMEEDGILANYIAQHGEGSWRSLPKNAGLLRCGKSCRLRWLNYLRDGLRRGNFSKEEDDLIVKLHAIHGNRWSLIASHLPGRTDNEIKNYWNLHLRRQFHSFKQTYTANNSTTITIDINKLSATNRKRRGGQAPGQSPRSGTKKHPVPKPAKPQDGSSPIGATSSASCLPQSNQDQNQPINIIVSRTFGEPYSGNGLCHMVRENIDQNGGVLEPNSAIDWIELWEPNNSMNHIGLLEDESEMEALLSSIDLTTSGHSVIEHGGRSWLEDLLDMDMDWEGFVSHLCGQSAQNDLLQTTTPHEMTGSELSKFEQFVSWLLSDEF	339
TaMYB259	TraesCS1D02G021700.1	MGRAPCCEKVGLKRGRWTAKEDDTLAKYIARHGEGSWRSLPQNAGLLRCGKSCRLRWVNYLRDGVRRGNFSNEEDDLIVKLHATLGNRWSLIASHLPGRTDNEIKNYWNAHLSRRSHSFRHTHTAGKETTITIDINKISATSKRRGGRAPRSSMKKQPVPEPTKSTESSSPVPAISSSTSSLPQGYSDKNQPINSIPNDMPCSDHVDLNGGVLKPNYAKDSMNQIGILEEESEIEGLLSSMDDMPASGLNGLQHGGHLPLVEDLLDMDWEGFATHLWDQPAQSDQLQPAEPQATMGSVSDELESFVHWLLSDTC	314
TaMYB260	TraesCS1D02G043300.1	MAARKGPWTENEDAQLVWFVRLLGERRWDFLAQVSGLRRTGKSCRLRWVNYLHPGLKRGRITADEERLILSLHAEWGSRWSRIARKLPGRTDNEIKNYWRTHMRKKAQEEKMLAKKKASSSPSSSSSSTTSLTCSASPTATSSSAATTEAPQESTTTSMDDEAEQEATTSASEEKKAEVVQYCSAVDMDQLWNDIAASESYPEMMMSWGAAGHVAMPAPAVEPSSPVWEFCEDYSLWRIDDQEYYNKIDQHALN	254
TaMYB261	TraesCS1D02G078600.1	MDMDKEYYKACMGMEALPMSPAGLSAVTTEVAMAAATASEDEGDLKRGPWTAEEDMLLVDYISKHGEGRWNSLARCAGLRRTGKSCRLRWLNYLRPDVRRGNITPEEQLLILDLHSRWGNRWSKIAQRLPGRTDNEVKNYWRTRVQKHAKQLHCDVNSDRFRDVVRQVWMPRLLERIQAESSSSAAAAAGVGVPALTRAMSSPAGASQYHCFDHASSGEPSRKVAVTMSPDTSSTLRSSLSPAETSHGAHFPAWGAATTTANVDGSMMQCAGPEAGAIGGDHYVIHGDSLSGSWSELLAATDIPDFEFGNFDDNLWSLEDIYC	323
TaMYB262	TraesCS1D02G084400.1	MGRHSCCYKQKLRKGLWSPEEDEKLMNHITKHGHGCWSSVPKLAGLQRCGKSCRLRWINYLRPDLKRGAFAQDEEDLIVELHAVLGNRWSQIAAQMPGRTDNEIKNLWNSSLKKKLRQKGIDPNTHKPLTEADRSGAAPTISTERTSGSSDVNPSSAGALGNFGHLLSETAQSSMLLPVYDKKRPETPSLARPKVPAKELFLDQLTAGHESPSSCRSSGPTLYFPFQQQLGYSNECGSGDGANMNSLWFNQNDFSCNTISTVMPTVSPSALSTPMGLNLPPDNHRHGGTGIGSAPFYWDGVNPSSSGSTGSSGSNSMGFEPQSTNSILENSVFPWTDIGVGQEKDTRVQLVEELKWPDLLHGTFAEATTAMQNQSQSLYDDVIKAESQFNMEGICASWF…	429
TaMYB263	TraesCS1D02G154000.1	MGRAPCCEKDGLKRGAWSPEEDQRLADYIAQHGHSNWRALPKHAGLLRCGKSCRLRWVNYLSPDIKRGNFTADEEDRIIRLHQALGNRWSVIAAQLPGRTDNEIKNVWHSHLKKRLEDGLKPAADHDAGGSGRQKSRKQAKARSATVDARERHTSLQGQSSSGLTCSTVTESAAAVTSSPSDNATITSASHGHQLVKEDTFSSEAVTDNSFLSSTDVTGMIDLGAMGEDLSLVMSSSSTWSDDQDFWINMLQEGGDIIDLPKL	263
TaMYB264	TraesCS1D02G204500.1	MMKKGKWSREEDDFLKKHIEKYGIGRSWQALAETLGLQRCGRGCRARWLNYLRPGLKHGNFTQAEESIICEMYSKRGSCWSVIAAQLPGRTDLAVKNYWNGTISKRFHWASSAAAARRRRSVHRPSSSTTSDATKPEELALVVHGEGSSTTGSSCYAGGFVDARVLAGSLPLVQARPPLAAGGWNAAKEEVGETVPIERKPAVAPAPLPENDMVCAPMTVIPLASMEPDDMPWIDGFDEIDSFLPWFDD	249
TaMYB265	TraesCS1D02G225200.1	MPDGGGGSDGAGTGAGRIKGSWSPEEDELLRDAVARHGARNWTVISAEIPGRTGKSCRLRWCNQLSPGVHRRAFTPDEDRLIFDLHSKHGNKWATIARKLVGRTDNSVKNHWNSTLRKRRRAAAAAATAGNAAGGPVFAPAAAMSFQSVDLTKGGEDDYDDDDDSDGSVEPPANAKRPRVDVPPAVKVDDQAPPPDPPTSLSLSLPGTGVGAVTPPAPPAPVPAPAPVKEAWMESARAMLEQNPWFMEAMKRMVEDEVRRQMGSVCSIMASLGRAGAAAATLPTARVDRAETHPAGGRDQRTDG	304
TaMYB266	TraesCS1D02G252300.1	MGRAPCCDKATVKRGPWSPEEDAMLKAYIEERGTGNNWIALPHKIGLKRCGKSCRLRWLNYLRPNIKHGDFTPEEDSTICKLYISIGSSRSSSFDVTVAAEQGQSSSLNDQNLGGQQQMETTATMDGLASPSSAGNSNIVTIEAELQELLYSATTTTTDSVVTQQGGVDWWSYEQGRSPVNCWDFTPETSSVLQDYTSVVYDM	203
TaMYB267	TraesCS1D02G268900.1	MGRSPCCEKEHTNKGAWTKEEDQRLIAYIRVNGEGCWRSLPKAAGLLRCGKSCRLRWMNYLRPDLKRGNFTDDEDELIIRLHSLLGNKWSLIAGQLPGRTDNEIKNYWNTHIKRKLLSRGMDPHTHRPLTPVDGAAASRPAHIAVPARAAPPTMFAPLTTKQPPMESSSDDGSSGATSTGEPRCPDLNLDLSVGPPAADTPTSHPVCLCRHLGLRGGAVCSCRQADSPGSQGGGFRYFRPLEEGQYI	247
TaMYB268	TraesCS1D02G307500.2	MTRAKSESGREMPGPDQADLASRDDDSARESPRRRAGPQLKKGPWTPAEDAILEAYVKKHGVQNWNVVQKDTGLLRCGKSCRLRWANHLRPDLKKGTFTKEEENLIIKLHSKMGNKWARMAARLPGRTDNEIKNYWNTRIKKCQRTSTPIYPAEICLQASNEEQHESTDFSFSEKLANDLLHGNGLYDPSSTWGDFIDDQEALSYAPQLPDVSLSNLPGLYFESKNYGFMDQVNQAEILKESEISFPWLNAAINGTFDGSHAFSNGNFSTSRPMTGSWKMELPSFQFAGSDPNNWSTYSRTCAAQGANFGDPCMRSSAAMASAKFEHMCMIPGNSGQLEEPLPEAHAVSSAENQQLSVGSSSASTGSPCDAMVETSELHFLERDPNLYALVNSCSPASP…	459
TaMYB269	TraesCS1D02G371400.1	MGRPTSGGVGEPKLRKGLWSPEEDEKLYNHIIRHGVGCWSSVPRLAGLNRCGKSCRLRWINYLRPDLKRGCFSQQEEDNIVALHQIIGNRWSQIASHLPGRTDNEIKNFWNSCIKKKLRQQGLDPATHKPMAAVDTATAALPDVEDEDRKPLAAAADGSLAPKQPAVFDPFPVCADYGAGFTDDLCPANAAALYGQFCGAKEGADEDAGFGPADYSCVLDVPENLGYGESSSNSSNRNYGGEVGSMLDGEVGSVLDGEVLHWAKAETACFAEMERQHDVLLEYEFSLPCQEQSLLANFEFNYF	303
TaMYB270	TraesCS1D02G371500.1	MGRPSSGGVGQPKLRKGLWSPEEDAKLYSHIIRHGVGCWSSVPRLAGLNRCGKSCRLRWINYLRPDLKRGCFSQQEEDHIVALHHILGNRWSQIASHLPGRTDNEIKNYWNSCIKKKLRQQGLDPATHKPMAAADKATAALPDAEDEDRKPLAAAADSSLAPKQPAVFDPFPVCAEYGARFADDLGAVNAAALYGQFCGGKEGADEDAGFGAADYSCVLDVPENLGYYGESSSNSSNRNYGGEVGSMLDGEVGSVLDGEVLHWAKAEPAFAEMEYEFSLPCQEQSLLPNSEFNLEQYF	298
TaMYB271	TraesCS1D02G371700.1	MGRPSSGGVGQPKLRKGLWSPEEDEKLYNHIIRHGVGCWSSVPRLAGLNRCGKSCRLRWINYLRPDLKRGCFSQQEEDHIVALHQILGNRWSQIASHLPGRTDNEIKNFWNSCIKKKLRQQGIDPATHKPMAAADTATAPLPDPEEEDRKPLSAAVGGSLAPKQPAVFDPFPVCADYGGGFAHGLGAENAAALYGQLVGCKEGADDDAGFGGADYSSVLDVSENLGYGESSSNSSNWNYGGEVGSVLDGEVPHWGKADMEQQHTPLEHKLSLPCQEQSLLASFDFNLELEPYF	293
TaMYB272	TraesCS1D02G371800.1	MGRPSSGGVGQPKLRKGLWSPEEDEKLYNHILRYGVGCWSSVPRLAGLHRCGKSCRLRWLNYLRPDLKRGTFSQEEEDHIVALHQILGNRWSQIASHLPGRTDNEIKNFWNSCIKKKLRQQGIDPATHKPMASGAVTAALPDVEVEDRKPLAAAADGSLALKQSAEFDPFPVCADYGGGFAGDLGAANAAALYVQFGDCKDGADDDAGFGAADYSCVLDVSENLGYGESSSNSSNWNYGGEVGSVLDGEVLHWAKAEMEQQHDEPLEHKFSLPCQEQSLANFEFNLEQYF	290
TaMYB273	TraesCS1D02G371900.1	MERPSSGGVGQPKLRKGLWSPEEDEKLYNHIIRHGVGCWSSVPRLAGLHRCGKSCRLRWLNYLRPNLRRGSFSQQEEDHIIALHQILGNRWSQIASHLPGRTDNEIKNFWNSCIKKKLRQQSIDPATHKPMGATATAALPDAEEEDRKTLSAAVDGSLAPKQQAVFDPFPVCADYSGFAEDLSAASAAALYGQFGGGKEGADNDAGFGAGDYSCVLNVSENLGYGESSSNSSNWNYGGEVGSALDGEVLHWAKAEMEHKFSLPCPEQSLLANFEFNLEQYF	281
TaMYB274	TraesCS1D02G379200.1	MGFSCFQLHSGSCDDVPLDFHVQQNGHYELHSVDRSFEPAGGSIVPFATFYHESYPQGTTKKDVVDGASSIIHNPGPHLPLLSPKPEISHLIGGGMGSYKTYEMSGRFIPRRKASSKAVKKTNVVKGQWTPEEDRKLVKLVEQFGLGKWSQMAQMLPVRVGKQCRERWHNHLRPNIKKDTWSEEEDMVLIQTHKEVGNKWAEIAKRLPGRTENSIKNHWNATKRRQFARRQTGTKAKNPKSGTLLQNYIKSLGIGSSKVIAPLDPKEPPLSAFSPAPPTQNRAHMNDNWPESNPSNIMVTQGIFSTDDRQIHSCEEILVPTSDDFSVDMFDGLFNAEEVQYQAYNIDDDVDMDYIINHIDYSIKNDHEIDMDMTWDDDALVNIESG	386
TaMYB275	TraesCS1D02G387100.1	MGRAPCCDKARVKRGPWSPEEDEQLRGYVRTHGIGGNWIALPHKAGLNRCGKSCRLRWLNYLRPDIRHGGYTEQEDRVICSLYASIGSRWSIIASKLPGRTDNDVKNYWNTKLKKKAMPMPLPMRGPHYHHHAGLGAFSAPATPSGPARSWSQCVPSSLQPAALSPAASGSSSVDTSSSGGDMCFAAAGMYQPPHPMQGFVHVDSSPQTVLAPMPLDVPAATGIWASPMPAASDVGGVALEDAFLADLGAYGDLLLGGFGGQLLQDNKATAAMELPGACYFPNMAEMWAADHAHVHAKPPQGLCNTFT	308
TaMYB276	TraesCS1D02G415000.1	MQCAADGGGAEPAVRKGPWTMEEDLVLANYVAANGEGAWNSLARAAGLNRTGKSCRLRWLNYLRPDVRRGNITPEEHLLIVDLQARWGNRWSKIVRHLPGRTDNEIKNFWRTKIQKKRRAGATASDSAGCQLLSSTAVTESQSSSSNSVVRPGAMPHYDVVAATTHPGGWGDHQLGYAVQGGGDAACAGGMDGGVPPEFLQAAAVAADNVWGLEEFWPTVPPSLHGDY	228
TaMYB277	TraesCS2D02G068000.1	MGRAPCCDKNNVKKGPWSPEEDAKLKEFMDKHGTGGNWIALPQKAGLRRCGKSCRLRWLNYLRPNIKHGEFTEHEDRVICSMYASIGSRWSIIASQLPGRTDNDIKNYWNTKLKKKLLGSTTMAGVGPPPRAPRQNHHQHRPVLLPYSSSPHSNYSNFFPGAGALLQQSAEPLTLQAQDHYMLGSSGSLNHMNNNNNGASAVQLQLLHATAAHRQLQVKEECGSGGAMIAFGCGDQQSCSSSDGTQYAGGQYVHGGRHHGKEMSFDNNNGYSAYGVYGSGAGAVEQEHKLSFQLQHQQEQQQAQLDYSYEEIKQLLMTAAASGADGGGGLIHDPELIGAHAATGKLTMM	349
TaMYB278	TraesCS2D02G096000.1	MACDQRGMRGEAAAAGEEEMLRRGPWTVEEDVLLANYIAANGEGRWNALARRAGLKRTGKSCRLRWLNYLRPDLRRGGMTAEEQLLVLELHARWGNRWSKIAQHLPGRTDNEIKNYWRTRVQRHAKQLRCDVGSQRFRDLVRGLWIPRLLERIHAANNNSGDGDVIAQATAAALPVAADGRGWPVDDVFDLGPSAVADVELSCTTALSSSSSVSTDGCGVQPLPPPAPMVATAESAHGSVISSAAMHDTALWQPPQTHGGLMMTQEQQHHQQAESQPQLLGAETWWSDQTSLHAGLYADVGFPELEFGGETMWGACADDLWCTDMLGL	328
TaMYB279	TraesCS2D02G158200.1	MSKRPGGMKKRLKRGLWSPEEDEKLMNHIAKYGNGCWSSVPKIAGLERCGKSCRLRWINYLRPDLKRGAFSQEEEDLIIHLHSILGNKWSQIAAQLPGRTDNEVKNFWNSFIKKKLRQRGIDPATHKPLAPAGAPAAATPVSRSAVFSEAELILSSPVGGPHMPPLVSAESYVYSRGSMDGAGGVVGGCSDDGSLSSLSGYNNNQTADFAGYLDADALHGGVIPSVSSSSTLNSMAGVSPGGAANTNATTDELCCNNNPSNSGSGFESSTTQSSSNHHLPWLELGSISSCADHYGAALDELKWSDYVFDGGYPQYHQQGQCIYGDSKAAADAAAGQFDAHGLGINWCLN	349
TaMYB280	TraesCS2D02G158300.1	MSKRPGATKKRLKRGLWSPEEDEKLMNHVAQYGYGCWSSVAKIAGLERCGKSCRLRWMHYLTPDRGGPFSQGEEDLIIHLHSIRGNKWSQIAAQLPGRTDNEVKNFWNSIIKKKLRQRRIDPAIHKPLAHAGAAAAATPVSRTAVFSEAELILSSPVGTQPMPPLVSAESYVYSRGSMDGAGGAHAALGGCSDDGSLSSLSGYNNNQTADFAGYLDADALHGAVIPSVWSSSTLNWMAGVSPGGAVNTNATTHEPCCNNNNPSNRGSGFESSMTQSSSNHHLPDQ	285
TaMYB281	TraesCS2D02G163700.1	MGRPPCCDKEGVKKGPWTPEEDLVLVSYVQEHGPGNWRAVPTRTGLMRCSKSCRLRWTNYLRPGIKRGNFTDQEEKLIVHLQALLGNRWAAIASYLPERTDNDIKNYWNTHLKRKLQAGGDAAAKPAAQRPASSSKGQWERRLQTDINMARRALREALTTLDDIKPQQPDAADGVNGPAAAGADSGSPAASSSSAASLSQCSPSAAGPYVLTTANISRMLDGWASKGRSAGAAADSPSGSSASEVSYGSGAAARALGSAFEYDRKPAVLAPDQTQLNAIETWLFADDNSNNDHHGHGGGGSGLLGVAAMGYPF	313
TaMYB282	TraesCS2D02G165900.1	MATGPDLTSSSAADAAAASSAAKKDRHIVSWSAEEDDVLRAQIAHHGTDNWTVIATQFKDKTARQCRRRWYNYLNTECKKGGWSREEDMLLCEAQKLLGNKWTEIAKVVSGRTDNAVKNRFSTLCKRRAKDDELFEENGTVCSNASAKRVLTRSGGVTCAAPGSSPPIKNMSSCKPDFKENLAPNMKSFGQQKSIQQDSRQPLASICPDNQSVNIVKTQSLVTKTSTKQLHGEEQSCVKHEGNFLKRNDPKLATLLQQADLLSSLATKVNTENTSQSMDEAWQKLQNHLVKKDDNDMSESSMSGTASLLDDLDDLIVDPYENEEEDEQKSREQNGATSQMAPDQIMDNCPVDQIADESSLCGNTLSSTMEPCPAKSVAEILAHINLGEAAEDMGLHFME…	761
TaMYB283	TraesCS2D02G209600.1	MGRAPCCDRTGLKKGPWTQEEDEKLIAYIKKHGQGNWRTLPKDADLERCGKSCRLRWTNYLRPDIKRGRFSFEEEETIIQLHSILGNKWSAIAARLPGRTDNEIKNYWNTHIRKRLLRMGIDPVTHAPRLDLLDLSSLLKPAAYYPTQADLDTLRAFEPLANYPDLLRLASTLLAAPTTTSSQPTTQQQMLLPWLIQAQMAQQVPQAPPQHATAADMFLQPSSACQMPGLVHANPAQQLHQDHVVASDYGQLPGYDNQLELDYVPALMQMASDTSNLQWSSPVTSSNNNNCNVGSGVSTPSSSPAGRVNSASTAAFCANTSNIDAFSADAAGLFDMHLSDLLDVSDYM	348
TaMYB284	TraesCS2D02G234000.1	MGHHCCSKQKVKRGLWSPEEDEKLLRYITAHGHSCWSAVPKNAGLQRCGKSCRLRWINYLRPDLKRGTFSEQEERTILDVHRILGNRWAQIAKHLPGRTDNEVKNFWNSCIKKKLIAQGLDPKTHNLLPASKNLLHAHGGTGSGSNPSNNLAAGAQFHSPNGNGNGCATPPFTISSPTKAVYDAATVAPPVVAPGLYDVHNPGMLMGQHERGHQAALAMQQGYPYVHNNGGGLLMSFRDQNAAGVHASMDFMNGSSNSSSSMEYAAGMPNGNVFNPGVAAFMDETAAMWATVVEPGMGAGIEMAHQHRQQHGLGLEEVVGPPPPPLINGGSSGGKGLDMMDVSSEVYGSAGTTTAFDLELMESCGLFCGAAGNDMEQLQWDC	382
TaMYB285	TraesCS2D02G324800.1	MGRSPCCEKEGLKKGPWTPEEDQKLLSYIEQQGHGCWRSLPAKAGLQRCGKSCRLRWTNYLRPDIKRGKFSLQEEQTIIQLHALLGNRWSAIATHLPKRTDNEIKNYWNTHLKKRLAKMGIDPVTHKPRSDVPGGAGGAAEGAAGAQHAKAAAHLSHTAQWESARLEAEARLAREAKLRALATSASSSAQYLSAAHAAAPGLDSPTSTLSFADSAALASVLEAHSAAAAARAAMQPMQAYEEACKDQNWGDADAADAGFAEAAGFTGLLLDGSLSQNPRPAARDDAEAHETEEEKNYWNSILNLVNSSASAVVPADEAYSPAPEF	325
TaMYB286	TraesCS2D02G331700.1	MGRIPCCEKDNVKRGQWTPEEDNKLLSYITQHGTRNWRLIPKNAGLQRCGKSCRLRWTNYLRPDLKHGEFTDAEEQTIIKLHSVVGNRWSVIAAQLPGRTDNDVKNHWNTKLKKKLSGMGIDPVTHKSFSHLMAEIATTLAPPQVAHLAEAALGCFKDEMLHLLTKKRPTDFPSPAMPDMAAGASAGMAMGSGAHIAPCFAAPPQADDTIERIKMGLSRAIMSEPAAPAADKPWPSGDMSEGLAGMYAAFNPAQATEFRYEGTASGYVLGGDGDQGTSMWSHHSMYSGSSGTEGGRPALQEKGNDSVGSSGGDEEAEDGKEGGKGASDMSGLFGSDCVLWDLPDELTNHMCD	352
TaMYB287	TraesCS2D02G361600.1	MAEAEGQLAACWGKQDDEWRKGPWTTQEDKLLLDHVAQHGEGRWNSVSKLTGLKRSGKSCRLRWVNYLRPDLKRGKMTPQEESTIVQLHSLWGNRWSTIARSLPGRTDNEIKNYWRTHYKKGKPSKNIERARARFLMQRREMQQHQQQKLLLGQGKDVELPGATVSDDVDEKMDGAVGPAATALADHGHEELIMQDVLDFLCPMSCALLHSAGQSGSCGASTSEEYGSTEDDGATWGSLWNLEDVAHDGDGGACALW	257
TaMYB288	TraesCS2D02G366400.1	MGRTPCCESRQGLKKGPWTPEEDKLLVDYVQANAPGNWRMLPKLAGLNRCGKSCRLRWTNYLRPDIKRGPFTPEEHKSILQLHAIVGNKWSMIAAQLPGRTDNEIKNYWNTNLKKQLRQAALVGEKHHSALASPGASAGAGCLAARHTAQWETARLEAEARLSMLSTSAATTSVTASSSSSTAAAGGEHGADAPSDVFLRLWNSEVGDTFRRKSAGRAAREGSAPREGAQLPAAAPLPPPGDDSSAASNVTTAVTTEEYQVFLEMAAEELGLFHGGFSLYPPADGLFAEFE	291
TaMYB289	TraesCS2D02G366800.1	MGCKSCQKPKAQHRKGLWSPEEDQKLRDYIVRYGHSCWSTVPVKAGLQRNGKSCRLRWINYLRPGLKHGMFSREEEETVMSLHATLGNKWSQIAQHLPGRTDNEVKNYWNSYLKKRVEGARAPAKSAGSDAPRSPMPSDSGRERSTVNQPSNSGSSGPPESSSTADDSSSLTGPDAAAALIRPHAPVLPKVMFADWLDMDMDYGTGLMAPRTLDAAFDCSPAQQGASSTVDGRCGAVDSLHGLGDGGICWEFEADMQGGGAGFCDLLSMSEFLGIN	276
TaMYB290	TraesCS2D02G366900.1	MGCKSCQKPKAQHRKGLWSPEEDQKLRDFIVRYGHSCWSTVPVKAGLERNGKSCRLRWINYLRPGLKHGMFSREEEETVMSLHATLGNKWSQIAQHLPGRTDNEVKNYWNSYLKKRVEGARSPAKSAGSDAPRSPTPSDSARERSTVNQPSISGSSGPLESSSMADDSSNLTIPGVVATIRPHTPVLPKVMFADWLDMDMDMDYGTGLMAPSALDAAFDGSPAQLGVGHQGAVQVDGMCGAVDSLHGLGNGGICWEFDAGQIHMQGGGEFCDLLSVSEFLGIN	283
TaMYB291	TraesCS2D02G367000.1	MGCKSCQKPKAQHRKGLWSPEEDQKLRDFIVCYGHSCWSTVPVKAGLQRNGKSCRLRWINYLRPGLKHGMFSREEEETVMSLHATLGNKWSQIAQHLPGRTDNEVKNYWNSYLKKRVEGARSPAKPAASDAPRTRSPTPSESGRERITVDQPSNSGSSGPLESSSTADESSSLTVPGAAASIRPHAPVLPKVMFADWLDMDMDYGPGLMAPSALDAAFDGSPAQQGVSHQGPLRVEGLCGAVDSLHGLGNGSLCWEFDADQIQGGGGLCDLLSMSEFLGIN	281
TaMYB292	TraesCS2D02G378400.1	MGRAPCCEKMGLKRGPWTPEEDKILVAHIHSHGHSNWRALPKQAGLLRCGKSCRLRWINYLRPDIKRGNFTDEEEQSIIQLHQLLGNRWSAIAARLPGRTDNEIKNVWHTHLKKRLDPSAQEQHQEAKKRKKPAAAARKREGKVKMRKLDALTAKAAPVLSSPERSVSSTLTESTSTASAAAEQHGNSGSSASASASVKEECFTSSEESEEFQIDESFWSETLSMPLDDINDVCMEPHDAFGKPAGADGGDMDYWLKVFMEGGGDDDDNNDGALDLPQV	279
TaMYB293	TraesCS2D02G412500.1	MARAPGGAARRRGGRRDGGGEAVRKGPWMAEEDSVLLEHVRTHGPRDWSSIRSKGALQRTGKSCRLRWVNKLRPNLKTGCKFSADEERVVIELQAQFGNKWARIATYLPGRTDNDVKNFWSTRQKRLARLLRAPLRARPSKTRSSNTKASASSLESAMGSCQDHVPSVCNSSGGQSLAAAPPMEYQDAARISHDQMCSGFLSFEPLPLQAAAPATTEGEASSSNAAYYQLAPESSFYHHPYHLLEFPGLPERCSIDPGFVGASAMDDLAYQELLPPLHPAPMMMPFFGMEYSRDAIKVETRDNFFDDLPPDVFDSFDQVPPPFSPSATNSEL	332
TaMYB294	TraesCS2D02G444200.1	MGKGRAPCCAKVGLNRGSWTPEEDMRLIAYIQKYGHANWRALPKQAGLLRCGKSCRLRWINYLRPDLKRGNFTVEEEETLIKLHNMLGNKWSKIAACLPGRTDNEIKNVWNTHLKKRVAASAGEQKKGGAKGKKKTTCVDVPAPSPSPSSSTTTTTTTTTNCSSGESGEQSNTSKELELELEKIEIPMLDLGFDLDMLLDAVPDTHCPAISSAPTSPCSSASPPCVVDDGVLLDLPEIDSVPELWSIMDGEGGAGACAEAAQAPWSNAAPCQGDGTEASGATADDEDGKEWWLEDLEKELGLWGSIEDYDHKAIFAI	317
TaMYB295	TraesCS2D02G444300.1	MGKGRAPCCAKVGLNRGSWTPEEDMRLIAYIHKYGHANWRALPKQAGLLRCGKSCRLRWINYLRPDLKRGNFTVEEEETLIKLHNMLGNKWSKIAACLPGRTDNEIKNVWNTHLKKRVAASAGEQKKGGAKGKKKTTCVDVPAPAPSPSPSSSTTTTTTTTTNCSSGESGEQSNTSNELEFELDKIEIPMLDLGFDLDMLLDTVTNTHCPVISSAPTSTCSSASPPCVVDDDTLLDLPEIDIVPELWSIMDGEGACAETAQAPWSNAAPCHGNGTEASAATADDEDGKEWWLEDLEKELGLWGPIDDYQHQQQPDPQGRVDPLSASVDDPVSCYFQAGPAGAATSAVQGPEASAVLTDIPVGP	363
TaMYB296	TraesCS2D02G445900.1	MGRSPSCSHDAGVKKGPWTEEEDKTLVEYIQKRGGNVGSWRGLPKAAGLNRCGKSCRLRWTNYLRPDIKRGNFTDEEERLIITLHASLGNKWSTIATHLEGRTDNEIKNYWNTHIRKKLLRMGVDPVTHQQLPPGQSHHHLNATSIAHHPGALLCTAAATSLGSLDTGALMQAQLLQQLLQAIGSNNGASGLIINLAAANAMLNSSGSMVPNLLQEQDQMNCLQPGYLCNTSNFAEQHVAQQQLTNDTSPGTSSFAAAKQADQLCNTATSFASHDVAPVGNWSPAQEFSGLLEPMMELPDLCSLESDSFWKDILEDSYRL	320
TaMYB297	TraesCS2D02G446000.1	MGRSPCCCQNSGVKKGPWTEEEDKTLVEYIQKRGGNVGSWRGLPKATGLNRCGKSCRLRWTNYLRPDIKRGNFTDDEERLIINLHASLGNKWSTIATHLEGRTDNEIKNYWNTHIRKKLLRMGVDPVTHKQLPPDQSRHHLNATSIAHHPEALLWAAAAASLGSMDTGALMLAQLVQQFLQIIGSNNGTSGLIANLAAANAMLNSRGSMVPNLQLQDQMNYLQLGYLCNTSNFTDQHVVQQQLTNDTSPGTSSFAAGQEADQLCNTAATFASHDVAPAGDWSPAKEFAGLMEPTMELPDLCSLESDSFWKDILEDSYHL	319
TaMYB298	TraesCS2D02G446100.1	MGRSPCCCHDAGVKKGPWTEEEDKALVEHIQKRGGNVGSWRGLPKAAGLNRCGKSCRLRWTNYLRPDIKRGNFSDEEERLIITLHAGLGNKWATIATHLKGRTDNEIKNYWNTHIRKKLLRMGVDPVTHQQLPPDQTNHDVNGAAAALLWAAAAASLGGLDTGALMQAQLLQQLLQAIGSNNSTTGLIANLASANTVLNSSSSFVPNQMNYLQTGYLSNNSNFAEQHVVQQQLTNDTSPGTSSFAAAEPADQLCNTAASYDVAPAGDWSPTQEFGGLLEPMMELPGLCSLEGDSFWKDTSEDSYRL	306
TaMYB299	TraesCS2D02G446300.1	MGRSPCCCHDAGVKKGPWTEEEDKTLVEHIQKRGGNVGSWRGLPKAAGLNRCGKSCRLRWTNYLRSDIKRGNFSEEEERLIITLHAGLGNKWSTIATHLDGRTDNETKNYWNTHIRKKLLRMGVDPVTHQQLPPDQTNHHVNGAAAALLPEALLWAAAATSLGGLGTGALMQAQLLQQLFKAIGSNNSTTGLIANLAAANTVLNSCSSIVSNQMNYLQPGYLCNISNFVEQHVVQQQLTYDTSPGTSSFAAAEPADQLCNTAASYDVAPAGDWSPAQEFGGLLEPMMELPGLCSLDGDSFWKDILEESYRL	311
TaMYB300	TraesCS2D02G446400.1	MGRSPCCCHDAGVKKGPWTEEEDKALVEHIQKRGGNVGSWRGLPKAAGLNRCGKSCRLRWNNYLRSDIKRGNFSEEEERLIITLHASLGNKWSTIATHLEGRTDNEIKNYWNTHIRKKLLRMGVDPVTHQQLPPDQTNHDVNGAAAALLPEALLWAAAAASLGGLDTGALMQAQVLQQLLQAIGSNNSTTGLIANLAAANTLLNSSSSIVPNQMNYLQTGYLCNTSNFAEQHVVQQQLTNDTSPGTSTFAAAERADQLCNTAASYNVAPAGDWSPAQEFGGLLEPMMELPGLCSLEGDSFWKDILEDSYRL	311
TaMYB301	TraesCS2D02G446500.1	MGRSPCCCHDAGVKKGPWTEEEDKTLVEHIQKRGGHVGSWRGLPKAAGLNRCGKSCRLRWTNYLRPDIKRGNFSDEEERLIITLHAGLGNKWATIATHLEGRTDNEIKNYWNTHIRKKLLRMGVDPVTHQQLPPDHHLDGASAPLLPEALLWAAAAASLGGLDTGALRQAQLLQQLLQTIGSNNDATNLIANLAAANSVLNSSSSIVPSHQLQDQLNMYSGANCMQPGYLCNTSNFADQDVVQQQLINDMSPGTSCFATAEPADQLCNTTAAFASHDVAPAVDVLPVQEFAGLMVPMELQLPNLCSLESDSFWKELLDDGYLL	323
TaMYB302	TraesCS3D02G014800.2	MSPAGSSAVTTGDLRRGAWTAEEDLLLVDYISRHGEGRWNSLARCAGLRRTGKSCRLRWLNNLRPDVRRGHITPEEQLLILDLHSRWGNRWSKIAQHLPGRTDNEIKNYWRTRVQKHARQLGCDVNSDRFRQVVRLVWMPRLLERIQAESSSSAAAASEYVALPVAGESQSYHCFNHASSECWTAVVAMSPDTPSMPRSSLSSTEASHGGHFPEWGSAAATANIEGSMMHSCSGEGGAVGGDHHVFPGDKLNESWSELLAASDVPGFEFGNFEDSLWA	278
TaMYB303	TraesCS3D02G036200.1	MSRRKGAAAGGGAGPMAMAAMEEEAAELRRGPWTLEEDNLLMSYIACHGEGRWNLLARCSGLKRTGKSCRLRWLNYLKPDIKRGNLTAEEQLVILELHAKWGNRWSRIAQHLPGRTDNEIKNYWRTRVQKQARQLKVDANSAVFRDAVRCYWMPRLLDKMSMAAASTAAPPPLMEQHGQGVLSSSQSAAIGSDQLCCYPAAGFNPSPSASTSGSTAAAALQPAPLPCFSELNWEDQYCYPSGGDLDGGAGGMELDSAALLGSLGLDGLDLGPAESYLPDATLLDYLNYSSCTANAMNMMMVNGGNYNNSYCGGDAMVDGDHHDTTTAATCHAARKLAGEWGGGI	344
TaMYB304	TraesCS3D02G094500.1	MVEKPASQADVGGEVEAHKERKGLWSPEEDERLYTRITRHGVSTWSSVAQLAGLRRSGKSCRLRWMNYLRPDLKKEPISKREEETIISLQKSLGNRWSVIAAKMPGRTDNEIKNYWNSRIRKRQTISTGGGKGDSGLAKQQGDLPAADDKASVLAPPGEKELVSSMATGAAAPPVPARFPLFACQLLGGGGGGGGDAAIAAAGTTESTTTHENNGAGSESDVSVGNGGGQDGREGHYYYCAVDGDIDMVHLMSFDDLLEYPAGDLLMDAWDQNGLYSTNTGNSVD	285
TaMYB305	TraesCS3D02G109800.1	MGRAPCCDRAAVKRGPWSPEEDDALRDYMQRHGNTGSWITLPNKAGLKRCGKSCRLRWLNYLRPDIRHGGFTDEEDTIIYSLYSQLGSKWSLIASQLERRTDNDVKNHWNTKLKKRLAAAAAAFSTRRSPPFMPLPAPAAAHAQPSPLLPLSVPTVKAEAYTYDDFLAPTAGLQDPFAAEGSSSASAALQDPFAAEGSSSASAALHDTLAAEGSTSASAASSGSNWSAVDNAGGFFVDFCAAGPDLAAADQFLGGFYYPLDPTLSLV	267
TaMYB306	TraesCS3D02G133000.1	MASPVDMLFNQEPAVAAAVMTEAEGRAERYFPSSSHGFLHFQQAGTAPIGVPDMGSPISDFGVSPFTFDMPEGPFSVAGYGTGVVPVEIPAVWQKKHSTENSKAVVPSKGAWTPEEDELLKGLVAHYGNRRWEEISKHLPGRIGKQCRERWTNHLQPNLKNQAPWTEEEDRKLIEEHKTLGNSWSKIAKRLFGRSENSIKNHWYGTKRGLTSKGRFRKRRFSLLEEYIRSTTAGDKSVASPSQSSAPPPGLGSGGQVVPSASAMLAVSSLPGMGTYLHPGNAPGSSSQGATMNLSSLLPELNTYSGEMQQRYNSSPSFPPNNLLHYGPPPASQQMFSQRLQGQDACANVNLSSLLKSLGLGGSYYCSETGRTSAGGIDDLDNINIV	386
TaMYB307	TraesCS3D02G191400.1	MAREMNGYFSHPPPPPPVPAPYQEEAAADVDDAEDGSGGQGKLCSRGHWRPAEDARLKELVGQYGPQNWNLIAEKLDGRSGKSCRLRWFNQLDPRINRRAFTEEEEDRLMAAHRAYGNKWALIARLFPGRTDNAVKNHWHVLMARRQREQSGAFRRRTKPASSSSSSIAPAPHYPGVFLQHQHQHQHHYQHHGASPIPMPLQPFAMGVAIATGVYSKAATATASRAYSGGESDESASTCTTDLSLSSGSAAVPCFYHHQGYDMAPQAHAVTQAFSPSARSAFSAPSSSSARQQQRRQQQHEEQDGDKLSLPFFDFLGVGST	321
TaMYB308	TraesCS3D02G223700.1	MARMMCGRAGEPAVRKGPWTLEEDLILVGYISHHGEGSWDNLARSAGLNRNGKSCRLRWLNYLRPGLRRGSISPEEDMLIRELHSRLGNKWAEIAKHLPGRTDNEVKNYWRTRVHKKAPHQNQLRAQPCLATSEATSSVSASTSHASSTVGDEYTQTSFPYPDQSWVAADHHETVHVGASATRFFPSEFGGNFWNVQDNFWETLPLSDPVYEAL	214
TaMYB309	TraesCS3D02G251600.1	MGHHSCCNKQKVRRGLWSPEEDEKLVKYITAHGHGCWSSVPRQAGLQRCGKSCRLRWINYLRPDLKRGSFSQEEEALIVDLHRVLGNRWAQIAKHLPGRTDNEVKNFWNSTIKKKLISQAVGSLHSGNIPSSADLYYNILDGAGQGIAAAGCASLNGLDNAAQAVATQPPPSSAAWLNFTSQPLLLPVHGAVPGCDLQYTVDGEFIRLCREAANACPENGASSLLAQEGAADRSCLPVFAEPKGAGAYAADPGMGPVADFMDAILGSSSTSAASVSSVDSFSANTGMQLHWVP	293
TaMYB310	TraesCS3D02G255400.1	MGRHAGTGGGGGVQQKLRKGLWSPEEDEKLYNHIIRYGVGCWSSVPKLAGLQRCGKSCRLRWINYLRPDLKRGSFSQQEEDAIVGLHEILGNRWSQIASHLPGRTDNEIKNFWNSCLKKKLRQRGIDPSTHKPISGVAGLEPDQASKDERPQAADGLALKQQQQQQQVFDPFPVADTFGAGFDGAGMPLYDHLGGKDAAGFVDYSSVLDVSENLGYGESSSNSSNWNSAPEASNALEGEALHWASESKVEPFAGYAGDEDDKFALPCHGQQEHSMAHFDFNLEYF	285
TaMYB311	TraesCS3D02G257800.1	MARRKPPAQHGARSEDGQAQATAPPLKRGPWTAEEDEVLARFVAREGEGRWRTLPRRAGLLRCGKSCRLRWMNYLRPDIKRGPIAEDEEDLILRLHRVLGNRWSLIAGRLPGRTDNEIKNYWNSHLSKKLIAQGLDPRTHMPLAAAPGRAAAPTDKTTWAPTVRPPQPPPPPPPVPPTSSAAGTGCDGRDSPAGGGNDDLAAAMSVDAHDFEGFGDQLLADYAASRGVFNDVMGSPMVDDDTFSSFLDSLMNERQLAADHKGVMNDQGGAI	271
TaMYB312	TraesCS3D02G265100.1	MGRAPCCDKASVKRGPWSPEEDELLRSYVRSHGAVGNWIALPQKAGLNRCGKSCRLRWLNYLRPDIKHGGYTEQEDMVICSLYNSIGSRWSIIASKLPGRTDNDVKNYWNTKLKKKAMAMHHHQQQHYHHHGTAGRGHAGGATIATPPPAPQSQCASYMQPSPASASSAVTTASGDAGSFGAMYSPSHQAAPLGHYNVNTAAPLAEFSAMPTPAAANSWAINMAFEDMFLPELVGGGDFSQADLFGGFGASLLQAQDSRAQSSLQELSACYFPNAQAEMWAAAADHVNVKPPGAGLCPSLT	301
TaMYB313	TraesCS3D02G286300.1	MGRSPCCDKASVKRGPWSREEDAILRNFVRRFANAGNWITLPQKAGLNRCGKSCRLRWLNYLRPALRHGGFTDEEDSLILSLYGDIGSRWSVIAAKLPGRTDNDVKNHWNTKLKKRYYSLTAAPSTPPTGGDAVASADSPHGVDQSSLPPPPPAMVNLGAALATLDDGGELTRESEQLYAELMGLIEPQSTTRESTGEVMSSPSSFGTSPTASSFAAGSSATWPVDVHDTILWPESSGSGTVEFDDPCVAHTFGPASTPDSFQDLLASSYDEVIATQELLYLGMNWSEF	289
TaMYB314	TraesCS3D02G329400.1	MRFYEDIVGASYSTGTSPPTKRASPKNPAINPGHDGEMYRVKSESDCEMMHQEDQMDSPVGDDGSSGGSPHRGGGPPLKKGPWTSAEDAILVDYVKKHGEGNWNAVQKNTGLFRCGKSCRLRWANHLRPNLKKGAFTPEEERLIIQLHSKMGNKWARMAAHLPGRTDNEIKNYWNTRIKRCQRAGLPIYPASVCNQSSNEDQQGSSDFNCGENLSSDLLNGNGLYLPDFTCDNFIANSEALSYAPQLSAVSISSLLGQSFASKNCGFMGQVNQAGMLKQPDPLLPGLSDTINGALSSVDQFSNDSENLKKALGFDYLHEANSSSKIIAPFGGALTGSHAFLNGTFSTSRTINGPLKMELPSLQDTESDPNSWLKYTVAPAMQPTELVDPYLQSPTATPS…	589
TaMYB315	TraesCS3D02G358400.1	MSSETAVSPQPLSSGPPTAAVSAHSSPAPPADEPEAPDSPQLPPHHASPSPAPSMSDETDAPTRPQPLPRHPIASSSSSPSTAAGETQGPVHPPPQPQMHQPASPSPSSAEPQSPVQPQPNHSSPPLSGDDDDDDVVITGALSGAGGAASTAADERVKGPWSPEEDAVLTNLVMRDGARNWTMIARGIPGRSGKSCRLRWCNQLDPQLKRKPFTEEEDQMIISAHAIHGNKWASIAKLLVGRTDNAIKNHWNSTLRRRYCTGTRCTRSASAEQPMREMSRAVSEERWPLSGPSSFSVMEVKEAPVQTVSESSAGALQIRDINNCSTEAVDRSYPVRPVATIGAFRPYSLGPAQQMQMEMSSSTKFVPTLQAVTPEIAVSKFADTTCFAADVPNKCGHGC…	469
TaMYB316	TraesCS3D02G361600.1	MASLGDMLLNQELAAVAAMSADAHGRFERYTLSPAHGFPHFQQAGSAPAGFPDTGLLVSGFGMPPSTFIMPEGTHAAAGYGAEAVPVEIPVVRRQRPAARNDGATPFRGPWTEEEDEVLRRLVDEHGEHKWATISEHLPGRIGKQCRERWTNHVRPGIKKEHIWTEADDILLIDAHKVHGNRWSSIARCLPGRSENAVKNHWNATRRSLKSKRRFKKKTSQQAAPGQFTLLEEYIRDKMMADENVAPPSPSAGVAYDGQIVPGAAAMLAVSSPHGMGQYLHPANAAGSSSQAGMMNLSVPLPDLNAYSGEMLERYYYPTYSNNLLPYGPEPAFPQMFSAQGRMHAACTNLNLFPLPQHPGGGYYGSETGRSSAGGSSDQDEDVAQMASREFQTSEDEAT…	406
TaMYB317	TraesCS3D02G361700.1	MASLRDMLLSQELAAAAAMSGDAYGRFERYSMSSAHGFPHYQQAGNAPTGFPDTGFLVSGFGMPPSTFIMAAGTHAAAGYGAEAVPVEIPVVGRQTPASRNARATPFRGPWTEEEDELLRRLVDEHGEHKWATISKHLPGRIGKQCRERWTNHVRPGIKKDHIWTEADDILLIDAHKIHGNRWSTIARCLPGRSENAIKNHWNATKRSLKSKRRQKKKTSQQAAPGQFTLLEEYIRDKMMADENVAPPSPSSGLGYDGQVFPNAAAMLAVSNPPGMGQYLHPANAAGSSSQARIMNLSVPLPDLNAAYSGEMLERYYDPASFPTYSNNNLLHHGPEPAFLQMFSAQGRMLAACTNLKLFPLPQHLGGGYYGSETGSSSAGGSSDQDEDVVQMASREFQL…	422
TaMYB318	TraesCS3D02G377300.1	MGRSPCCEKAHTNKGAWTKEEDQRLIGYIKAHGEGCWRSLPKAAGLLRCGKSCRLRWMNYLRPDLKRGNFTDDDDELIIKLHALLGNKWSLIAGQLPGRTDNEIKNYWNTHIKRKLLNRGMDPHTHRPISAAAAASGLTTSTAAPVFPSSPAPASRLANAPFASFQSSTVSFARPSPSDDGHSSSGGSSDAPRCPDLNLDLDLDLSMSLPCSPPKTAPPAKSTPTSHQQQGICLCYHLGVRNGEACTCKTASPADPRVFRFLRPLEEGQYI	271
TaMYB319	TraesCS3D02G413700.1	MDHFDSFGSTGMDAVWMGSCGWPAASATSGEQEAVDLRRGPWTMEEDALLAGHIAKHGEGRWNELACAAGLRRTGKSCRLRWLNYLRPDVRRGDFTPQEQLLILELHFRWGNRWSRIAREMPGRTDNEIKNYWRTRVQKHAKQLKCDVDSRQFRDVMRHLWMPRLVERIQAAATAATPAPILEHAPSPMYHSPETTTVTTSSTAGSSVSLEVQFPSNQLVMTVGSATNWSGAGSEQCGSASARSDDMFDGSWSELLARACDDGADSVVFPNFELGESRDDKWSLEDIWLQHQY	293
TaMYB320	TraesCS3D02G432300.2	MPSSSACPPWLVRMVAANDDQASSSSSSKGGVAVLTTGTPTIDTGYRGGGGEGGNAADPQESSSSGQSRLAARGHWRPAEDMKLRELVALYGPQNWNLIAEKLDGRSGKSCRLRWFNQLDPRISKRPFSDEEEEKLTAAHRFYGNKWSMIARLFPGRTDNAVKNHWHVIMARKYREQSIAYRRRKLNQAVQRKLDSSSGVAAGAGHADVVGHHHNHLLLAANDSAIFADPYGFSFSHCCLSFPAGAAAASALEPTFCLFPGPGAASNSVHDGRLSWPDAMAVRGGAGGGGLHWEPLPAQGGWIGGGRHEMARFDSDQANGASAAVFAVTDQAGVHLDGASRSPTFIDFLGVGAT	354
TaMYB321	TraesCS3D02G468400.1	MGRKPCCAKEGLNRGAWTAMEDEILVSYINDHGEGKWGSLPKRAGLNRCGKSCRLRWLNYLRPGIKRGNISDDEEELIVRLHGLLGNRWSLIAGRLPGRTDNEIKNYWNTTLSKRNQQSHGAGCSNHPQAKPLPPAPQAGGEAQALPEGTSSSPIRTKALRCTTTVLAAAEGFHEQGRAAPEHVAAEDQLGDCLSIGSIDLDLEGIELGFMMSPWSGGADGVGDQHFGAPGAEADGLEELLGLGVAGGGGDGHGGLGDLELAWLC	265
TaMYB322	TraesCS3D02G540600.1	MKMKQTKKTSAPSPGKQEEAVAPGGFRKGPWTEQEDMKLAWFVRLFGERRWDFLAKVSGLNRTGKSCRLRWVNYLHPDLKRGRMSPDEERLVVDLHARWGNRWSRIAKAMPGRTDNEIKNYWRTHTRKLHKDTRTASAASASTSMSAASPGTTSSSSSSTIDNDNNSHHGHRDQETAASQEQADHQLLYTAGIGMDSHLLWNDAIMDSYAWGAAVPSMIVPPPSSPVWDYCCSDSLWGIGDDEVEYKKMLAVAGAS	256
TaMYB323	TraesCS4D02G052600.1	MCTRGHWRPSEDERLKELVARYGPHNWNAIAEKLQGRSGKSCRLRWFNQLDPRINRSPFSEEEEELLLASHRVHGNRWAVIARLFPGRTDNAVKNHWHVIMARRCRERMRLSSNRRATPAAAASTTTAGAEKDDSPRNTAAGEKPRLPQANTMAALLHKYRREFAAPFAISHHSSKEGYCSYTNEDTNRSVEFYDFLQVNVSSSDTKCGSSIEENRDDDDDQQAEGQVSLIDFMELVMLCEEAGRGMLHL	250
TaMYB324	TraesCS4D02G092900.1	MGRSPCCEKAHTNKGAWTKEEDQRLIAYIKAHGEGCWRSLPKAAGLLRCGKSCRLRWINYLRPDLKRGNFTEEEDELIIKLHELLGNKWSLIAGRLPGRTDNEIKNYWNTHIKRKLLARGMDPHTHRPLNAIAGAAMPAQQLRAAHQHQYAAATPGGHHLQPQQQDPFAALSSSAEPACSHSSDDEPAGSATPPPPSRRHLGIDLNLSISLAPYQPGDDPAVKQEAATTASHNNATTSTSAACMCLNHLGFQGAGEGCRCGGASSVPMQQQASTQHMFRFIAPLEGGRQ	289
TaMYB325	TraesCS4D02G102100.1	MAASSSTTNTSEGGAKPSSLCPRGHWRPGEDEKLRQLVEKYGPQNWNSIAEKLEGRSGKSCRLRWFNQLDPRINKRPFTEEEEERLLAAHRVHGNKWALIARHFPGRTDNAVKNHWHVVRARRSRERCRLFAKAASSTFPSYSYSGGAQLDFAGASAGSFCFGFSNPSGGGFFGSPPAAAAVAPSSTPVMFNGYGASGNKSLLSRYSSYLEGGKQPAAPSSLSIAFSSPPSREALALDGRGSPDHHRRKDYHVDGEEPLKTKDAPPFIDFLGVGVSS	277
TaMYB326	TraesCS4D02G123300.1	MGRPPCCDKLGVKKGPWTPEEDIILVSYIQEHGPGNWRSVPVSTGLMRCSKSCRLRWTNYLRPGIKRGNFTSHEEGVIVHLQSLLGNRWAAIASYLPRRTDNDIKNYWNTHLKKKLRKQQAMGAIFAPPAASSPGTAGDSFDHQHHHDMVSRADGYGAGQAYMNTEVSQLIAGRGHSPFADAAAEVCSSSSYASSVDNISKLLGGFMKSSPPPPPHSNYDGDDVKPLLPLDSMSGTGSAELSFTASVQQPALMGGRVAYEYDHETKQQQQAPLSSIEKWLFDEAAELELSDECYSVPMLF	300
TaMYB327	TraesCS4D02G142300.1	MVTVQDEMRKGPWTEQEDLQLVCTVRLFGDRRWDFVAKVSGLNRTGKSCRLRWVNYLHPGLKHGRMSPQEEHLIIELHARWGNRWSRIARRLPGRTDNEIKNYWRTHMRKKAQERKTNMSPSSSSSSFTYQSCLLETAPIIRMDGGSTHNGTTCFSSVLKSNQSVMDGYSMDQIWKEIEAPAMLPIDDKACSNLPCPLLPSPMGDRYCPPEVVWKMDNGDLKMLAPQFGYGNGERSCY	238
TaMYB328	TraesCS4D02G142900.1	MDVVLQSRSSNSMAAEPEEEAELRRGPWTVDEDLTLINYIADHGEGRWNALARAAGLRRTGKSCRLRWLNYLRPDVKRGNFTADEQLLILDLHSRWGNRWSKIAQHLPGRTDNEIKNYWRTRVQKHAKQLNCDVGSATFKDAMRYLWMPRLVERIHATAAPTGGDPTIGDTSCASGVTSMATTAATATTYPENNSPSSAVTTSRSASSGSFTSELCGEEKNLHVHGSGEKTTSGGDWMQDADQEFWAMHMQIQPDEGGLFHVDHELSGWVQGFSDVGVSADNLWSLEDIWKMQ	293
TaMYB329	TraesCS4D02G181100.1	MDMVHERDSSSEEEVMAGDLRRGPWTVEEDILLVNYIAAHGEGRWNSLARSAGLKRTGKSCRLRWLNYLRPDLRRGSITPQEQLLILELHSRWGNRWSKIAQHLPGRTDNEIKNYWRTRVQKHAKQLKCDVNSQQFKDVMRYLWMPRLVERIQAAATADAVQTAADTPLSWQHGADDALYESPELPVDACWPAEYAAVAGGQLPDASVAELSSTTTAGSSSPSTTDSGAGAQPSWPAAVDGAEWFTTACDASSAAATMCDTDQLIQQQAPSQLAGTWTSEPLPSLGFPELGVADFEIGSFDVDSIWSMDDLWYTQPQFV	319
TaMYB330	TraesCS4D02G187100.1	MGRAPCCDKVGLKRGRWTAEEDDILANYIAKHGEGSWRSLPKNAGLLRCGKSCRLRWINYLRDGVRRGNISKEEDDLIVKLHATLGNRWSLIASHLPGRTDNEIKNYWNSHLSRQIHTFRRIYTAVSDTAITVDINKLSAAGKRRGGRTPGQSPRSSTKKKPVPEPITKAKDEASPAGAASSVSSSPQSDEARSAVVDPDQNQPNNSISVSHTSDGPCSEDGTWPMVMDPVDQTGVLEANCTVDQQMGLWEVNSSMNQIGIMEDESEMQALLSGGVTAENGLVGIDPGGLSQVDDLLDMDWEGFASHLWDQPAQNGLLQPAEPQAATGSESDELESFVSWLLSDAC	346
TaMYB331	TraesCS4D02G192400.1	MGRPPCCDKANVKKGPWTAEEDAKLLAYTSNHGTGNWTSVPQRAGLKRCGKSCRLRYTNYLRPNLKHENFTQEEEELIVTLHAMLGSRWSLIANQLPGRTDNDVKNYWNTKLSKKLRQRGIDPITHRPIADLMQSIGTLAIRPPPSAAGASSSSYLPVNPPAAPGLQPLHDDVKYHTVLNQQQQQVITLLDPDAPGAAASPEHQLKWSDFLADDAAALEAAPQVVLGQYQEAAVAGGGAHAYGDTDSTAADGVGGGGDDSAASAFIDAMLDSDKKMGVDQLIADLLADPAYYYGGGSSSSTSELGWGC	308
TaMYB332	TraesCS4D02G224500.1	MATEGVKRGAWTGKEDETLASYVKAHGEGRWNEVPQRAGLRRCGKSCRLRWLNYLRPNIKRGNISNDEEDTIVRLHALLGNRWSLIAGRLPGRTDNEIKNYWNSTLGRKVLPAPHSATRMVATPDTSAGSGSYTEASASLSSSGPGTSDKAATPSPLPATLWAPKPVRHTGHPFFLRDRPPPLPVAETRTVANGDACSGSSSVTSEFPAVPPSLGSDDWMHEVRGLTFQKA	231
TaMYB333	TraesCS4D02G232600.1	MVMSPSSFPATSVSDADGLPHAAKKMWTKREDDLLREQVCRCGGPHKWDSICRGLPGRNSKSCRLRWCQHLDPRVEAVKPFTREEDMLIVKYQATYGNRWSTIAEFLSGRIDNAIKNRWNSVLHKHAPSLQVQGHTRPWAPSTARQAASPEVTPGCLPLFPLASGDVRMSPRLTEVVSEAETSAAARECLELFPLAPGDIRGNAGAAALSDMSCGAGDPLTELRLWLAARVVFDVMPLQAYRM	243
TaMYB334	TraesCS4D02G232800.1	MMPTSGNDAGACDGDSSPHGVKKMWTKEEDDLLREQVRRCGGPHNWDSICRGLPGRNSKSCRLRWCQHLDPRVEAVKPFTIEEDMLIVKYQATYGNRWSTIAEFLSGRTDNAVKNRWNSVLRKRQEHAPSQQGQTRPWAPSAARQAAGPEVTPRCLPLFPGSAEEVPEADTCAAARKCLDLFPLAPGDIRANAAAEAPPGDMTCGAGDPLTELRLWPAPRVVFDVMPLQAYRM	233
TaMYB335	TraesCS4D02G297900.1	MEMPAPIKTGSWSPEEDALLVALVRQHGARRWSVISAGVPGRTGKSCRLRWCNQLSPAVQHRPFTAQEDALIIAAQARYGNKWADIARLLPGRTDNSVKNHWNSNLRRCQRRAKAMAAAAAARAAASSSSSSGSAARAKTQQQEQVVVMNGTPPAAVHGAGSAAVDDPLPMPSLTLSLGLPQMAADRASEEAKAKEKEKTPPPVGVGDDEVRLMAAMRQMVREEVERQAGQLLYSVVMATTAARTDGTSPSDRPTNGHH	259
TaMYB336	TraesCS4D02G309700.1	MSKAPRGPRKAVRRGPWSREEDAKLTDHIAKHGLGRWSDIPRLAGIERGGKSCRLRWLNYLRPDLKRAALSQEEEDLIIQLHSIIGNSWTLIAACLPGRTDNGVKNFWNASIKHKLRRRGIDPDTHEPMVDEGTRNGDAQHILPSHLAAGSNTCSHGALPLPDSITSYVDTDPLELQHGVVLVQPVVSSSSKVGSDPSSTGSDTGEQCPNGADRAASCSI	220
TaMYB337	TraesCS4D02G319700.1	MGRRACSANEGVKRGAWTSKEDDTLASYVKAHGEGRWKEVPLKAGLQRCGKSCRLRWLNYLRPSIKRGNISDDEEELIIRLHRLLGNRWSLIAGRLPGRTDNEIKNYWNSTLGRKVLPARLDTTRMVASPGASAGSCSSTGAATSALSSNCGAGTSAKAAAPPLSIAVWAPKPVRCTGGLFFGRDAPPPPVTETRAVGGDGDECSGSSLGASSGGGDWMDDVRALSSFLESDEDWVNSLQMAD	243
TaMYB338	TraesCS4D02G319800.1	MGRRAWSAKEGVKRGAWTSKEDETLASYVKAHGEGRWKQVPLKAGLRRCGKSCRLRWLNYLRPSIKRGNISDDEEELIVRLHRLLGNRWSLIAGRLPGRTDNEIKNYWNSTLGRKALPERSATRMVSTPCASPGSVSSNSGAATSSNAATPPLSAAVWAPKPVRCTGGLFFHGDARAVGGDGDECSGSSLVASSGGGDWMDDVRALASFLESDDDWVNSLQMAG	224
TaMYB339	TraesCS4D02G339100.1	MAMDAMSSAVLQGAWRKGPWTALEDRLLTEYVQQQGEGSWNSVAKLTGLRRSGKSCRLRWVNYLRPDLKRGKITADEETVILQLHAMLGNRWSAIARCLPGRTDNEIKNYWRTHFKKARPSRRARAQLLHQYQLQQQQQHRQYLHALHLLQQQQQEMQMQLQMEQQTHQPQVMMMQQQSPPEEDQAVITTVGNMNSMEAAECYCPCPAASAVLDLPLPADDEDALWDSLWRLVDGEDGSSGGDSGEY	247
TaMYB340	TraesCS4D02G359100.1	MGRSPCCDGEAGVKKGPWTPEEDKLLVDYIQEKGHGSWRHVPKLAGLNRCGKSCRLRWTNYLRPDIKRGRFTDDEEKLIIHLHSLLGNKWSSIATKLPGRTDNEIKNYWNTHLRKKLLGMGTDPVTHRPRTDLSLLAGLPGLLAAAGNFGGAGSATGAWDMNALRLQADAAKFQLLQGLVRALTAAAVPAPAPGMDKLMALLAASNGGQNGAGIDQSMLLQQCQWDGMNNLPALTSSTPVNGMDNVSGMFDGFGAGDGLSSTEFGGYGGESGSNVTVDAVAPARPMVANDQECNNNGGGGVSCDQTPASSPFNGLESLNLMDDLNTDGSWKDLLEQMSWLNSSEL	345
TaMYB341	TraesCS4D02G360600.1	MGRSPCCDRRTVKRGAWSREEDAILTVFVQRFANAGNWMTLPHKAGLNRCGKSCRLRWLNYLRPALRHGRFTDEEDSLILSLYADIGSKWSVIAAKLPGRTDNDVKNHWNTKLKKRHLLAMAPSPTPPTAATDSPSASDSDESSLPPPPLDEAAVATVDHGGELTHRSEELYAELMGLIQQQPTNGDVRSSSSSSLPSTPTAGASSAGVTSAGWPVDDKEFLPESSGSSMVVDLDDPCAAHAFGATTFQDLASSYDEIIGTEGLLYY	267
TaMYB342	TraesCS5D02G093100.1	MEMKERQRWRPEEDAILRSYVRQYGPREWNLVAQRMNVPLDRDAKSCLERWKNYLRPGIKKGSLTDDEQRLVIRLQAKHGNKWKKIAAEVPGRTAKRLGKWWEVFKEKQQREIRDSRRPPPEPSPDERGRYEWLLENFAEKLVKERQQVGVGATPLHHHLMAAPMLPPWMSSTATNGAPVSPAPPSPSVTLSLASAVVPPPTAAPWMQQQMAEDGAAFGFARPPPAPGMVADAPQAALAELAECCRELDEGHRAWAAHRKEASWRLKRVELQLESERACRRREAAEEFEAKMRALWEEQAAAVERLEAEYREKVAGLRRDAELKEQKMAEQWAAKHARLTKFLEQVGSSCRRWPPGEMNGR	361
TaMYB343	TraesCS5D02G095600.1	MVTVREETRKGPWTEQEDMQLVCTVRLFGERRWDFIAKVSGLNRTGKSCRLRWVNYLHPGLKRGRMTPHEERLILELHARWGNRWSRIARKLPGRTDNEIKNYWRTHMRKKAQERKRNVSPSSSSSSVTYQSIQPQTPSIMGIGEQELHGGSSCITSILKGTPADMDGYLMDQIWMEIEAPSGVNFHDGKDNSYSSPSGPLLPSPMWDYYSPEAGWKMDEIKMAPQVSYSKGIGPSY	237
TaMYB344	TraesCS5D02G099100.1	MASWSSSSTQRSSGATMPCSVVKLDDDLLRHEEEAAEEIRRGPWTVEEDLTLVNYIADHGDGRWNSLARAAGLKRTGKSCRLRWLNYLRPDVKRGNFTADEQLLILDLHSRWGNRWSKIAQHLPGRTDNEIKNYWRTRVQKHAKQLNCDANSTKFKDAMKYLWMPRLADHHLQQASTVGDHLVPGLPTAYMESSGMVTSSSDSFASESYDGARCANASVGEMIHSGDWVEEQNQGFWPESNQTFQLQDSDLSGWVQGFSESESLTENFWSLEDIWKMQ	278
TaMYB345	TraesCS5D02G113300.1	MRKPVECPATKCSGGAAPGNSNVAAAAAKLRKGLWSPEEDERLVAYMLRSGQGSWSDVARNAGLQRCGKSCRLRWINYLRPDLKRGAFSPQEEDLIVNLHAILGNRWSQIAARLPGRTDNEIKNFWNSTIKKRLKMNSAASSPATTECASPPEPKLDGGSASCLDLTSLEDGSHHGMKSMWRMDSSSSSSSSSSIQQQSRPSTMAPAANRGYGGLLLPLPDQFCGIAPSTHTSVPPFFHDHSSFKQVSPLRTGGYYPHGMAMEGGGGCFMGEEAVGTGGEHSVLFNVPPLLEPMAVALQDQTLMASTGNGDNNHRNTNSTAEGTTLSSKNGCNINDDNNSKNNINSVVSYWEQHGHQQHMSRNVVMGEWDLEELMKDVSCLPFLDFQVE	389
TaMYB346	TraesCS5D02G128200.2	MGRSPCCEKAHTNKGAWTKEEDQRLIAHIKAHGEGCWRSLPKAAGTTYSYLYLVCGLNIGMHAGRVGGDVDSCACTRVGLLRCGKSCRLRWINYLRPDLKRGNFTDEEDELIIKLHEFLGNKWSLIAGRLPGRTDNEIKNYWNTHVKRKLLARGVDPQTHRPLNAGTAAVQGMHTPSSPVVASGASPHQLAGGSSCSPDASGHSSDADDSVSLPPSLAGNLGVGMIDLNLSISPPCQPPLSREADGVLRTGYSEREKICLCLNRLGLHGGEGCSCVGSSSSSSLHPASSGVLRFLDASLFRDPKVQ	306
TaMYB347	TraesCS5D02G149600.1	MGRPPCCDKVGVKKGPWTPEEDIILVSYIQENGPGNWRAVPINTGLMRCSKSCRLRWTNYLRPGIRRGNFTTHEEGIIVHLQSLLGNRWAAIASYLPQRTDNDIKNYWNTHLKKKLKKQQAMGAIFAPPPPPPSSSAETAANLPGAVHLDNHHHRYHHDAIAASSSTVDHGCYAACSNPEVTQQTTITMRRSPFADVAADCSSSSYASSMDNISRLLDGFMKSSPPTATDVKPNIAVVTDPFMSFDRMSGTGAGLVFISGVPQQQQQQPALMGGMSYDDEATGQQQQLHHQLPLCSIEKWLLDEAAEQVADLMDLSDGGCSSLPLLY	327
TaMYB348	TraesCS5D02G164600.1	MAACRAGGGGGGRDVDRIKGPWSPEEDDALQRLVGRHGARNWSLISKSIPGRSGKSCRLRWCNQLSPQVEHRPFTPDEDDTILRAHARFGNKWATIARLLSGRTDNAIKNHWNSTLKRKYSSSSSTSASASASPADDAMANDDDDRRPLKRTSSDGYPGLCFSPGSPSGSDLSDSSHQSLPSVMPSAASQQPHVYRPVARAGGVVVLPTATPQLPQPSPPSPPPPPPPPATSLSLSLSLPGLDAPEPAPVAQAQPMSMPPPPAHVPVQPAAAPQMPPPMPFQLQPPPVPQARAAAPFNGEFLSMMQEMIRIEVRNYMSGFDPRSSPADGVHAAKRMMSMAKIE	343
TaMYB349	TraesCS5D02G210900.1	MGRQPCCDKVGLKKGPWTAEEDQKLVSFLLSNGQCCWRAVPKLAGLLRCGKSCRLRWTNYLRPDLKRGLLSDEEEKTVIDLHEQLGNRWSKIASHLPGRTDNEIKNHWNTHIKKKLRKMGIDPATHKPLQPAAAATHQQPQRPTGGDSPEQKVPAAAATGSQSGAEEDMFCPDEVPTMMQLLDNIILPCDVVEPAPLDSSCGTASSPAESSSSSSSASAASSGGGFEDDWLPKIMEWPVEPMFMMGLDVDVVTGPTSAWEFEDAFNAYQRISLFDHQETWA	281
TaMYB350	TraesCS5D02G225800.1	MGRAPCCDKASVKKGPWAAEEDAVLRAYVAEHGTAGNWIALPRKIGLNRCGKSCRLRWLNYLRPNIRHGGFTDEEDRLICSLYASIGSRWSTIAAQLPGRTDNDVKNYWNTKLKRRLLGGGRRSIRYALPLPQQPRLLLMSPTGGGAASTALERMQLSVQRRHVGIQDAPGLPFYGNLWPAQQSVLSPAAGYSGFWSHIQTSTNPGRVNVQDHQRAWGSSGGGGTTPLVTSPAGETAVGVGSSSSTPAASSVTFDGDMEDEIEMLLQQIGCLEEEDSRLLIGGEAGSAGSWSSCSTPGVDSVFQDYVQGHGQQNYM	316
TaMYB351	TraesCS5D02G234800.1	MGRPPCCDKVGVKKGPWTPEEDLMLVSYIQEHGPGNWRAVPTNTGLMRCSKSCRLRWTNYLRPGIKRGNFTDQEEKLIVHLQALLGNRWAAIASYLPERTDNDIKNYWNTHLKKKLKKMQDAGGNDGGSEGAGAGGVGGGVTKAAAPKGQWERRLQTDIHTARQALRDALSLEPSQPAALAAPALPTPSPGSVTTYASSADNIARLLEGWMRPGSSSKGPEASGSTSSTTATTRQQPQCSWDGAASASASHSGGAAGAAAAQTPEGSTETSKLAGAGAGGAPPAFSMLENWLLDDGMGHGEAGLMDDVVPLGDPSEFF	318
TaMYB352	TraesCS5D02G242200.1	MGKSPCCDKARVKRGAWSREEDAILTTFVARFANAGNWTTLPHKAGLRRCGKSCRLRWLNYLRPALRRGGFTEEEDGLILSLYGHIGSKWSAIAAKLPGRTDNDVKNHWSTKLKKRHVMLMSTAAAPSTPPAGVAPPATPPPALVDLEAALATVDDGGELTCEAEQLYAELMGLIEQQPTGHGQQRSLL	189
TaMYB353	TraesCS5D02G314000.1	MRIMIKGGVWKNTEDEILKAAVMKYGKNQWARISSLLVRKSAKQCKARWYEWLDPSIKKTEWTREEDEKLLHLAKLMPTQWRTIAPIVGRTPSQCLERYEKLLDAACAKDENYEPNDDPRKLRPGEIDPNPESKPARPDPVDMDEDEKEMLSEARARLANTRGKKAKRKAREKQLEEARRLASLQKRRELKAAGIDNRHKKRKRKGIDYNAEIPFEKRPPPGFYDTVGEDRPLEHVQFPTTIEELEGRRRVDVEAQLRKQDIAKNKILQRQDAPAAIMQANKLNDPEAVTRRSKLMLPPPQISDHELEEIAKMGNAGDPALAEELGEGSTATRTLLANYSQTPRLGMTPLRTPQRTPGGKGDAIMMEAENLARLRESQTPLLGGDNPELHPSDFSGVTP…	1059
TaMYB354	TraesCS5D02G326600.1	MGRQPCCDKLGVKRGPWTAEEDRKLMAFILGNAGRCCWRAVPKLAGLLRCGKSCRLRWTNYLRPDLKRGLLTDDEERLVVDLHAKLGNRWSKIAAKLPGRTDNEIKNHWNTHIKKKLIKMGIDPITHEPLEVRKQPQQASLSTTSAQSSTITIECKSNNGEKSQQQDTHINMDKDASSVGSESSPPELSGTNTDNTTSGTNGMHDQDPLVKWLLEDEDDLPAIGIVEEPWLDFAVENDVDKFNSIPSAMSWDIGATDWLLDYQDFGAGDSSLLEDASMVDSSSGSNL	287
TaMYB355	TraesCS5D02G335700.1	MGRSPCCEKAHTNKGAWTKEEDDRLTAYIKAHGEGCWRSLPKAAGLLRCGKSCRLRWINYLRPDLKRGNFSDEEDELIIKLHSLLGNKWSLIAGRLPGRTDNEIKNYWNTHIRRKLTSRGIDPVTHRAINSDHAASNITISFEAAQRDDKGAVFRRDAEPTKAAAAAITHVDHHHRSNPHHQMDWGQGKPLKCPDLNLDLCISPPSHEDPMVDTKPVVKREAGAGVGVVGLCFSCSMGLPRSTECKCSSFMGLRTAMLDFRSIEMK	266
TaMYB356	TraesCS5D02G415800.1	MGRAPCCDKASVKKGPWSPEEDATLKSYIEQNGTGGNWIALPQKIGLRRCGKSCRLRWLNYLRPNIRHGGFSDEEDRIILSLYISIGSRWSIIAAQLPGRTDNDIKNYWNTRLKKKLFGKQSRKDQRQHQFARQAANGGHKEEASEGAAGNNGFAAGAYNWHQHAMAMPSRPMPGSMVEGNRIGEGVDESIRKLLFKLGGSSFAALQAPPCLPPPMYGEAPNFVAPSMHTAPLNEGGIHCSGVLPALELDESFQFNQVKLDGLECFFGMGDQSMRWNEVSPLVCPNTTVASSSQGMQQYCLAEEPVDLGMQ	311
TaMYB357	TraesCS5D02G460800.1	MRIMIKGGVWKNTEDEILKAAVMKYGKNQWARISSLLVRKSAKQCKARWYEWLDPSIKKTEWTREEDEKLLHLAKLMPTQWRTIAPIVGRTPSQCLERYEKLLDAACAKDENYEPNDDPRKLRPGEIDPNPESKPARPDPVDMDEDEKEMLSEARARLANTRGKKAKRKAREKQLEEARRLASLQKRRELKAAGIDNRHKKRKRKGIDYNAEIPFEKRPPPGFYDTVGEDRPLEHVQFPTTIEELEGRRRVDVEAQLRKQDIAKNKILQRQDAPAAIMQANKLNDPEAVTRRSKLMLPPPQISDIELEEIAKMGNAGDPALAEELGEGSTATRTLLANYSQTPRLGMTPLRTPQRMPGGKGDAIMMEAENLARLRESQTPLLGGDNPELHPSDFSGVTP…	1013
TaMYB358	TraesCS5D02G552200.1	MGRPPCCDNGGASVKKGPWTPEEDIILVSYIQQHGPGNWRSVPENTGLMRCSKSCRLRWTNYLRPGIKRGNFTQHEEGIIIHLQALLGNKWAAIASYLPQRTDNDIKNYWNTHLKKKVKRLQQQTHPADHFFQHTSTAPNAAEQTTSMNYYNPSSSNLDSAMQAAMGYPETTTGNVTPATMAVSKLFQSWMPKAPSTDLADYKGMVAMQEFRTDGEAGASVSMTSGDRFSSSDILTGRGKADTATTFSVLENWLLDDMVPGQAAMDGLIDISAGCCANPIMF	282
TaMYB359	TraesCS6D02G043600.1	MGCRSCDKPKMNYRKGLWSPEEDQRLRDYILKHGLGCWSAVPAKAGLQRNGKSCRLRWINYLRPGLKRGMFSQEEEDVVINLQAKLGNKWSQIAMHLPGRTDNEVKNYWNSYLKKRVMQLGSNSSSNPASKNASPELLTSMSATTELIMTSGGGGGGGGSTATSTHDHDANISSSGAISAAEPFVDQHEHQHHHQQQAKNYVFADWMPTAAATAAPGPESYSMSAHWPASTASSGNVTPSHGAFVGDQMSGSSYAALQHPHQQEHHHHHHHQHGSTAAVGAHAGAGGMVAGGGYFDLLNMGDIYGGFTTTNDDLLF	316
TaMYB360	TraesCS6D02G126900.1	MAVEAPQPEQAAGESVEQGAAAGGGRLKKGPWTPDEDQLLVEHVRRHGEGSWNAVRRETGLLRCGKSCRLRWANHLRPNLKRGPFSPEEERLILRLHALIGNKWARISAHLPGRTDNEIKNYWNTRLKRRKRAGMALYPPDVEREVALVRAGKLRPIVDADGNASSLQAPLLLDAAADQFAWPAAPPFHPAYNNVAPPQPFQFTGNISHNPQALLAAQVPYLHHDEVSAGLGHANKLYADAPGMPPLVPPAVQELPSNQSPADAGGPLEMLVLEQDQRLPGAALLRVTSMPELVYNENDYSAWPSGLSGGSGSRSEGDVTSHYGGKCDCFDGVKPAKRMAASLVVAEEEVSGLFGGEDLVEVWPDKPPESITKDDFNLQMEMQHLMPPVPLSADEHGLN	399
TaMYB361	TraesCS6D02G162900.1	MGAEAECDRIKGPWSPEEDEALRRLVERHGARNWTAIGRGIPGRSGKSCRLRWCNQLSPQVERRPFTAEEDAAILRAHARLGNRWAAIARLLPGRTDNAVKNHWNSSLKRKLATATGGAAWEDGSDSGDSPRPCKRASPGPESPTGSDRSELSHGSGQVFRPVPRPGGFDAISADVRPPPPRQDEDLITSLSLSLPGLDHGFHHDSARSHFQELSPSPRSPSPPPAPAPQPSSSYPFSGDLVAAMQEMIRAEVCKYMSGVGLPAGCGAGAVGEACIPQLVEGVMRAAAERVGVMTRQ	297
TaMYB362	TraesCS6D02G179100.2	MSRIGDLMPRERSVNSTSHSRKADGDSANVSGTPHDTAKHCHDEELGNIGGQLCKNDGHSFKESCSITNSEVLTRVKWSEEENKVLTQMINKHGLKNWQTVAHAIPGRSAPQCRQRWRYKIDSAINKEAWSEQEELRLIRAHQIYGTKWREMVKHFPGRTNGAIKEYWRGPMKRKLNSYLSSGLLEQFPDILENLSGTQNNSLDILKGTKVSDILNDTEGSSERNEMSSAVPRISISEVGFTEVGENADVPGGESADFIYARVASAKAPENIIARSEQHAKTRRKLDLLSSPVELKSSSHEVNSQRPLQQREQMSPAVGGVSPSNGCHDVLPKILSECAKPVLSPTGSYQPSDVHSAGTSDPCSLELDISDLMEMSYFDNLLIFPPGSPHDGNSL	395
TaMYB363	TraesCS6D02G207300.1	MEQFGWGREEGGWRKGPWTAQEDKLLLGYVRQQGDGRWNSVAKLTGLKRSGKSCRLRWVNYLRPDLKRGKITPQEESVILELHALWGNRWSTIARSLPGRTDNEIKNYWRTHFKKGKPSSKNIERARARFLKQRREIMQGHHEHQRDVQDDDGAATADNTGGGAASHHADEATTRPAPPPAQDDDDLAMMRDMADMDEFLQYDHHPMSMSAYFLLDGGDGAASDAGSSGEITTCGATWGSLWNLDDVDVVDDVGGGGACGWGSFALLQDHGLAFY	275
TaMYB364	TraesCS6D02G210500.1	MGRSPCCEKTGLKRGPWTAEEDMTLVAHIEQHGHSNWRALPKQAGLLRCGKSCRLRWINYLRPDIKRGNFTSEEEDAIIQLHAMLGNRWSTIAARLPGRTDNEIKNVWHTHLKKRLESSSKPSGQAAPKRNAKKPVAVASTADGPASVPVLSPEQPISSSATDSSMPSSLENTDSFTSEEFQIEDSFWSETLAMTVDSSDSAMEAGVTPNSASPSSSNDEMDFWVRLFMQAGEVQSLSQI	240
TaMYB365	TraesCS6D02G210800.1	MGRSPCCEKTGIKRGPWTAEEDMTLVAHIKQHGHSTWRALPKQAGLLRCGKSCRLRWINYLRPDIKRGNFTSEEEDAIIQLDAMLGNRWSTIAARLPGRTDNEIKNVWHTHLKKRLDSSSSKTSGQASPKRKAEKPAVAASTLEDPTSDPVSPEQSLSTSSATDYSMASSLNTGSLGRVPDRRQLLVGDTCDVGGQLRFRDGNQRHLRRRSRIAVVEQR	219
TaMYB366	TraesCS6D02G210900.1	MVRAPCCEKTGLKRGPWTVEEDMTLVAHIEQHGHSNWGALPKQAGLLRCAKSCRLRWINYLCPDIKRGNFTSEEEDAIIQLHAMLGNRWSTIAARLPGRTDNEIKNVWHTHLKKRLDSSLSKTSGQAAPKRKAKKPDVAASTLEDPTSDPVSPEQSLSTSSATDYSMASSLENTGSSSDEFQIDDSFWSETLAMSVDCSGSGMETSDTVAADSASPSSSNDEMDFWVTLFMQDGDMHSLSQI	242
TaMYB367	TraesCS6D02G211100.1	MVRAPCCEKMGLKRGPWTAEEDMTLVAHIEQHGHSNWRALPKQAGLLRCGKSCRLRWINYLRPDIKRGNFTSEEEDAIIQLHAMLGNRWSTIAARLPGRTDNEIKNVWHTHLKKRLESSSKPSGQAAPKRKAKKPAVSASALEGPTSKPASSPGQSLSMSPGQSLSTSSATDYSMASSLENTGSSSSSEEFQIDDSFWSETLGMSVDNSGSGMEISDTFGVDSASPSSNDEMDFWVTLFMQAGDMQSLSQI	251
TaMYB368	TraesCS6D02G211200.1	MVRAPCCEKMGLKRGPWTAEEDMTLVAHIEQHGHSNWRALPKQAGLLRCGKSCRLRWINYLRPDIKRGNFTSDEEEAIIQVHAMLGNRWSTIAARLPGRTDNEIKNVWHTHLKKRLESSSKPSGQAAPKRKAKKPAVAASALEGPTSEPASSSPGQSLSTSSATGYSMASSLENTGSSSSEEFQIDDSFWSETLAMSADSSGSGMESSDTFGVDSGAPSSSNDEMDFWVTLFMQASDIQSLSQI	244
TaMYB369	TraesCS6D02G211400.1	MVRAPCCEKLGLKRGPWTAKEDMTLVAHIEKHGHSNWRALPKQAGLLRCGKSCRLRWINYLRPDIKRGNFTSEEEEAIIQLHAMLGNRWSTIAARLPGRTDNEIKNVWHTHLKKRLESSSKPSGQAAPKRKAKKPAVAGSAIEGPTSEPASSSPGQSLSMSPEQSLSTSSAADYSMASSLENTGSSSSESEEFQIDDSFWSETLAMSVDSSGSGMETGDTFGADSLSPSSSNNEMDFWVTLFMQAGDMQSLSQI	254
TaMYB370	TraesCS6D02G219300.1	MGCKACDKPRPSYRKGLWSPEEDQKLRDYILRHGHGCWSALPAKAGLQRNGKSCRLRWINYLRPGLKHGMFSPEEEETVMSLHAALGNKWSRIARHLPGRTDNEVKNYWNSYLKKRVEGGKEAPGSPAPPAANSAAESDGSQSPSQGEVSTAQERAGRPSNSGSSEPPHESSSADSSCLTVTEPPACRAHAPVIPKVMFADWLNMDYIGGQVAAAAPGPEAAGVVGAGGGDHRQVMSQGSAQVDGPPGVEDPLHGGFGDNGTCWEFLEQFDSMDQMQAGGGFCDLLSMTEFFGLN	295
TaMYB371	TraesCS6D02G219500.1	MGRAPCCDRKGLKKGPWTPEEDKQLVDFIQANGHGSWRLLPKLAELNRCGKSCRLRWTNYLRPDIKRGPFTAEEQKSIVQLHGIVGNKWSMIAAQLPGRTDNEIKNYWNTHLKKQLRRMGLDEPPPGPTAGCPAARHMAQWETARLEAEARLSLLSSSGAAATATTSGSASSSSTAAAGAAVAERAKPADVFLRLWNSDIGSSFRKAAAPVSVKEEEAVVPGDDSSAASNEMDAAAAEYQMFLDFAGEELGLFHGRHGGFSLFPPLDVLAEASLDTAF	278
TaMYB372	TraesCS6D02G249200.1	MGRGRAPCCAKVGLNRGSWTPQEDMRLIAYIQKHGHANWRALPRQAGLLRCGKSCRLRWINYLRPDLRRGNFTAEEEATVIKLHALLGNKWSKIAACLPGRTDNEIKNVWNTHLKKRASEQKPGVGESKGEAADGDPDTPVPSLSSASSSMTSSEGSNGGAGEQCGTSNEPETMDVPSPLELELEPVMDILDMLADAPTEALATAAPMPTSSCSSSSLTTCAGGGGGVEELLELPDIDMDADIWSIIDDDIARLQQGDATVPCTTKASQEEEGNEWWLQDLEKELGLWGPTEESQPQAGPHDQIGYPGQLSETEGDMVMVSSHPQSRSDHEASNSE	336
TaMYB373	TraesCS6D02G274900.1	MGRQPCCEKVGLKKGPWTAEEDQKLVAFLLSHGHCCWRLVPKLAGLLRCGKSCRLRWTNYLRPDLKRGLLSDDEEKLVIDLHSQLGNRWSKIAARLPGRTDNEIKNHWNTHIRKKLKKMGLDPVTHQPVAASRSAHPEDPQQDPHCDGKASSQESAGSGTGAGAEEEAPTSAEPKQGAACSASTASAVSPSPCSSSSASASASASVATPGGADVDWPDPLDLFQVDAIIDMDWASILSGSGGGGNIGVDLFDQCSDVGFDQEVWM	265
TaMYB374	TraesCS6D02G298100.1	MGRSPCCDENGLKKGPWTSEEDQKLTDYIEKHGHGSWRALPKLAGLNRCGKSCRLRWTNYLRPDIKRGKFTPEEEQTILQLHSVLGNKWSAIAKHLPGRTDNEIKNFWNTHLKKKLIQMGFDPMTHRPRTDFLAALPQLIALANLRQLVEQRPWDDQSASQLQADAVQAAKLEYLQCLLQSAAAIATSPSSSSINTSPTELEQIGLLSPSQMSSLSSLSSPRILEGVNGQDLVTWQVPDIQIPSSSFFEHEQPIINGTNQNSDYSANGGEGEKLLLLSEDSLPPLADFPISNLGDACSTSSCEAVGNSTQLPIWSDSFYDEFMSEFA	327
TaMYB375	TraesCS6D02G298200.2	MGRSPCCDENGLKKGPWTPEEDQKLTDYIEKHGHGSWRALPKLAGLNRCGKSCRLRWTNYLRPDIKRGKFTPEEEQTILQLHSVLGNKYGTPINLLYNLQKRIYVVLLLTHRNCCADQTRWSAIAKHLPGRTDNEIKNFWNTHLKKKLIQMGFDPMTHRPRTDFFAALPQLIALANLRQLVEQRPWDDQSANQLQADAVQAAKLEYLQCLLQSAATIATSPSSSSINTIPTDLEQIGLLSPSQMSSLSSLSSPRILEGINGQDLVTGQVSDIQIPSSSFFEHEQPIINGTNQNSDYSANSGEGENSTQKPLLLSEDSLPPLADFSISNLGDACSTSSCHAEGNSTQLPIWSDSFYDEFMSEFA	363
TaMYB376	TraesCS6D02G327300.1	MGRAPCCDKATVKKGPWSPEEDAKLKAYIDENGTGGNWIALPQKIGLKRCGKSCRLRWLNYLRPNIKHGDFTEEEEHIICSLYISIGSRWSIIAAQLPGRTDNDIKNYWNTKLKKKLLGKRAPSRRLQRASQDAPMPYSYLAAGGGGASSSGNANGTTAALSSSALERIQLHMRLQGLYSAFGCGASNAPPQWPKLEPPTDAVAMTTVSHGHSLAAADVVEAEQQLNPSAGASYDMPVPGGFEERSASKLGFGSAAGEAAGVASTVEMSSGSMVGGGFGYGHVDELYDFLYSKQLAAAGAFQGGVPPLPELQCPDGGAVVGADEKFSTWMASCDHYVPTTGGQQLQLQAGGNSMNLQDFVLGYDQ	365
TaMYB377	TraesCS7D02G026800.1	MGRSPCCDGEAGVKKGPWTPEEDKLLVDYIQEKGHGSWRRLPKLAGLNRCGKSCRLRWTNYLRPDIKRGRFTDDEEKLIIHLHSLLGNKWSSIATKLPGRTDNEIKNYWNTHLRKKLLGMGIDPVTHRPRTDLSLLAGLPGLLAAAGSFGGAGSATGAWDMNALRLQADAAKFQLLQGLVRALTTAAVPAPAPGMDNLMALLAASNGGQSGMNNGGQHGVDQSMLLQQCQWDGMNNLPALTNSAPASGMHNISGMFDSFGAGDGLSSTELGGHGGASGSNVTVDAVAPPRPMVANDQECNNNGGGGVSCEQTPASSPFDGLESLNLMDDLNTDGSWKDLLEQMSWLNSSEL	351
TaMYB378	TraesCS7D02G026900.1	MGRSPCCNGEAGVKKGPWTPEEDKLLVDYIQEKGHGSWRRLPKLAGLNRCGKSCRLRWTNYLRPDIKRGRFTDDEEKLIIHLHSLLGNKWSSIATKLPGRTDNEIKNYWNTHLRKKLLGMGIDPVTHRPRTDLSLLAGLPGLLAAASNFGGSGVATAAWDINALKLQVDAAKFQLLQGLVRALTTAAGPAPAPGMDNLMALLALSNGGLHGGTDQNMLQQCQWNEMNNLPALTSSAPTSGMHNISGMLDGFSAGDGLSSTELGDHDGASGSNVTIYPMVADDQECKNNGGGGMSCEQTPASSPFDGLESLNLMDDLNTDGGWKDLLEQISWLNSSEL	337
TaMYB379	TraesCS7D02G027000.1	MGRSPCCDGEAGVKKGPWTTEEDKLLMDYIQEKGHGSWRRLPKLAGLNRCGKSCRLRWTNYLRPDIKRGRFTDDEEKLIIHLHSLLGNKWSSIATKLPGRTDNEIKNYWNTHLRKKLLRMGIDPVTHRPRTDLSMLAGLPGLLAAAGNFGGSGAGTAAWDMNALKLQVDVAKFQLLQGLVRALTTAAAPAPAPGMDYLMELLAVSNGGQHGGVDQNILLQQCQWNHMNNLPALTSSAPTSGMHNISGLFDGFSAGDGLSSTELGGHGGASWSKVTVDPLMADDIECKNNGGGSVSCEQTPASSPFDGLESLNLMDDLNTDGGWKDLLEQMPWLNTSEL	338
TaMYB380	TraesCS7D02G120400.1	MDFGCFQPHAGSCDDMPLDFHVQQSAHYDLHSLDRSFEPAGGSIGPFAAFYPDYYPQGTATKAIVGDTSSVGDTSSVVHSSGPHLPLLTPKLEVSHLIGGGLGSYKTYEMSRRFFPRKKASSKALKRANVVKGQWTLEEDRKLVKLVEQFGLRKWSQIAQMLPGRVGKQCRERWHNHLRPNIKKDTWSEEEDMVLIQTHKEVGNKWAEIAKRLPGRTENSIKNHWNATKRRQFARRRTRTSAKNPKSGTLLQNYIKSLGIGSSKVTAAPLAPKEPPLSPSSPAPPTQNLAQVNDSWSESNPSSTMITQGLFSTDDREADSWEEILVPTCDDFSVDMCDGLFDTKEDAQYPVYSIDDDVDMDYIFNHMDYTIKIDHEIDMEMAWCDDALANIESGSSPLV…	427
TaMYB381	TraesCS7D02G130100.1	MDATSLEEEQVAAAAAAADNLDEEVEQGEEGEEEATPVVLKKGPWTTAEDALLVNHVRQHGEGNWNAVQRITGLLRCGKSCRLRWTNHLRPNLKKGAFSPDEELLVAQLHAQLGNKWARMATHLPGRTDNEIKNYWNTRAKRRQRAGLPMYPPEVQLQLAITKRCRYADFSPPQQSAGGNVLDATDAGYTSARPPPLDLAGQLAMANRPVQFLSQTPFSAPSSPWVKPSFARNARYFQFPHSSPVSPTTPELSLGHRLPGGDRTRFTPLSPSPGAKVELPSCQLRPASPDAVAATDSNGGGLGEDQQNLEAMLQELHDAIKIEPPRHVSGHAEQDGASGGNKSEGELLKDDDDIGTLFDMIIPKAFPMTEPAPPAMATNHSGNSISQHGSDDHNVNLNV…	426
TaMYB382	TraesCS7D02G166500.1	MGRRACCAKEGVKRGAWTSKEDEILASYVKAHGEGRWRELPQRAGLRRCGKSCRLRWLNYLRPNIKRGNISDDEEELIVRLHGLLGNRWSIIAGRLPGRTDNEIKNYWNSTLGRKALPARPAIAAARTVASGSSSSTGSAAAALSTSVPAVLHGAAPSSPAGAVWAPKPVRCTGGLFFRREQETPPPAPVVEETRAGGDQEGDACSGSSSETSSAEPCSSGSGGGDWMDDVRALASFLESDEEWLKSLHMAG	252
TaMYB383	TraesCS7D02G181400.1	MGRPPSSDENGLKKGPWTTEEDEKLMSYIQKHGHGSWRALPQLAGLNRCGKSCRLRWTNYLKPDIKRGKFSQEEEQTILQLHTILGNKWSAIAKHLPGRTDNEIKNFWNTHLRKKLIKMGIDPMTHRPRTDFFAALPQLIALANLRQFITQQPLDDHTARLQAQTAQAANLQYVQSLLHSAASVAASPTTSSSLNSLTMDLEQINFLSPPQMLSPSVLEGIDGIDLAGQVSQNQMPSVTFDHTIGNINPGSHNNVETSEKHRSEGENSSQKRSFLSENSLPPLTDMAASNICNTISTSNCDGVSSPFPSWSEILLDEELLCEFA	324
TaMYB384	TraesCS7D02G208000.1	MGRQPCCDKVGLKKGPWTAEEDQKLVGFLLTHGHYCWRVVPKLAGLLRCGKSCRLRWTNYLRPDLKRGLLSDEEQQLVIDLHAQLGNRWSKIAAQLPGRTDNEIKNHWNTHIKKKLRKMGIDPVTHRPLDQEAPPPAQQPTPPPPTTTAWQQLDGAERSQQAEDEDVKAVPLIQPQEIRAPPPTASSNCSVSPASVISPACSSSSAASGLEAAEWPEPMYLLGMDGIMDVGSGWDAGFVVPCGLGVDPFDHYYPDPAGFDQEAWP	265
TaMYB385	TraesCS7D02G272400.1	MGRSPCCEKAHTNKGAWTREEDERLVAHVRAHGEGCWRSLPSAAGLLRCGKSCRLRWINYLRPDLKRGNFSRDEDELIVKLHSLLGNKWSLIAARLPGRTDNEIKNYWNTHIRRKLLGRGIDPVTHRPLTDAATVSFVHPAEATKQQATEERKPPRCPDLNLDLCISLPFQQEEERPPARACAKPVKMEQLQQGGICFRCSILRVRGAATECSCGSNFLGLRAGMLDFRGLEMK	234
TaMYB386	TraesCS7D02G300000.1	MGHHSCCNQQKVKRGLWSPEEDEKLVRYITTHGYGCWSEVPEKAGLQRCGKSCRLRWINYLRPDIRRGRFSPEEEKLIISLHAIVGNRWAHIASHLPGRTDNEIKNYWNSWIKKKIRKAPAAPNVTTTSSTTSTSPPNNGLAPCSGSTATSDVHRRRLQHPTFSCAPAGDQLQLDAIISHHQSTSLALPVAAGAGQDSPPGMSHHCPLFMFDTGVVSTPFASAAAQQHPFIASFTAAMAEADTPSCYHLPPLVDGMGAMGMCMEAMDDHCGAGAGMGNGCFGDEQRQRRRPELEDEEGEQLGQHEQWDEEQLLMWDDQEVLTPSNMEAMQSGEHSLLFMGPNA	343
TaMYB387	TraesCS7D02G340300.1	MAKQSCCYKKRLRRGLWSPEEDEKLMNHIAMYGHGCWSSVPKLAGLERCGKSCRLRWINYLRPDLKRGTFSQEEEDLIIHLHSMIGNKWSQIAAQLPGRTDNEVKNFWNSYIKKKLRERGIDPATHKPLAEATTSPTACRPVFSDAELVPTMTAALAQDQVVKMLDSLKMPLDWPVGGVAGNGVPESYQVPILQEGHMLQQHCGTFPSVSSSSTLTATDVGTTLPWLELGPTDTISGHVDQYAGALGELRWSDYFDGALQGQCVYDSGMVDDDAVQFDDVHGLSNWC	287
TaMYB388	TraesCS7D02G373400.1	MHFLDSVLNLVGRWRGCAAASRPGTTLKMEGKDATLVLPELLKEEVQSPPLSPLSPRSSDDDETEADDSDGEEEEGGAPVGTGGAVASGPPMKKGPWTSDEDQRLRTYVEAHGEGNWNQVQRNAGLNRCGKSCRLRWANHLRPNLKKGPFSKEEEQKIIELHALHGNKWAKMASVLEGRTDNEIKNFWNTRMKRLQKAGLGLYPDGLLSRLANQEMGSHSPEDSRGKKRQNELSQGNGLEFDDIIFEKLDYKKQSDNFLTPNFTIQDSLPMNDINYPLKRHASSGIVSDYGGSPKCEQFSNEIEEASYNDLNSEMSVVSFNNVISNSMPLLDDNFPISGKILPIKMELPSFQYAAYDTSNNLLCPASTLPEQVHGFGVPTKFEGEFDSELPFPYAYHFI…	517
TaMYB389	TraesCS7D02G407500.1	MGRAPCCDKGSVKKGPWSPEEDRKLKDYIHTNGTGGNWIALPTKAGLKRCGKSCRLRWLNYLRPNIKHGDFSDEEDRVICALFAAIGSRWSIIAAQLPGRTDNDVKNYWNTKLKKKQLHLLIAAAAHGQQYGSRPPAPPFTLEQQHHHHTSSTSIASLGQLLMFGGRGGDQQQQQQYTSSFSSVDISNNTSAAAVGLQESFMFGGLQFQQQEEETNNLLSPPAASSSGNDIMTYEHHEMISPSGFFFYGDGAGAAATQEGTRFLY	265
TaMYB390	TraesCS7D02G446700.1	MATAMDTTVPRSGLGEGGGGGGGLKKGPWTQAEDRVLLDHVRRHGEGNWNAVRRETGLQRCGKSCRLRWANHLRPNLRKGPFSPEEERLILRLHGLIGNKWARISTHLPGRTDNEVKNFWNTRLKRRQRAGQSLYPPDVEREIAFMRAQNINPFADADGNTAASPFSDPFALPPRPPSSTKPASHSHSSPLINQHYPLLNEMQGMQMRHHAVQHAHPQPAFHHHHGGIRLPGLPPLPTRPRELPSNQIETASCSGGADGLLEALLLGVDEHQLPRPNHGVCRAGSMPDLMYGGVSSGSDSDVTSQFPPGPGGQDPHHGGKWDFLVDDVKPPMRRATSAAENETSGMFGVAHGSISGEWFGTGVGSPGPSSVVTTEDEFGLEMQQLMSSLPLSADELNWNA	400
TaMYB391	TraesCS7D02G514800.1	MQLDGASCGQLCLPATSPAVPAYKYYTHLISFPRQPPPPLAATHNPFNRLPIPVCISGPSSSKRAMEGCDRIRGPWSPEEDSALRQLVERHGARNWTAIGRGVPGRSGKSCRLRWCNQLSPGVERRPFTAEEDAVIARAHARLGNRWAAIARLLRGRTDNAVKNHWNCSLKRRLGDLGADGVAEGELEERPCKRASVTPESTSGSDRSDLSHGGAFGLGQVYRPVARAGGFEPADCAMSQRHEEEEEQEDPFTSLSLSLPGTDAHGFHFHHDSSHSHFHQPSVSSSPPPAPAFTTAPPASSYPFSPAFAAAMQEMIHDEVRRYISGVSCGVNLPSMPQLVDGVMRAAAERAGEVSRMR	358
TaMYB392	TraesCS7D02G515000.1	MEGCDRIRGPWSPEEDGTLRRLVERHGARNWTAIGRGVPGRSGKSCRLRWCNQLSPGVERRPFTAEEDAVIVRAHARLGNRWAAIARLLRARTDNAVKNHWNCSLKRRLGDLGADGVAEGELEERPCKRASVTPESTSGSGSGSWSDRSDLSHGGAFGLGQVYRPVARAGGFEPADCAMSQRHEEEEQQQEDPFTSLSLSLPSTDAHGFHHDGSHSHFHQPSLSSSPPPAPASSTAPPTSSYPFSPEFAALMQEMIRDEVRRYISGVNCGANLPSMPQLVDGVMRAAAERAGGVSRTR	298
TaMYB393	TraesCS7D02G515100.1	MERCDRIRGPWSPEEDGALRRLVELHGARNWTAIGSGVPGRSGKSCRLRWCNQLSPGVERRPFTADEDAAIARAHARLGNRWAAIARLLRGRTDNAVKNHWNCSLKRRLGDLGAYGVAEGELEERPCKRASVTPDSTSGSGPGSGSGSDRSDLSHGGAFGLGQVYLRPVARAGGFEPADCAMSRRHEEKEEQEDPLTSLSLSLPGTDVQGFHHDSSHSHFHQPSSSPSPPPAPAPASHPFSPEFAELMHEMIRDEVRRYISGVGCGANLPSMPLLVDGVMRAAAERAGGLARMQ	294
TaMYB3R1	TraesCS1A02G129300.1	MTSDKGRTSKKAAEGSPSALAVPDGRASSGPQKGQLSNGRTTGPARRSTKGNWTLEEDDILRKAVEIHNGKNWKKIAECFPDRTDVQCLHRWQKVLNPELVKGPWSKEEDDIIIQMVKKYGPTKWSTIAQALSGRIGKQCRERWHNHLNPGINKDAWTQEEEIRLIQAHHIYGNKWAELSKFLPGRTDNAIKNHWHSSVKKKYESYRAEGLLAQFQGLPAALYPTGSLNVDSSSAMMQQNSDGSGLNVNQEVQDSSEFSQSALANISSSQVEQVDEPVGCHGQIHSSDGAHDSYSSCQEACDTKANDAASTSPETRHQLSISENDPDMHWQQDLSVADFDLQSELWQDISYQSLTAPDSISADSFFSPNYQHSACSSEVANNFEEPLYPLHTYSSSRTG…	856
TaMYB3R2	TraesCS1A02G284000.1	MGMAAVKVEGRDGCAESRQHLALSSPSASEGGSYGGGHAWASPLVPSPADSGSSRRRISGPVRRAKGGWTPEEDETLRKAVTVFKGKNWKRVAEFFPDRTEVQCLHRWQKVLDPELIKGPWTQEEDDTIIQKVKEHGPTKWSVIARSLHGRIGKQCRERWHNHLDPQIRKEAWTFEEEQVLVDAHRMHGNKWAEIAKLLPGRTDNSIKNHWNSSVRKRLDEYDTGAARNVPVHVSHNDLKQPAIALPAENYIDLNEVPNISLRNHSGIVDHSDPTHSPRVCSLKNIKGCSDFLSLSMPTAQPVTSCQASAADDSAVALAIMGMKMDSGRDKDIELNFVCQKGLQINLSNEKGLEIDPVIAKPDGRESTLVKEAQSFGSLCYQIPKLEDIDLVRSPVLSR…	599
TaMYB3R3	TraesCS3A02G153700.1	MTSDKGKASKKAGEASGQPSTTHEGKVSNEPQRQRSLNGRTTGPTRRSTKGNWTPEEDDILSRAVQTYNGKNWKKIAECFPDRTDVQCLHRWQKVLNPELIKGPWSKEEDDIIVEMVKKYGPKKWSTIAQALPGRIGKQCRERWHNHLNPGINKDAWTQEEEITLIHAHRMYGNKWAELTKFLPGRTDNSIKNHWNSSVKKKIDSYMSSGLLAQVSRLPLIEHHAHFNSSPAITQQNSEDSDSNAVREVEDSSGCSQSSLAMVSCSQAQDTNLALSCDLHVNADPSKTEAHDSQSSMCQEGYTSTEGVASALSEVHCHASSSRFGSDKLLQQEISQRMDLQMDIDETPGNSMFENNQTICSTSNNERPMLQYEIAPDMPISVLTNVSGAEPKLHFMSEA…	982
TaMYB3R4	TraesCS3A02G359200.1	MGAMAEEAEHEGCVENRQPLAASSESVSEGSSYGGAGAPARMSPPVSGSVNSVSGLRRTSGPIRRAKGGWTSQEDETLRKAVETFNGRSWKKIAEFFPDRTEVQCLHRWQKVLNPELIKGPWTQEEDDKIIDLVKKYGPTKWSVIARSLPGRIGKQCRERWHNHLNPDIRKDAWTAEEEQALINAHREYGNKWAEIAKVLPGRTDNSIKNHWNSSLRKKLDVYGTRNILAIPRLVGHDDFKDKQKSLASEGHLDLNTVPGITSKNLPEIAHHSNFSSHLQSYKLDHAKDRSGFLSISFLPTVQPLTSYEVSSVVNGSAVTSAAQGLESDSVRDKGLEIISVHEKGLKVDSTLDTLGEPDSTQLDAVPAKGEESSLKNDAQSSLGPLCYQIPNMNDVAPA…	605
TaMYB3R5	TraesCS1B02G147800.2	MTSDKGRTSKKAAEGSPSALAVPDGRASSGPQKGRLSNGRTTGPARRSTKGNWTLEEDDILRKAVEIHNGKNWKKIAECFPDRTDVQCLHRWQKVLNPELVKGPWSKEEDDVIIQMVKKYGPTKWSTIAQALPGRIGKQCRERWHNHLNPGINKDAWTQEEEIRLIQAHHIYGNKWAELSKFLPGRTDNAIKNHWHSSVKKKYESYRAEGLLAQFQGLPAVVCPTGSLNVDSSSAMMQQNSDGSGLNVNQEVQDSSEFSQSALANISSSQVEQVDEPVGCHGQIHSNDGAHDSYSSCQEACHTKANDAASTSPETRHQLSISENDPDIHWQQDLSVADFDLQSELWQDISYQSLLTAPDSINAVSFFSPNYQHSACSSEVANNFEERLYPLHTYSSSRT…	757
TaMYB3R6	TraesCS1B02G293300.1	MGMAAVKVEERDGCAESRQHLALSSPSASEGGSYGGGHAWASPLVPSPADSGSTRRRTSGPVRRAKGGWTPEEDETLREAVTVFKGKNWKRVAEFFPDRTEVQCLHRWQKVLDPELIKGPWTQEEDETIIQKVKEHGPTKWSVIARSLHGRIGKQCRERWHNHLDPQIRKEAWTLEEEQVLVDAHRMHGNKWAEIAKLLPGRTDNSIKNHWNSSVRKRLDEYDTGAALPVPVHVTMAPPAENYIDLNKEPNISLSSVIVDHSDPTHSPRVCSLKNIKGCSDFLSLSLPTAQPVTSCQASVADDSAVALAIMGMKMNSGRDKDMELNFVCQKGLQINLPNEKGLEINSVTAKPDGEIDNTGRESTLVKEAQSFGSLCYQIPKLEDIDLVRSPVLSRHHGS…	595
TaMYB3R7	TraesCS3B02G180300.1	MTSDKGKASKKAGEASGQPSTTHEGKVSNEPQRQRSLNGRTTGPTRRSTKGNWTPEEDDILSRAVQTYNGKNWKKIAECFPDRTDVQCLHRWQKVLNPELIKGPWSKEEDDIIVEMVKKYGPKKWSTIAQALPGRIGKQCRERWHNHLNPGINKDAWTQEEEITLIHAHRMYGNKWAELTKFLPGRTDNSIKNHWNSSVKKKIDSYMSSGLLAQVSRLPLIEHHAHFNSSPAITQQNSEDSDSNAVREVEDSSGCSQSSLAMVSCSQVQDTNLALSCDLHVNADTSKTEARDSQSSMCQEDYTSTEGAASALSEVHCHASSSRFGPDKLLQQDISQRMNLQMDIDEIPGNSMFENNQTICSTLNNERPMLQYEIAPDMPISVLTNVSGAEQKLHFMSEA…	982
TaMYB3R8	TraesCS3B02G391900.1	MGAMAEAEHEGCVENRQPLAASSESVSEGSSYGGAGGPARMSPPVSGSVNSISGLRRTSGPIRRAKGGWTLQEDETLRKAVETFNGRSWKKIAEFFPDRTEVQCLHRWQKVLNPELIKGPWTQEEDDKIIDLVKKYGPTKWSVIARSLPGRIGKQCRERWHNHLNPDIRKDAWTAEEEQALINAHREYGNKWAEIAKVLPGRTDNSIKNHWNSSLRKKLDVYGTRNILAIPRLVGHDDFKDKQKPVASEGHLDLNTVPGITSKNLPEIAHHSNFSSHLQSYKLDHAKAGSGFLSISFLPTVQPLTSSEVSSVVNGSAVTLAAQGLESDSVRDKALEIVSVHEKGLKVDSTLDTLREPGSTQLEAVPAKGEESSLKNDAQSSLGPLCYQIPNMNDVAPAS…	604
TaMYB3R9	TraesCS1D02G125400.1	MTSDKGRTSKKAAEGSPSALAVPDGRASSGPQKGRLSNGRTTGPARRSTKGNWTLEEDDILRKAVEIHNGKNWKKIAECFPDRTDVQCLHRWQKVLNPELVKGPWSKEEDDVIIQMVKKYGPTKWSTIAQALPGRIGKQCRERWHNHLNPGINKDAWTQEEEIRLIQAHHIYGNKWAELSKFLPGRTDNAIKNHWHSSVKKKYESYRAEGLLAQFQGLPAVVYPTGSLNVDSSSAMTQQNSDGSGLNVNQEVQDSSEFSQSALANISSSQVEQVDEPVGCHGQIHSSDGAHDSYSSCQEACDTKANDAASTSPETRHQLSISENDPDIHWQQDLSVADFDLQSELWQDISYQSLLTAPDSISADSFFSPNYPHSACSSEVANNFEEPLYPLHTYSSSRT…	856
TaMYB3R10	TraesCS1D02G283100.1	MGMAAVKVEGRDGCAESRQHLALSSPSASEGGSYGGGLAWASPMVPSPADSGSSRRRISGPVRRAKGGWTPEEDETLRKAVAVFKGKNWKRVAQFFPDRTEVQCLHRWQKVLDPELIKGPWTQEEDETIIQKVKEHGPTKWSVIARSLHGRIGKQCRERWHNHLDPQIRKEAWTFEEEQVLVDAHRMHGNKWAEIAKLLPGRTDNSIKNHWNSSVRKRLDEYDTGAAHPVPVHVSHNDLKQVAMALPSENYIDLNKEPNISLRNHSVIVDHSVPTHSPRVCSLKNIMGCSDFLSLSMPTAQPVTSCQASVPDDSAVALTIMGMKMDSVRDKDMELNFVRQKGLQINLSNEKGLEIDPVTANPDGRESTLVKEAQSFGSLCYQIPKLEDIDLVRSPVLSR…	599
TaMYB3R11	TraesCS3D02G161100.1	MTSDKGKASKKAGEASGQPSTTHEGKVSNEPQRQRSLNGRTTGPTRRSTKGNWTPEEDDILSRAVQTYNGKNWKKIAECFPDRTDVQCLHRWQKVLNPELIKGPWSKEEDDIIVEMVKKYGPKKWSTIAQALPGRIGKQCRERWHNHLNPGINKDAWTQEEEITLIHAHRMYGNKWAELTKFLPGRTDNSIKNHWNSSVKKKIDSYMSSGLLAQVSRLPLIEHHAHFNSSPAITQQNSEDSDSNAAREVEDSSGCSQSSLAMVSCSQVQDTNLALSCDLHVNADTSKTEARDSQSSMCQEDYTSTEGVASALSEVHCHASSSRFGPDKLLQQDISQRMNLQMDIDETPGNSMFENNQTICSTSNNERPMLQYEIAPDMPISVLTNVSGAEQKLHFMSEA…	982
TaMYB3R12	TraesCS3D02G353500.1	MGAMAEEAEHEGCVENRQPLAASSESVSEGSSYGGAGGPARMSPPVSGSVNSISGLRRTSGPIRRAKGGWTSQEDETLRKAVETFNGRSWKKIAEFFPDRTEVQCLHRWQKVLNPELIKGPWTQEEDDKIIDLVKKYGPTKWSVIARSLPGRIGKQCRERWHNHLNPDIRKDAWTAEEEQALINAHREYGNKWAEIAKVLPGRTDNSIKNHWNSSLRKKLDVYGTRNILAIPRLVGHDDFNDKQKPVASEGHLDLNTVPGITSKHLPEIAHHSNFSSHLQSYKLAHAKDRSGFLSISFLPTVQPPTSYEVSSVVNGSAVTSAAQGLESDSVRDKGLEIISVHEKGLKVDSTLDTVGEPDSTQLEAVPAKGEESSLKNDAQSSLGPLCYQIPNMNDVAPA…	605

## Sheet: CDS
Table S1. Coding sequences of MYB genes in wheat
Gene name	ID	Sequence	Length (bp)
TaMYB1	TraesCS1A02G021500.1	ATGGGGAGGGCGCCATGCTGCCAGAAGCTGGGGCTGAAGCAAGGAAAGTGGACCAAGGAGGAGGACGGCATACTTGCAAACTACATAGCCCAGCATGGTGAGGGATCATGGAGGTCTCTGCCCAAGAATGCAGGGCTACTGAGGTGTGGCAAGAGTTGCAGGCTGCGGTGGCTCAACTACCTGAGGGGCGGGCTGAAGAGGGGCAACTTCTCTAAGGAGGAGGACGATCTCATCGTGAAGCTCCATGCCACCAATGGCAACAGGTGGTCGCTAATCGCCAGCCACCTACCAGGGCGGACCGACAATGAGATCAAGAACTACTGGAATTTGCATCTCGGGCGGCAGTTCCACAGCTTCAAGCAGACATACACTGCCAACAACAGCACCACCATAACCATT…	1014
TaMYB2	TraesCS1A02G042700.1	ATGTGTAACAACAGCGGTGGCCGCGGCGGGGCGAGGGCGGCGAGGAAGGGGCCGTGGGCGGAGAACGAGGACGCCCAACTGGTATGGTTCGTGCGCTTGCTCGGCGAACGCCGTTGGGATTTCTTAGCTCAGGTCTCAGGTCTCCGGCGCACCGGCAAGAGCTGCCGCCTCCGCTGGGTCAACTACCTCCACCCGGGGCTCAAGCGGGGACGCATCACCGCCGACGAGGAGCGGCTCATCCTCAGCCTCCACGCCGAGTGGGGGTCCCGGTGGTCCAGGATCGCCAGGAAGCTCCCCGGCCGCACCGACAACGAGATCAAGAACTACTGGAGGACGCACATGAGGAAGAAGGCCCAGGAGGAGAAGATGCTGGCCAAGAAGAAGGCTGTCGCGGAGGCC…	792
TaMYB3	TraesCS1A02G076200.1	ATGGACATGGACAAGGAGTACTACAAGGCCTGCATGGGCATGGAGGCGCTGCCGATGAGCCCGGCCGGTTTTTCGGCGGTGACGACAGAGGCGGCCATGGCAGTGGCGACGGCAAGCGAGGACGAGGGCGACCTGAAGAGGGGCCCGTGGACGGCGGAGGAGGACATGCTCCTCGTCGACTACATCTCCAAGCACGGCGAGGGGCGCTGGAACTCGCTCGCTCGATGCGCAGGCCTGAGGCGCACTGGGAAGAGCTGCCGGCTCCGGTGGCTGAACTACCTCCGCCCCGACGTCCGGCGCGGCAACATCACGCCGGAGGAGCAGCTGCTGATCCTGGACCTGCACTCCCGGTGGGGCAACCGGTGGTCCAAGATCGCGCAGCGCCTCCCGGGGAGGACG…	975
TaMYB4	TraesCS1A02G083100.2	ATGGGGAGGCATTCGTGTTGCTACAAGCAGAAGCTGAGGAAGGGGCTCTGGTCCCCTGAGGAGGATGAGAAGCTCATGAACCACATCACCAAGCATGGCCATGGCTGCTGGAGCTCTGTCCCTAAACTTGCAGGACTCCAAAGGTGCGGCAAGAGCTGCAGGCTGAGGTGGATAAACTACCTGAGGCCAGACCTTAAGAGAGGTGCCTTCGCTCAGGACGAGGAAGACCTCATCGTTGAACTCCATGCTGTGCTCGGGAACAGAAGGTGGTCTCAAATTGCAGCACAGATGCCTGGGAGGACTGACAATGAGATTAAGAACCTCTGGAACTCGTCCCTCAAGAAGAAGCTGCGGCAGAAGGGCATTGACCCCAATACCCACAAGCCCCTCACTGAGGCT…	1293
TaMYB5	TraesCS1A02G155300.1	ATGGGGAGAGCGCCGTGCTGCGAGAAGGACGGTCTGAAGCGGGGCGCGTGGAGCCCCGAGGAGGACCAGCGGCTGGCCGACTACATCGCTCGGCATGGCCACCCCAACTGGCGCGCCCTCCCCAAGCACGCAGGGCTTCTGCGGTGCGGGAAGAGCTGTCGCCTGCGGTGGGTCAACTACCTCAGCCCGGACATCAAGCGGGGCAACTTCACCGCCGACGAGGAGGACCTCATCATCCGCCTCCATCAGACCCTCGGCAACCGGTGGTCCGTGATAGCTGCGCAGCTGCCCGGGCGCACTGACAACGAGATCAAGAACGTCTGGCACTCGCACCTCAAGAAGAGGCTGGAGGACGGCCTGAAGCCAGCCGCCGATCACGACGCCGGCGGCAGTGGCCGG…	792
TaMYB6	TraesCS1A02G201100.1	ATGGTGAAGAAGGGGAAGTGGTCCAGGGAAGAGGATGACTTGTTGAAAAAACACATTGACAAGTATGGCATTGGCCGTAGTTGGCAGGCATTGGCTGAAACCCTAGGGCTTCAGCGTTGCGGTCGGGGTTGCCGAGCGCGGTGGCTGAACTACCTCCGGCCGGGACTGAAGCACGGCAACTTCACGCCGGCAGAGGAGAGCATCATCTGTGAGATGTACAGCAAGAGGGGAAGCTGCTGGTCCGTCATCGCCGCCCAGCTCCCCGGGAGGACGGACCTCGCCGTCAAGAACTACTGGAACGGCACCATCTCCAAGAGGTTCCACTGGGCGAGCAGCGCGGCGGCCGCGCGCCGCAGGCGCAGCGACCACCGCCCCTCCTCCAGCACGACGTCGGACGCC…	786
TaMYB7	TraesCS1A02G223600.1	ATGCACAACCCCCGCGGCAGCCGCAGCCGACAGACCGAGACCGACGCGGCTAGAGAGGGGAGAGGAGGCATGCCGGACGGCGGGGGCGGGTCGGATGGCGCGGGCGCGGGGGCGGGGAGGATCAAGGGGTCGTGGAGCCCCGAGGAGGACGAGCTGCTGCGCGACGCCGTGGCGCGCCACGGGGCCCGGAACTGGACCGTCATCAGCGCCGAGATCCCCGGCCGGACGGGCAAGTCCTGCCGCCTGCGCTGGTGCAACCAGCTCAGCCCCGGGGTGCACCGCCGCGCCTTCACCCCCGACGAGGACCGCCTCATCTTCGACCTCCACAGCAAGCACGGCAACAAGTGGGCCACCATCGCGCGCAAGCTCGTCGGCCGCACCGACAACTCCGTCAAGAAC…	996
TaMYB8	TraesCS1A02G244500.1	ATGCTGCTCGTGCGCCTGAAGCTGCCGCGCGCGTGGACGGCGGAGGAGGACGCTCGCCTGGCGCGCCTCGCCAGGGAGAACGGCCTACGCAGCTGGCACCGGGTGGCGCGGCAGATGCCCGGGCGCTCCTACGCGCTCTGCCGCGACAGGTGGCGCGACCACCTGGCGCGCGACGTCTACCACCGCGCCTTCACCGCCGGCGACGACGCCGAGCTCGCCCGCCTCCACCAGCGACACGGCGGCCGATGGAGCAGCATCAGCCGCGCCGTCTACGGGCGCACCTCGCGCGTCATGAAGCGCCGCTGGAGGGAGCTCCGCAAGAACGGCGCCAAGAAGACGGCCTACTGTCCGCCGGCGCTGCCCACTGAAGACTTGGAGATGGAGCTCTCGGAGCAGCGT…	513
TaMYB9	TraesCS1A02G252600.1	ATGGGGAGGGCGCCGTGCTGCGACAAGGCGACGGTGAAGAGGGGGCCATGGTCGCCGGAGGAGGACGCGATGCTCAAGGCCTACATTGAGGAGCGTGGCACCGGCAACAACTGGATTGCACTGCCACACAAGATTGGGCTGAAGAGGTGCGGCAAGAGCTGCAGGCTGAGGTGGCTCAACTACCTGAGGCCCAACATAAAGCACGGGGACTTCACCCCAGAGGAGGACAGCACCATCTGCAAGCTCTACATTAGCATCGGAAGCAGGTGGTCAATCATCGCCGCACAGCTGCCGGGAAGGACCGACAACGACGTCAAGAACTACTGGAACACCAAGCTCAAGAAGCGGCTCCTCGGCGGCCGCCGCAAGGACCGCGGCGCCAGCACACAGCAACACCGC…	966
TaMYB10	TraesCS1A02G268800.1	ATGGGGAGGTCGCCGTGCTGCGAGAAGGAGCACACCAACAAGGGGGCGTGGACCAAGGAGGAGGACCAGCGGCTGATCGCCTACATCAGGGCCAACGGCGAGGGCTGCTGGCGCTCGCTGCCCAAGGCGGCGGGCCTGCTGCGGTGCGGCAAGAGCTGCCGCCTCCGCTGGATGAACTACCTCCGCCCCGACCTCAAGCGCGGCAACTTCACCGACGAGGAAGACGAGCTCATCATCCGCCTCCACAGCCTCCTCGGCAACAAGTGGTCGCTGATCGCCGGCCAGCTGCCGGGCCGGACGGACAACGAGATCAAGAACTACTGGAACACGCACATCAAGCGCAAGCTCCTCTCCCGCGGCATGGACCCCCACACGCACCGCCCGCTCACCGCCGTCGAC…	744
TaMYB11	TraesCS1A02G308100.2	ATGACTCGGGCTAAGAGCGAGAGCGACCGGGTGATGCCTGGTCCGGACCAGGTTGACTTGGCATCCCACGATGATGATAGCGCGAGGGAGTCACCACGTAGGAGAGCTGGACCACAACTGAAGAAAGGCCCTTGGACACCGGCCGAGGATGCCATCTTGGAGGCGTATGTTAAGAAGCATGGTGTGCAGAACTGGAATGTGGTGCAGAAGGACACCGGGCTGTTAAGGTGCGGCAAGAGCTGCCGTCTCCGCTGGGCAAACCACCTGAGGCCCGACCTAAAGAAGGGCACTTTCACCAAAGAGGAGGAGAACCTAATCATTAAGCTCCATTCCAAAATGGGGAATAAGTGGGCTCGAATGGCTGCCCGTTTGCCAGGGCGCACTGATAATGAAATAAAA…	1380
TaMYB12	TraesCS1A02G365900.1	ATGGGACGTCCGTCGTCCGGCGGCGTGGGGCAGCCCAAGCTCCGCAAGGGGCTGTGGTCGCCCGAGGAGGACGAGAAGCTCTACAACCACATCATCCGGCACGGCGTCGGCTGCTGGAGCTCCGTCCCCAGGCTCGCCGGGCTGAACCGCTGCGGCAAGAGCTGCCGCCTCCGGTGGATCAACTACCTCCGCCCCGACCTCAAGCGCGGCTGCTTCTCGCAGGAGGAGGAGGACCACATCGTCGCGCTCCACCAGATCCTCGGCAACAGGTGGTCTCAGATCGCGTCGCACCTGCCGGGCCGGACGGACAACGAAATCAAGAACTTCTGGAATAGTTGCATCAAGAAGAAGCTCCGGCAGCAAGGCCTCGACCCCGCTACGCACAAACCCATGGCCGCC…	894
TaMYB13	TraesCS1A02G366100.1	ATGGGACGTCCGTCGTCCGGCGGCGTGGGGCAGCCCAAGCTCCGCAAGGGGCTGTGGTCGCCGGAGGAAGACGAGAAGCTCTACAACCATATCATCCGGCACGGCGTTGGCTGCTGGAGCTCCGTCCCCAGGCTCGCCGGGCTGAACCGCTGCGGCAAGAGCTGCCGCCTCCGCTGGATCAACTACCTGCGGCCCGACCTCAAGCGCGGCTGCTTCTCGCAGCAGGAGGAGGACAACATCGTCGCGCTCCACCAGATCCTCGGCAACAGGTGGTCACAGATCGCGTCGCACCTGCCGGGCCGGACGGACAACGAGATCAAGAATTTCTGGAACAGCTGCATCAAGAAGAAGCTCCGGCAGCAGGGCATCGACCCGGCCACGCACAAGCCCATGGGCGCC…	879
TaMYB14	TraesCS1A02G366200.1	ATGGGACGTCCGACGTCTGGGGGCGTGCAGATGCAACAGCCCAAGCTCCGCAAGGGGCTGTGGTCGCCCGAGGAAGACGAGAAGCTCTACAGCCACATCCTCCGGTACGGCGTCGGCTGCTGGAGCTCCGTCCCCAGGCTCGCCGGGCTGCACCGCTGCGGCAAGAGCTGCCGCCTCCGCTGGCTCAACTACCTCCGCCCCGACCTCAAGCGCGGCACCTTCTCGCAGGAGGAGGAGGACCACATCGTGGCGCTCCACCAGATCCTAGGCAACAGGTGGTCTCAGATCGCGTCGCACCTGCCGGGCCGGACGGACAACGAGATCAAGAACTTCTGGAACAGCTGCATCAAGAAGAAGCTCCGCAAGCAAGGCATCGACCCCGCCACGCACAAGCCCATG…	891
TaMYB15	TraesCS1A02G366300.1	ATGGGACATCCGTCCTCCGGCGGCATGGGGCAGCCCAAGCTCCGCAAGGGGCTGTGGTCACCCGTGGAAGACGAGAAGCTCTACAACCACATCATCCGGCACGGCGTCGGCTGCTGGAGCTCCGTCCCCAGGCTAGCCGGGCTGCACCGCTGCGGCAAGAGCTGTCGCTTCCGGTGGCTCAACTACCTCCGCCCCGACCTCAGGCGCGGCAGCTTCTCGCAGCAGGAGGAGGACCACATCGTCGCGCTCCACCAGATCCTCGGCAACAGGTGGTCGCAGATCGCGTCGCGCCTGCCGGGCCGGACGGACAACGAGATCAAGAACTTCTGGAACAGCTGCATCAAGAAGAAGCTCCGGCAGCAGGGCATCGACCCGGCCACGCAGAAGCCCAAGGGTATG…	870
TaMYB16	TraesCS1A02G379700.1	ATGGGGCGCGCGCCGTGCTGCGACAAGGCGAGAGTGAAGCGGGGGCCGTGGTCGCCGGAGGAGGACGAGCAGCTGCGGAGCTACGTCCGGGCTAATGGCGTCGGCGGCAACTGGATCGCCCTGCCGCACAAAGCAGGGCTGAACCGGTGCGGCAAGAGCTGCCGCCTGCGGTGGCTCAACTACCTGAGGCCGGACATCCGGCACGGCGGCTACACGGAGCAGGAGGACCGCGTCATCTGCTCCCTCTACGCCTCCATCGGCAGCCGCTGGTCCATCATCGCCTCCAAGCTCCCCGGCCGCACCGACAACGACGTCAAGAACTACTGGAACACCAAGCTCAAGAAGAAGGCCATGCCCATGCCCATGCCCATGCCCATGCCTGGCCCTCACTACCACCAC…	930
TaMYB17	TraesCS1A02G406600.1	ATGCGAAACGCCGCCGTGTTTACGCTGGCGACCGCGTTACGCCGCAGGTCCGGTACGCGCGCGCCGGAGGGGAGGAGGAGGACCATGCAGTGCGCGGAGCCGGCGGTGAGGAAGGGGCCCTGGACCATGGAGGAGGACCTCGTCCTCGCCAACTACGTCGCCGCCAACGGCGAGGGCGCGTGGAACAGCCTCGCCCGCGCTGCCGGGCTGAACCGGACGGGGAAGAGCTGCCGGCTGCGGTGGCTCAACTACCTGCGCCCCGACGTGCGGCGCGGCAACATCACGCCGGAGGAGCACCTGCTCATCGTGGAGCTGCAGGCCAGGTGGGGCAACCGGTGGTCCAAGATCGCCAGGCACCTCCCCGGCCGGACCGACAACGAGATCAAGAACTTCTGGAGG…	750
TaMYB18	TraesCS2A02G069300.1	ATGGGGAGGGCGCCGTGCTGCGACAAGAACAACGTGAAGAAAGGGCCATGGTCGCCGGAGGAGGACGCCAAGCTCAAGGAGTTCATGGACAAGCACGGCACCGGCGGCAACTGGATCGCCCTCCCGCAGAAAGCAGGGTTGAGAAGATGTGGCAAAAGCTGCAGGCTTAGATGGCTAAACTACCTGAGGCCTAACATTAAGCATGGGGAGTTCACCGAGCATGAAGATAGGGTCATCTGCAGCATGTATGCAAGCATAGGAAGCAGGTGGTCGATCATCGCGTCGCAGCTCCCCGGCCGGACGGACAACGACATCAAGAACTACTGGAACACCAAGCTGAAGAAGAAGCTCATGGGCTCCACCACCATGGCGGGCGCCGGCCCTCCGCCGCGCGCGCCA…	1047
TaMYB19	TraesCS2A02G097200.1	ATGGCGTGTGATCAGCGGGGGATGAGAGGCGAGGAGACGGCGGCGGGGGAGGAGGAGATGCTCCGGCGCGGGCCGTGGACGGTGGAGGAGGACGTGCTCCTCGCCAACTACATCGCCGCCAACGGCGAAGGCCGGTGGAACGCGCTGGCCCGGCGCGCGGGGCTGAAGCGCACCGGCAAGAGCTGCCGCCTGCGGTGGCTCAACTACCTGCGGCCGGACCTGCGGCGCGGCGGCATGACGGCGGAGGAGCAGCTGCTCGTCCTCGAGCTGCACGCGCGGTGGGGCAACCGGTGGTCCAAGATCGCGCAGCACCTCCCCGGCCGCACCGACAACGAGATCAAGAACTACTGGCGGACGCGGGTGCAGCGCCACGCCAAGCAGCTGCGGTGCGACGTCGGC…	981
TaMYB20	TraesCS2A02G152700.1	ATGTCGAAGCGGCCCGGCGGGACGAAGAAGAGGCTCAAGCGCGGCCTCTGGTCGCCGGAGGAGGACGAGAAGCTCATGAACCACATTGCCAAGTACGGCAACGGCTGCTGGAGCTCCGTCCCCAAGATTGCAGGCCTTGAGAGGTGCGGGAAGAGCTGCAGGCTGAGGTGGATAAACTACCTGAGGCCGGACCTCAAGAGGGGCGCCTTCTCGCAGGAGGAGGAGGACCTCATCATCCACCTCCACTCCATCCTCGGCAACAAGTGGTCTCAGATCGCCGCGCAGCTGCCCGGTCGCACCGACAACGAGGTCAAGAACTTCTGGAACTCCTTCATCAAGAAAAAGCTCCGCCAGCGCGGCATCGACCCGGCCACCCACAAGCCGCTCGCCCCAGCCGGC…	1092
TaMYB21	TraesCS2A02G152900.1	ATGTCGAAGCGGCCGGGCGCGACCAAGAAGAGGCTGAAGCGCGGCCTCTGGTCGCCGGAGGACGACGAGAAGCTCATGAACCACGTTGCCCAGTACGGCTACGGCTGCTGGAGCTCTATCGCCAAGATTGCAGGCCTTGAGAGGTGCGGGAAGAGCTGCAGGCTGAGGTGGATGCACTACCTGACGCCGGACCGAGGGGGGCCCTTCTCGCAGGGGGAGGAGGACCTCATCATCCACCTCCACTCCATCCGGGGCAACAAGTGGTCTCAGATCGCCGCGCAGCTGCCCGGGCGCACCGACAACGAGGTCAAGAACTTCTGGAACACCATCATCAAGAAGAAGCTCCGCCAGCGCCGCATCGACCCTGCCATCCACAAGCCGCTCGCTCACGCCGGCGCT…	720
TaMYB22	TraesCS2A02G157600.1	ATGGGGAGGCCGCCGTGCTGCGACAAGGAGGGCGTCAAGAAGGGCCCCTGGACGCCGGAGGAGGACCTCGTGCTCGTCTCCTACGTCCAGGAGCACGGCCCCGGCAACTGGCGCGCCGTCCCCACCAGGACCGGCCTGATGCGGTGTAGCAAGAGCTGCCGGCTCCGGTGGACCAACTACCTGCGCCCGGGGATCAAGCGCGGCAACTTCACCGACCAGGAGGAGAAGCTCATCGTCCACCTCCAGGCTCTGCTCGGCAACAGGTGGGCCGCGATCGCCTCCTACCTCCCCGAGCGCACCGACAACGACATCAAGAACTACTGGAACACGCACCTCAAGCGCAAGCTGCAGGCGGGGGGCGACGCGGCGGCCAAGCCGGCGGCCCAGAGGCCCGCCTCC…	945
TaMYB23	TraesCS2A02G158900.4	ATGGCGACCGGCCCCGATCTGACCTCCTCCTCCGCCGCCGACGCCGCCGCCGCCGCCGCCTCGTCGGCGGCCAAGAAGGACCGCCACATCGTCAGTTGGAGCGCCCAGGAGGATGACGTGCTTCGCGCTCAGATTGCGCACCATGGAACTGACAATTGGACAGTCATAGCCACACAATTCAAGGATAAGACTGCCAGGCAGTGCAGGAGGAGATGGTACAATTATTTGAATACAGAGTGCAAGAAAGGCGGGTGGTCTCGTGAAGAGGATATGCTTTTATGTGAGGCTCAAAAGCTTCTTGGTAACAAATGGACTGAAATAGCAAAGGTTGTCTCAGGCAGAACTGATAATGCAGTGAAGAATCGATTTTCTACGTTATGCAAAAGGCGGGCCAAGGAT…	2292
TaMYB24	TraesCS2A02G206400.1	ATGGGGCGCGCGCCGTGCTGCGACAGGACCGGGCTGAAGAAGGGGCCGTGGACGCAGGAGGAGGACGAGAAGCTCGTCGCCTACATCAAGAAGCACGGCCAGGGCAACTGGCGCACCCTCCCCAGGAATGCCGACCTTGAGCGGTGCGGGAAGAGCTGCCGGCTGCGGTGGACCAACTACCTCCGGCCGGACATCAAGCGCGGCCGCTTCTCCTTCGAGGAGGAGGAGACCATCATCCAGCTACACAGCATCCTCGGCAACAAGTGGTCAGCCATTGCGGCGAGGCTGCCCGGACGGACGGACAACGAGATCAAGAACTACTGGAACACGCACATCCGCAAGCGCCTCCTCCGCATGGGCATCGACCCCGTCACCCACGCGCCGCGCCTCGACCTCCTC…	1050
TaMYB25	TraesCS2A02G230400.1	ATGGGGCACCACTGCTGCAGCAAGCAGAAGGTGAAGCGGGGGCTATGGTCCCCAGAGGAGGACGAGAAGCTCCTCAGGTACATCACGGCGCACGGCCACAGCTGCTGGAGCGCCGTCCCCAAGAACGCCGGGCTGCAGCGCTGCGGCAAGAGCTGCCGGCTCCGGTGGATCAACTACCTCCGCCCGGACCTGAAGCGCGGCACCTTCTCCGAGCAGGAGGAGCGCACCATCCTCGACGTCCACCGCATCCTCGGCAACCGGTGGGCACAGATCGCCAAGCATCTGCCGGGCCGCACAGACAACGAGGTCAAGAACTTCTGGAACTCGTGCATCAAGAAGAAGCTCATCGCGCAGGGTCTCGACCCCAAGACCCACAACCTGCTCCCGGCATCCAAGAAC…	1140
TaMYB26	TraesCS2A02G331200.1	ATGGGCCGGATCCCGTGCTGCGAGAAGGACAACGTGAAGCGCGGGCAGTGGACGCCCGAGGAGGACAACAAGCTGCTCTCCTACATCACGCAGCACGGCACGCGCAACTGGCGCCTCATCCCCAAGAACGCCGGGCTGCAGCGATGCGGGAAGAGCTGCCGGCTGCGGTGGACCAACTACCTGCGGCCCGACCTCAAGCACGGCGAGTTCACCGACGCCGAGGAGCAGACCATCATCAAGCTGCACTCCGTCGTCGGCAACAGGTGGTCGGTGATCGCGGCCCAGCTGCCGGGGCGGACGGACAACGACGTCAAGAACCACTGGAACACCAAGCTCAAGAAGAAGCTGTCCGGGATGGGCATCGACCCCGTCACGCACAAGTCCTTCTCGCACCTCATG…	1059
TaMYB27	TraesCS2A02G338200.1	ATGGGGCGATCGCCGTGCTGCGAGAAGGAGGGGCTGAAGAAGGGGCCGTGGACGCCGGAGGAGGACCAGAAGCTGCTCTCCTACATTGAGCAGCAGGGCCACGGCTGCTGGCGCTCGCTGCCGGCCAAGGCCGGGCTGCAGCGGTGCGGCAAGAGCTGCCGGCTCCGGTGGACCAACTACCTCCGGCCGGACATCAAGAGGGGCAAGTTCAGCCTGCAGGAGGAGCAGACCATCATCCAGCTCCATGCGCTTCTCGGCAACAGGTGGTCGGCGATCGCGACGCACCTGCCCAAGCGCACCGACAACGAGATCAAGAACTACTGGAACACGCACCTCAAGAAGCGGCTGGCCAAGATGGGCATCGACCCGGTCACGCACAAGCCGCGCTCCGACGTGCCC…	984
TaMYB28	TraesCS2A02G363800.1	ATGGCGGAAGCGGAAGGGCAGCTCGCGGCCTGCTGGGGGAAGCAGGACGACGAGTGGAGGAAAGGCCCGTGGACAACCCAGGAGGACAAGCTGCTCCTCGACCATGTCGCCCAGCACGGCGAAGGGAGGTGGAACTCCGTCTCCAAGCTCACAGGTCTCAAGAGAAGTGGCAAGAGTTGCAGGCTGCGGTGGGTTAACTACCTCAGACCTGATCTAAAGAGAGGCAAGATGACACCCCAAGAGGAGAGCACCATAGTCCAGCTCCACTCCTTGTGGGGGAACAGGTGGTCGACGATTGCACGCAGCCTCCCGGGGAGGACGGACAACGAGATCAAGAACTACTGGAGGACGCACTACAAGAAGGGCAAGCCGTCCAAGAACATCGAGCGCGCCAGGGCT…	783
TaMYB29	TraesCS2A02G370000.1	ATGGGGAGGACGCCCTGCTGCGAGAGCAGGCAGGGGCTGAAGAAAGGGCCCTGGACGCCGGAGGAGGACAAGCTCCTCGTCGACTACGTCCAGGCCAACGCCCCCGGCAACTGGCGCATGCTCCCCAAGCTCGCCGGGCTGAACCGGTGCGGCAAGAGCTGCCGGCTGCGGTGGACGAACTACCTCCGGCCGGACATCAAGCGCGGGCCCTTCACCGCCGAGGAGCACAAGTCCATCCTCCAGCTCCACGCCATCGTCGGCAACAAGTGGTCCATGATCGCGGCGCAGCTGCCCGGCCGGACGGACAACGAGATCAAGAACTACTGGAACACCAACCTCAAGAAGCAGCTCCGCCAGGCGGCGCTCGTCGGCGAGCAGCACCCCGCCCTGGCCAGCCCG…	855
TaMYB30	TraesCS2A02G370300.1	ATGGGGTGCAAGTCGTGCCAGAAGCCCAAGGCGCAGCACCGCAAGGGGCTGTGGTCGCCGGAGGAGGACCAGAAGCTCCGCGACTACATCGTCCGCTACGGCCACAGCTGCTGGAGCACCGTCCCCGTCAAGGCCGGGCTTCAGAGAAACGGCAAGAGCTGCAGGCTGCGATGGATCAACTACCTGAGGCCGGGGTTGAAGCACGGCATGTTCTCCCGGGAGGAGGAGGAGACCGTCATGAGCCTCCACGCCACACTAGGCAACAAGTGGTCTCAGATAGCGCAGCACCTGCCGGGCCGGACCGACAACGAGGTGAAGAACTACTGGAACTCGTACCTGAAGAAGCGCGTCGAGGGCGCGCGGGCGCCAGCCAAGTCCGCCGGCTCGGACGCGCCCCGG…	834
TaMYB31	TraesCS2A02G370400.1	ATGGGGTGCAAGTCGTGCCAGAAGCCCAAGGCTCAGCACCGGAAGGGGCTGTGGTCGCCGGAGGAGGACCAGAAGCTCCGTGACTTCATCGTCCGTTACGGCCACAGCTGCTGGAGCACCGTCCCCGTCAAGGCCGGGCTTCAGCGGAACGGGAAGAGCTGCAGGCTGCGATGGATCAACTACCTGAGGCCGGGGTTGAAGCACGGCATGTTCTCCCGGGCGGAAGAGGAGACTGTCATGAGCCTCCACGCCACACTCGGCAACAAGTGGTCTCAGATAGCGCAGCACCTGCCGGGCCGGACCGACAACGAGGTGAAGAACTACTGGAACTCGTACCTGAAGAAGCGCGTCGAGGGCGCGCGGTCACCAGCCAAGTCCGCCGGTTCGGACGCGCCGCGG…	852
TaMYB32	TraesCS2A02G370700.1	ATGGGGTGCAAGTCATGCCAGAAGCCCAAGGCGCAGCACCGGAAGGGCCTGTGGTCGCCGGAGGAGGACCAGAAGCTCCGTGACTTCATCGTCCGCTACGGCCACAGCTGCTGGAGCACCGTCCCCGTCAAGGCCGGCCTTCAGCGGAACGGTAAGAGCTGCAGGCTGCGGTGGATCAACTACCTGAGGCCGGGGCTGAAGCACGGCATGTTCTCCCGGGAGGAAGAAGAGACCGTCATGAGCCTCCACGCCACACTCGGCAACAAGTGGTCTCTGATTGCGCAGCACCTGCCGGGTCGGACGGACAACGAGGTGAAGAACTACTGGAACTCTTACCTGAAGAAGCGCGTCGAGGGCGCGCGGGCACCAGCCAAGTCCGCCGGCTCGGACGCGCCCCGG…	834
TaMYB33	TraesCS2A02G381900.1	ATGGGGAGGGCTCCGTGCTGCGAGAAGATGGGCCTCAAGAGGGGCCCCTGGACGCCGGAGGAGGACAAGATCCTGGTCGCCCACATCCACAGCCACGGCCACGGCAACTGGCGCGCGCTGCCCAAGCAAGCCGGCCTGCTGCGGTGCGGCAAGAGCTGCCGGCTCCGGTGGATCAACTACCTGCGGCCGGACATCAAGCGCGGCAACTTCACCGACGAGGAGGAGCAGTCAATCATCCAGCTGCACCAGCTGCTCGGCAACAGATGGTCCGCGATTGCCGCCCGGCTGCCGGGGAGGACGGACAACGAGATCAAGAACGTGTGGCACACCCACCTCAAGAAGCGGCTCGACCCCGGCGCGCAGGAGCAGCTCGAGGAGGCCAGCGCCGCCAAGAAGCGC…	834
TaMYB34	TraesCS2A02G415400.1	ATGGCGCGAGCACCCGGCGGCGCCGCCCGTCGGAGGGGCGGCAGGCGGGACGGCGGCGGCGAGGCGGTGCGGAAGGGGCCGTGGATGGCGGAGGAGGACGCGGTGCTGCTGGAGCACGTCCGCACGCACGGCCCGCGCGACTGGAGCTCCATTCGATCCAAAGGCGCCCTGCAGCGCACCGGCAAGTCCTGCCGCCTCCGCTGGGTCAACAAGCTCCGGCCCAACCTCAAGACTGGCTGCAAGTTCTCCGCCGACGAGGAGCGGGTGGTGATCGAGCTGCAGGCGCAGTTCGGCAACAAGTGGGCGAGGATCGCCACCTACCTGCCGGGCAGGACGGACAACGACGTCAAGAACTTCTGGAGCACCCGCCAGAAGCGGCTCGCCAGGCTGCTGCGCGCG…	999
TaMYB35	TraesCS2A02G445500.1	ATGGGGAAAGGCCGGGCACCGTGCTGCGCCAAGGTGGGGCTCAACAGGGGCTCCTGGACGCCGGAGGAGGACATGCGCCTCATCGCCTACATTCAGAAGTTCGGCCACGCCAACTGGCGCGCCCTGCCCAAGCAAGCAGGTTTGCTCCGGTGCGGCAAGAGCTGCCGCCTCCGGTGGATCAACTACCTCCGGCCCGACCTCAAGCGCGGCAACTTCACCGTCGAGGAGGAGGAGACCCTCATCAAGCTGCACAACATGCTCGGCAACAAGTGGTCCAAGATCGCGGCGTGCCTGCCGGGGAGGACCGACAACGAGATCAAGAACGTCTGGAACACGCACCTCAAGAAGCGGGTGGCGGCCAGCGCCGGGGAGCAGAAGAAGGGCGGGGCCAAGGGCAAG…	1104
TaMYB36	TraesCS2A02G447100.1	ATGGGGAGGTCGCCGTGCTGCTGCCGCGACGCCGACGTGAAGAAGGGGCCATGGACGGAGGAGGAAGACAAGACGCTGGTGGAGCACATCCAGAAGCGCGGCGGGAACGTCGGCAGCTGGCGCCGCCTGCCCAAGGCCGCCGGCCTCAACCGCTGCGGCAAGAGCTGCCGCCTCCGCTGGACCAACTACCTCCGCCCCGACATCAAGCGTGGCAACTTCACTGACGAAGAGGAGCGCCTCATCATCACCCTACACGCCGGCCTTGGCAACAAGTGGGCAACGATCGCGACGCACCTGGAGGGCCGGACGGATAACGAGATCAAGAACTACTGGAACACGCACATCCGCAAGAAGCTCCTACGCATGGGCGTCGACCCAGTCACGCATCAGCAGCTGCCA…	963
TaMYB37	TraesCS2A02G447200.1	ATGGGGAGGTCGCCGTGCTGCTCCCACGACGCCGGCGTGAAGAAAGGGCCGTGGACGGAGGAGGAGGACAAGACGCTGGTGGAGCACATCCAGAAGCGCGGCGGGAACGTCGGTAGCTGGCGCGGTCTGCCCAAGGCCGCCGGGCTCAACCGCTGCGGCAAGAGCTGCCGCCTCCGGTGGACCAACTACCTCCGCCCCGACATCAAGCGCGGCAACTTCTCCGACGAGGAGGAGCGCCTCATCATCACCCTCCACGCCGGCCTCGGCAACAAGTGGGCGACGATCGCGACGCACCTGGAGGGCCGTACGGATAACGAAATCAAGAACTACTGGAACACGCACATCCGCAAGAAGCTCCTGCGCATGGGCGTCGACCCAGTGACGCACCAGCAGCTGCCA…	957
TaMYB38	TraesCS2A02G447300.1	ATGGGGAGGTCGCCGTGCTGCTGCCACGACGCCGGCGTGAAGAAAGGGCCGTGGACGGAGGAGGAGGACAAAGCGCTGGTGGAGCATATCCAGAAGCGCGGCGGGAACGTCGGAAGCTGGCGCGGCCTGCCCAAGGCCGCCGGGCTCAACCGCTGCGGCAAGAGCTGCCGCCTCCGGTGGACTAACTACCTCCGTCCTGACATAAAGCGCGGCAACTTCTCCGACGAGGAGGAACGCCTCATCATCACCCTCCACGCCGGCCTCGGCAACAAGTGGTCGACAATCGCGACGCACCTGGAGGGCCGGACGGACAACGAGATCAAGAACTACTGGAACACGCACATCCGCAAGAAGCTGTTGCGCATGGGCGTCGACCCCGTCACGCACCAGCAACTGCCA…	921
TaMYB39	TraesCS2A02G447400.1	ATGGGGAGGTCGCCGTGCTGCTGCCGCGACGCCGGCGTGAAGAAAGGGCCGTGGACGGAGGAGGAGGACAAGGCGCTGATGGAGCACATCCAGAAGCGCGGCGGGAACGTCGGCAGCTGGCGCAGCCTGCCCAAGGCTGCCGGGCTGAATCGCTGCGGCAAGAGCTGCCGCCTCCGGTGGACCAACTACCTCCGCCCCGACATCAAGCGCGGCAATTTCACCGACGACGAAGAGCGCCTGATCATCACCCTCCATGCCAGCCTCGGGAACAAGTGGTCGACGATCGCGACGCACCTCGAGGGCCGGACGGACAACGAGATCAAGAACTACTGGAACACGCACATCCGCAAGAAGCTCATGCGCATGGGCGTCGACCCATTGACGCACCAGCAGCTGCCA…	993
TaMYB40	TraesCS2A02G447500.1	ATGGGGAGGTCGCCGTGCTGCTGCCACGACGTGGGCGTCAAGAAGGGGCCGTGGACGGAGGAGGAGGACAAGACGCTGGTGGAGCACATCCAGAAGCGCGGCGGGCACGTCGGCAGCTGGCGCGGCCTGCCCAAGGCCGCCGGCCTCAACCGCTGCTGCAAGAGCTGCCGCCTCCGGTGGACCAACTACCTCCGCCCCGACATCAAGCGCGGCAACTTCTCCGACGACGAGGAGCGCCTCATTATCACCCTCCACGCCGGTCACGGCAACAAGTGGGCGACGATCGCGACGCACCTGGAGGGCCGGACGGACAACGAGATCAAGAACCACTGGAACACGCACATCCGCAAGAAGCTCCTACGCATGGGCGTCGACCCCGTCACCCACCAGCAGCTGCCA…	966
TaMYB41	TraesCS2A02G447600.1	ATGGGGAGGTCGCCGTGCTGTTGCCACGACGCGGGAGTGAAGAAAGGGCCATGGACGGAGGAGGAGGACAAGACGCTGGTAGAGCACATCCAGAAGCGCGGCGGGCACGTCGGCAGCTGGCGCGGCCTGCCCAAGGCCGCCGGGCTGAACCGCTGCGGCAAGAGCTGCCGCCTCCGGTGGACCAATTACCTCCGTCCCGACATCAAGCGCGGCAACTTCTCCGACGAGGAGGAGCGCCTCATCATCGCCCTCCACGCCGGCCTCGGCAACAGGTGGGCGACGATCGCGACGCACCTGGAGGGCCGGACGGACAACGAGATCAAGAACTACTGGAACACGCACATCCGCAAGAAGCTCATGCGCATGGGCGTCGACCCCGTCACGCACCAGCAGCTGCCA…	972
TaMYB42	TraesCS2A02G552400.1	ATGGGGAGATCACCATGCTGTGACAAGGTTGGCCTAAAGAAAGGTCCATGGACATCGGAGGAGGATGAGAAGCTTCTTGCCCACATCGAGGAGCATGGTCATGGGAGCTGGCGTGCATTGCCTTCCAAGGCCGGTTTGCAGAGGTGCGGCAAGAGTTGCAGACTGAGATGGACCAACTACCTGCGGCCGGACATCAAGAGGGGCAAGTTCAGCTTGCAGGAAGAACAGACCATCATCCAGCTTCATGCTCTTCTTGGCAACAGGTGGTCTGCCATCGCGACGCACCTGTCGAGGCGCACCGACAACGAGATCAAGAACTACTGGAACACCCACCTCAAGAAGAGGCTGGCCAAGATGGGGATCGACCCCGTCACCCACAAGGCCACCAACGGAGCTCCT…	1032
TaMYB43	TraesCS3A02G044700.1	ATGTCACGGAGGAAAGGAGCAGCAGCAGCAGGAGGAGGAGGAGCTGGGCCCATGGAGATGGCGGCCATGGAGGAGGAAGCTGCCGAGCTGAGGAGAGGCCCCTGGACGCTGGAGGAGGACAACCTCCTCATGAGCTACATTGCTTGCCACGGCGAGGGCCGCTGGAACCTCCTCGCCCGCTGCTCTGGGTTGAAGAGGACGGGGAAGAGCTGCCGCCTCCGGTGGCTGAACTACCTGAAGCCTGACATAAAGCGGGGGAACCTGACGGCGGAGGAGCAGCTGGTCATCCTGGAGCTCCACGCCAAGTGGGGCAACCGGTGGTCGCGGATCGCGCAGCACCTCCCCGGCCGCACCGACAACGAGATCAAGAACTACTGGCGGACCAGGGTGCAGAAGCAG…	1041
TaMYB44	TraesCS3A02G094300.1	ATGGTGGAGAAGCCGGCGAGCCAAGCCGACGTCGGCGGCGAGGTTGAGGCGCATAAGGAGAGGAAGGGGCTGTGGTCGCCGGAGGAGGACGAGCGGCTGTACACCCGGATCACCAGGCACGGCGTGTCCACCTGGAGCTCCGTGGCGCAGCTCGCTGGGCTGCGGCGGAGCGGCAAGAGCTGCCGGCTGCGGTGGATGAACTACCTCCGGCCGGACCTTAAGAAGGAGCCCATCTCCAAGCGTGAGGAGGAGACCATCATCTCCCTCCAGAAATCACTCGGCAACAGATGGTCGGTGATCGCGGGGAAGATGCCGGGGAGGACGGACAACGAAATCAAGAACTACTGGAACTCCCGCATCAGGAAGCGCCAGACCCTCAGCACCGGCGGCGGGAAGGGC…	837
TaMYB45	TraesCS3A02G108000.1	ATGGGGAGGGCGCCGTGCTGCGACAGGGCGGCGGTGAAGCGGGGCCCGTGGTCGCCGGAGGAGGACGACGCGCTGCGCGACTACATGCAGCTCCACGGCAACACCGGCAGCTGGATCACCCTCCCCAACAAAGCCGGGCTCAAGAGGTGCGGCAAGAGCTGCAGGCTGCGGTGGCTCAACTACCTCCGCCCCGACATCCGCCACGGCGGCTTCACCGACGAGGAGGACACCATCATCTACTCCCTCTACAGCCAGCTCGGCAGCAAGTGGTCGCTGATCGCGTCGCAGCTGGAGAGGAGGACGGACAACGACGTCAAGAACCACTGGAACACCAAGCTCAAGAAGCGCCTCGCCGCCGCCGCCGCCGCCTTCTCCACCCGCCGCTCCCCGTCCTTCATG…	804
TaMYB46	TraesCS3A02G187800.1	ATGGCTCGTGAGATGAACGGCTTCTTCAGCCACCCTCCGACTCCGCCTCCGGCGCCGTACCCGCAGGAGGAGGCGGCCGCGGACGTGGACGACGCGGAGGACGGCGGCGGCGGGCAGGGGAAGCTCTGCTCCAGGGGGCACTGGAGGCCCGCCGAGGACGCCCGGCTCAAGGAACTCGTCGGCCAGTACGGGCCCCAGAACTGGAACCTCATCGCCGAGAAGCTCGACGGCAGATCAGGGAAAAGCTGCCGCCTGCGGTGGTTCAACCAGCTGGACCCGCGGATCAACCGCCGGGCCTTCACGGAGGAGGAGGAGGACCGGCTGATGGCGGCGCACCGCGCCTACGGCAACAAGTGGGCCCTCATCGCCCGCCTCTTCCCCGGCCGCACCGACAACGCC…	978
TaMYB47	TraesCS3A02G200300.1	ATGCGTGCGATGGGACGCGAGGCAGCAACGGCAGTGGCGTGCTCCTCCAACAAGCCCAAGCTGCGGAGAGGGCTGTGGTCGCCGGAGGAGGACGAGAAGCTCTACAACCACATCATTCGCTACGGCGTCGGTTGCTGGAGCTCCGTCCCAAGGCTCGCCGGGTTGGAGAGATGTGGTAAGAGCTGCAGGCTAAGATGGATCAACTACCTCAGGCCTGATCTCAAGAGGGGCAGCTTCTCCCAGCAGGAGGAGGACCTCATCGTCAGCCTGCACAAGATCCTCGGCAACAGGTGGTCCCAGATAGCGTCGCAGCTGCCAGGCCGGACCGACAACGAGATCAAGAACTTCTGGAACTCGTGCATCAAGAAGAAGCTCCGGCAGCAGAGCATCGACCCCACC…	909
TaMYB48	TraesCS3A02G229500.1	ATGGCCAGGATGATGTGCGGCCGCGCCGGCGAGCCGGCGGTGCGCAAGGGTCCGTGGACGCTGGAGGAGGACCTCATCCTCGTCGGATACATCTCCCACCACGGGGAAGGCTCCTGGGACAACCTCGCACGCTCTGCTGGTCTGAACCGGAACGGGAAGAGCTGCAGGCTGCGGTGGCTCAACTACCTCAGGCCGGGGCTGCGGCGCGGCAGCATCTCGCCGGAGGAGGACATGGTCATCCGGGAGCTCCACTCGAGGCTGGGGAACAAGTGGGCCGAGATCGCCAAGCACCTCCCCGGTCGGACCGACAACGAGGTCAAGAACTACTGGAGGACCAAGGTACACAAGAAGGCGCCCGGGCACCAGAAGCAGCTTCCAGCCACGAGCGAGGCGACATCG…	633
TaMYB49	TraesCS3A02G251200.1	ATGGGGCACCACTCCTGCTGCAACAAGCAGAAGGTGAGGAGGGGCCTGTGGTCGCCGGAGGAAGACGAGAAGCTCGTCAAGTACATCACCGCGCATGGCCATGGCTGCTGGAGCTCAGTCCCAAGACAAGCTGGGCTGCAGAGGTGTGGCAAGAGCTGCAGGCTGAGGTGGATCAACTACCTGAGGCCGGACCTCAAGAGGGGGAGCTTCTCGCAGGAGGAGGAAGCCCTCATCGTCGACCTCCACAGGGTGCTAGGGAACAGGTGGGCCCAGATAGCCAAGCACCTGCCTGGCAGAACGGACAATGAGGTGAAGAACTTCTGGAACTCCACCATCAAGAAGAAGCTCATATCGCAGGCCGTGGGCAGCCTCCACTACGGTAACATCCCTTCCTCTGCA…	882
TaMYB50	TraesCS3A02G254500.2	ATGGGACGGCACGCGGGCACCGGCGGCGGCGGCGGCGTCCAGCAGAAGCTGCGCAAGGGGCTGTGGTCTCCCGAGGAGGACGAGAAGCTCTACAACCACATCATCCGCTACGGCGTCGGGTGCTGGAGCTCCGTGCCCAAGCTCGCCGGTCTGCAGAGGTGCGGCAAGAGCTGCCGGCTGCGGTGGATCAACTACCTGCGCCCCGACCTGAAGCGGGGAAGCTTCTCGCAGCAGGAGGAGGACGCCATCGTCGGCCTGCATGAGATCCTGGGGAACAGGTGGTCGCAGATAGCGTCTCACTTGCCGGGCCGGACGGACAACGAGATCAAGAACTTTTGGAACAGCTGCCTCAAGAAGAAGCTGCGGCAGCGCGGCATCGACCCCAGCACCCACAAGCCC…	852
TaMYB51	TraesCS3A02G257800.1	ATGGCACGACGGAAGCCGCCGGCGCAGCATGGAGCCCGGAGCGAGGACGGCCAAGCCCAGTCGACGGCGCCGCCGCTGAAGCGGGGGCCGTGGACGGCGGAGGAGGACGAGGTGCTGGCGCGGTTCGTGGCGCGGGAGGGGGAGGGGCGGTGGCGCACGCTGCCGCGGCGGGCGGGCCTGCTGCGCTGCGGCAAGAGCTGCCGCCTGCGGTGGATGAACTACCTCCGGCCGGACATCAAGCGCGGCCCCATCGCCGAGGACGAGGAGGACCTCATCCTCCGCCTCCACCGCGTCCTCGGCAACCGGTGGTCGCTGATCGCCGGGAGGCTGCCGGGGCGCACGGACAACGAGATCAAGAACTACTGGAACTCGCACCTCAGCAAGAAGCTCGTCGCCCAG…	798
TaMYB52	TraesCS3A02G286600.1	ATGGGGAGGTCTCCCTGCTGCGACAAGGCGAGCGTGAAGCGAGGGCCGTGGTCGCGGGAGGAGGACGCCGTCCTCAGGAACTTCGTCCAGAGGTTCGCCAATGCCGGCAACTGGATCACGCTGCCACAGAAAGCAGGGCTTAACCGCTGTGGCAAGAGCTGCCGGCTCCGGTGGCTCAACTACCTCCGCCCCGCGCTCCGGCACGGCGGCTTCACCGAGGAGGAGGACAGCCTCATATTGTCCCTCTATGGCGACATCGGAAGCAGGTGGTCGGTGATCGCGGCCAAGCTGCCCGGCCGAACAGACAACGACGTCAAGAACCACTGGAACACCAAGCTCAAGAAGAGGTACTACTCGCTGACCGCGGCGCCATCAACTCCTCCTACAGGCGGCGACGCC…	876
TaMYB53	TraesCS3A02G336500.1	ATGAGCTTTTACAAAGACATCGTAGGCGCCTCGTATTCGACGGGAACATCTCATCCCACTCAACGCGCAAACCCTGCAATCAATCCAGGGCACGACGGAGAGATGTACCGGGTGAAGAGCGAGAGCGACTGCGAGATGATGCATCAGGAGGACCAGATGGACTCGCCGGTGGGCGACGACGGCAGCAGCGGAGGGTCGCCCCACAGGGGCGGCGGGCCGCCTCTGAAGAAGGGCCCCTGGACGTCGGCGGAGGACGCCATCCTGGTGGACTACGTGAAGAAGCACGGCGAGGGGAACTGGAACGCGGTGCAGAAGAACACCGGGTTGTTCCGGTGCGGCAAGAGCTGCCGCCTCCGGTGGGCGAACCACCTCAGGCCCAACCTCAAGAAGGGGGCCTTC…	1761
TaMYB54	TraesCS3A02G365200.1	ATGTCGTCCGAAACCGCCGTCTCGCCGCAGCCGCTGTCCTCCAGCCCACCAACCGCCGCCGTCTCCGCCCATTCCAGCCCCGCTCCCGCCGCCGACGAGCCGGAAGCTCCAGACCCGCCCCGACCCCCGCCGCACCATGCCTCGCCGCCCCCACCTCCCTCCGCGTCCGACGAGACGGGCGCCCCGGCCCGTCCCCAACCCCTGCCGCGCCACCCCATCGCGTCCTCCTCCTCCTCCCCATCCACCGCGGCCGGCGAGACGCAAGGCCCAGTCCAGCCCCCGCCCCAACCCCAGACGCACCAACCGGCGTCGTCGTCCCCTTCCTCGGCGGAGCCGCAAACCCCTGTCCTGCCCCAACCGAACCATTCGTCGCCGCCTCTCTCGGGGGACGACGACGAC…	1389
TaMYB55	TraesCS3A02G368700.1	ATGATGCGGGTCCCTGGATCTTCATCTCGACAGCGACTTGCCTTCTTCCCTGTGCCAGACTCTTCCCCTCTCTCTCTCGCTCGATTCCTCGAAATTCCACCCCCCTTCGCCGACCTCCTCCTTTGTTTCCAAGTTCCGACCTCCGGCGATGGCGTCGTTGGGGGAGATGCTTTTGAACCAGGAGCTGGCGGCGGTGGCAGCCATGTCGGCGGACGTGCACGGCAGGTTCGAAAGGTACATCCTGAGCCCTGCCCATGGTTTTCCCCACTTCCAGCAAGCTGGCAGCGCTCCGGCAGGATTCCCCGACACGGGATTGCTCGTTTCCGGCTTGGGCATGCCTCCCTCCACCTGCCGGAGGGGACCCACGCGGCCGCGGGTTATGGCGCTGAGGCCGTCCCG…	1362
TaMYB56	TraesCS3A02G384400.1	ATGGGGAGGTCGCCGTGCTGCGAGAAGGCGCACACCAACAAGGGCGCGTGGACCAAGGAGGAGGACCAGCGCCTGATCGGCTACATCAAGGCGCACGGCGAGGGCTGCTGGCGCTCGCTGCCCAAGGCCGCGGGCCTGCTGCGCTGCGGCAAGAGCTGCCGCCTCCGCTGGATGAACTACCTCCGCCCCGACCTCAAGCGCGGCAACTTCACCGACGACGACGACGAGCTCATCATCAAGCTCCACGCCCTCCTCGGCAACAAGTGGTCGTTGATAGCGGGGCAGCTGCCGGGCCGGACGGACAACGAGATCAAGAACTACTGGAACACGCACATCAAGCGCAAGCTCCTCAACCGCGGCATGGACCCGCACACGCACCGCCCCATCAGCGCCGCCAGC…	804
TaMYB57	TraesCS3A02G418100.1	ATGGATCACTTCGACTCCTTCGGGTCGACCGGCATGGACGCCGTCTGGACGGGGCCTTGCGGATGGCCGGCGGCCGCGGCGACGACGGGCGGGGGGCAGGAGGCGACGGACCTCCGGAGGGGGCCGTGGACGATGGAGGAGGACGCGCTCCTGGCCGGCCACATCGCCAAGCACGGCGAGGGCCGGTGGAACGAGCTGGCCTCCGCCGCGGGGCTGAGGCGCACGGGGAAGAGCTGCCGCCTCCGGTGGCTCAACTACCTCCGCCCCGACGTCCGCCGCGGCGACTTCACCCCGCAGGAGCAGCTGCTCATCCTGGAGCTCCACTTCCGGTGGGGCAAACGCTGGTCCAGGATCGCGCGGGAGATGCCGGGGCGGACGGACAACGAGATCAAGAACTAC…	927
TaMYB58	TraesCS3A02G439500.1	ATGCCTAGCACGTCGGCCTGTCCTCCGTGGCTGGTGCGCATGGTGGCCGCAAACGACGACCAGGCATCGTCGTCCTCCTCGTCCAAGGGCGGGGGTGCCGTGCTCACCACCGGCACGGCCACTATAGACAAGGGATACCTCGGCGGTGGCGGGGCGGGGAGCAATGCCGCCGACCCCCAGGAGAGCAGCAGTAGCGGACAGTCCAGGCATGCGGCGCGCGGCCACTGGCGTCCTGCCGAGGACATGAAGCTACGCGAACTCGTGGCGCTCTACGGCCCCCAGAACTGGAACCTCATCGCCGAGAAGCTCGACGGGAGATCCGGGAAGAGCTGTCGGCTGCGATGGTTCAACCAGCTGGACCCGCGGATCAGCAAGCGCCCGTTCTCCGACGAGGAGGAG…	1065
TaMYB59	TraesCS3A02G535100.1	ATGAAGACGAAGCAGGCTTCCAAGGCCAAGGCGGCGCCGTCGCCGGGGAAGGAGGAGGAAGCAGTTGCATCGGGTGGTTTCCGCAAGGGGCCATGGACGGAGCAGGAGGACATGAAGCTGGCGTGGTTCGTGCGGCTCTTCGGCGAGCGCCGCTGGGATTTCTTAGCTAAGGTGTCAGGTCTTAACCGGACGGGGAAGAGCTGCCGGCTCCGGTGGGTCAACTACCTGCACCCGGACCTCAAGCGCGGCCGGATGAGCCCCGAAGAGGAGCGCCTCGTCGTCGACCTCCACGCCCGCTGGGGCAACCGCTGGTCACGCATCGCCAAGGCCATGCCGGGGCGCACCGACAACGAGATCAAGAACTACTGGCGCACCCACACCCGCAAGCTCCACAAGGAC…	783
TaMYB60	TraesCS4A02G006100.1	ATGATTCCAGCCGTTGCTTGCGTCGGATACGACCGCACTGACGCGATGGAGGTGCCATCGCCGATCAAGACGGGGTCGTGGAGCCCTGAGGAGGACGCGCTGCTGGTGGCCCTTGTCCGGCAGCATGGCGCGCGACGGTGGAGCGTGATCAGCGCCAGTGTCCCCGGGCGCACGGGCAAGTCATGCCGGCTGCGGTGGTGCAACCAGCTCAGCCCGGCCGTGCAGCATCGCCCCTTCACAGTGCAGGAGGATGCGCTTATCATCGCCGCGCAGGCACGCTACGGCAACAAGTGGGCCGACATCGCGCGACTCCTCCCCGGCCGCACCGACAACTCCGTCAAGAACCACTGGAACTCCAACCTCCGCAGGTGCCAGCGCCGCGCCAAGGCCATGGCCGCT…	822
TaMYB61	TraesCS4A02G047900.1	ATGGCGGCAGAGGGGGGCGGCGGCGGCGACGTGGGCAGGGCAGACGGCTGCAAGAAGACGCCGTGGACGCCGGAGGAGGACGAGGCGCTGCGGCGTGGGGTGCGCGAGCACGGGGCGAAGAGCTGGGACGCCATCGCGCTCGCGCTGCCCGGGCGAGCCTCCAAGTCGTGCCGGCTGCGCTGGTGCCAGCATCTGTCGCCGGAGCTGGACAGCCGCCCCTTCACGCCCGAGGAGGACGAGGAGATCATCAGGAGGCAGCGCGAGTTCGGCAACAAGTGGGCCACCATCGCGCGCTACCTCACGGGACGCTCCGACAACTCCGTCAAGAACCGGTGGAACTCCACGCTGCGCAAGCAGCTGCTGGGCGCTCACGCCACGGAGGACGACGCCGCCGCCGCC…	573
TaMYB62	TraesCS4A02G075200.1	ATGGTGATGCCGCCGTCGTCCTTCCCGGCCACGTCAGGCTCCGACGCCGGCGCCTGCGACGACGGCTTGCCGCACGCAGCCAAGAAGATGTGGACCAAGAGAGAGGACGACCTGCTGCGGGAGCAGGTCCGTCGGTGCGGCGGCCCGCACAACTGGGACTCCATCTGCCGAGCTCTGCCCGGCCGCAACTCCAAGTCGTGCCGCCTCCGCTGGTGCCAGCACCTCGACCCCAGGGTGGAGGCCGTCAAGCCCTTCACCGTCGAGGAGGACATGCTCATTGTCAAGTACCAGGCCGCCTACGGCAACCGCTGGTCCACCATCGCCGAGTTCCTCTCCGGCCGCACCGACAACGCCATCAAGAACCGCTGGAACTCCGTCCTCCACAAGCGCGCGCCCACC…	738
TaMYB63	TraesCS4A02G075400.1	ATGTGTTATGCTGCTGCAGAAGCTCATAATTCACTTCCTCGGCTAGGCCAGGACTGCCTTTCCTTGCAGCGGACGCGTTTGGACTCCTGCTCGGATCCACTTCGCCCACCGTCCGTCTATATAAGGCGGCACCAAGCGGCGGCCTCCGCACCGCGTCCACCTTCTCCCTTCCGGCCTCTCGCCACCGCCACGCGCCATCAGTTCCATCCCGCAAGAAGCCATCCATCGGAGGCGAGGCGATCCATCCAAGCTTGGGGGGTGATGATGCCGACGTCGTTCTTCCAGGGCAACGACGCCGGCGCCTGCGACGGCGACGGCTCGCCGCACGGGGTCAAGAAGATGTGGACCAAGGAGGAGGACGACCTGCTGCGGGAGCAGGTGCGGCGCTGTGGCGGCCCG…	972
TaMYB64	TraesCS4A02G113000.1	ATGGGGCGGCCGCCGTGCTGCGACAAGGCCAACGTGAAGAAGGGGCCGTGGACGGCGGAGGAGGACGCCAAGCTGCTGGCCTACACCTCCAACCATGGCACCGGCAACTGGACCTCTGTTCCCCAGAGGGCAGGGCTGAAGCGGTGCGGGAAGAGCTGCAGGCTGAGGTACACCAACTACCTGAGGCCCAACCTCAAGCACGAGAACTTCACGCAGGAGGAGGAGGAGCTCATCGTCACCCTCCATGCCATGCTGGGAAGCAGGTGGTCTCTGATCGCGAACCAGCTGCCGGGGCGGACGGACAACGACGTCAAGAATTACTGGAACACCAAGCTGAGCAAGAAGCTGCGGCAGCGGGGCATCGACCCCATCACCCATCGCCCCATCGCCGACCTCATG…	924
TaMYB65	TraesCS4A02G118400.1	ATGGGGAGGGCGCCGTGCTGCGAGAAGGTGGGGCTGAAGCGGGGGAGGTGGACGGCGGAGGAGGACGACATACTCGCAAACTACATTGCCAAGCACGGCGAGGGCTCATGGAGGTCTCTTCCCAAGAATGCAGGGCTACTGAGGTGTGGCAAGAGCTGCAGGCTGCGGTGGATCAACTACCTCAGAGACGGGGTGAGGAGAGGCAACATCTCCAAGGAGGAGGACGACCTCATCGTCAAACTTCATGCCACCCTTGGCAACAGATGGTCCCTGATCGCCAGCCACCTACCAGGGCGAACAGACAACGAGATAAAGAATTACTGGAACTCGCATCTCAGCCGGCAGATCCACACCTTCCGGAGGATCTACACCGCCGTCAGCGACACCGCCATAACCGTC…	1041
TaMYB66	TraesCS4A02G124900.1	ATGGATATGGCGCACGAGAGGGACTCGAGCAGCGAGGAGGAGGTGATGGCCGGCGACCTCCGCCGCGGGCCGTGGACGGTGGAGGAGGACATCCTGCTCGTCAACTACATCGCCGCTCACGGCGAGGGCCGCTGGAACTCGCTCGCCCGATCAGCAGGTCTGAAGCGCACCGGCAAGAGCTGCCGCCTCAGGTGGCTCAACTACCTCCGCCCCGACCTCCGGCGCGGCAGCATCACCCCGCAGGAGCAGCTGCTCATCCTCGAGCTGCACTCGCGGTGGGGCAACCGCTGGTCCAAGATCGCGCAGCACCTCCCCGGGCGCACCGACAACGAGATCAAGAACTACTGGCGCACGCGCGTGCAGAAGCACGCCAAGCAGCTCAAGTGCGACGTCAACAGC…	960
TaMYB67	TraesCS4A02G172200.1	ATGGATGTGGTGCTGCAGAGTCGTAGCAGCAACAGCATGGCGGCGGAGCCGGAGGAGGAGACGGAGCTCCGGCGAGGGCCGTGGACGGTGGACGAGGACCTTACGCTGATCAACTACATCGCGGACCACGGCGAGGGCCGCTGGAACGCGCTGGCGCGGGCCGCCGGCCTGAGGCGCACGGGGAAGAGCTGCCGGCTGCGGTGGCTGAACTACCTCCGCCCCGACGTGAAGCGCGGCAACTTCACCGCCGACGAGCAGCTCCTCATCCTCGACCTCCACTCTCGCTGGGGCAACCGGTGGTCGAAGATCGCGCAGCACCTCCCGGGTCGGACGGACAACGAGATCAAGAACTACTGGAGGACCAGGGTGCAGAAGCACGCGAAGCAGCTCAACTGCGAC…	870
TaMYB68	TraesCS4A02G173300.2	ATGGTGACAGTGCAAGATGAGATGCGCAAGGGGCCATGGACAGAGCAGGAAGACCTGCAACTGGTATGCACTGTCCGCCTGTTCGGTGACCACCGCTGGGATTTCGTTGCCAAAGTCTCAGGCCTTAACAGGACAGGCAAAAGCTGCCGCCTCCGGTGGGTCAACTACCTCCACCCTGGCCTCAAGCATGGGCGCATGTCGCCACAAGAGGAACACCTTATTATTGAGCTCCATGCTCGATGGGGTAACAGGTGGTCTAGAATAGCACGCAGACTGCCAGGGCGTACGGACAATGAGATTAAGAACTACTGGAGGACACACATGAGGAAGAAAGCACAAGAGAGGAAGATAGACATGTCACCTTCTTCCTCCTCATCATCATTTACATACCAATCCTGC…	717
TaMYB69	TraesCS4A02G189700.1	ATGGGGAGGCCGCCGTGCTGCGACAAGTTGGGCGTGAAGAAGGGTCCGTGGACGCCGGAGGAGGACATCATCCTGGTCTCCTACATCCAGGAGCACGGCCCCGGCAACTGGCGGTCTGTGCCGGTGAGCACCGGCCTCATGCGCTGCAGCAAGAGCTGCCGCCTCCGCTGGACCAACTACCTCCGCACCGGCATCAAGCGCGGCAACTTCACAAGCCACGAGGAAGGCGTCATCGTCCACCTCCAGTCACTCCTCGGCAACAGATGGGCGGCGATCGCGTCGTACCTGCCGCGGAGGACGGACAACGACATCAAGAACTACTGGAACACGCACCTCAAGAAGAAGCTCAGGAAGCAGCAAGCCATGGGAGCCACTTTCGCGCCGCCGGCGTCCTCCTCC…	918
TaMYB70	TraesCS4A02G211100.1	ATGGCGTCGTTGTCGTCGACGACCAACACGTCGGAAGGCGGCGGGAAGCCAGCGTCCTTGTGCCCGAGAGGCCACTGGCGGCCGGGGGAGGACGAGAAGCTGCGCCAGCTCGTGGAGAAGTACGGCCCCCAGAACTGGAACTCCATAGCCGAGAAGCTCGAGGGCAGATCAGGCAAGAGCTGCCGTCTCCGGTGGTTCAACCAGCTTGACCCGCGGATCAACAAGCGGCCGTTTACGGAGGAAGAGGAGGAGCGTCTGCTAGCGGCGCACCGAGTCCACGGCAACAAGTGGGCTCTCATCGCCCGCCATTTTCCTGGCCGCACTGACAACGCCGTCAAGAATCACTGGCACGTCGTCAGGGCCCGCCGCAGCCGTGAGCGCTGCAGGCTCCTCGCCAAG…	831
TaMYB71	TraesCS4A02G217800.1	ATGGGGAGGTCCCCGTGCTGCGAGAAGGCGCACACCAACAAGGGCGCCTGGACCAAGGAGGAGGACCAGCGCCTCATCGCCTACATCAAGGCCCATGGCGAGGGCTGCTGGAGGTCCCTCCCCAAAGCCGCAGGGCTGCTGCGGTGCGGGAAGAGCTGCAGGCTGCGGTGGATCAACTACCTGAGGCCGGACCTCAAACGGGGCAACTTCACCGAGGAGGAGGACGAGCTCATCATCAAGCTCCACGAGCTGCTCGGCAACAAGTGGTCGCTCATCGCCGGGAGGCTGCCGGGGAGGACGGACAACGAGATCAAGAACTACTGGAACACGCACATCAAGCGCAAGCTCCTGGCCCGCGGCATGGACCCGCACACCCACCGCCCGCTTAATGCCATCGCG…	867
TaMYB72	TraesCS4A02G262500.1	ATGTGCACCAGAGGCCACTGGAGGCCGTCGGAGGACGAGAGGCTCAAGGAGCTCGTCGCGCGGTACGGGCCGCACAACTGGAACGCCATCGCCGAGAAGCTCCAGGGCCGATCAGGGAAGAGCTGCAGGCTGAGGTGGTTCAACCAGCTGGACCCGAGGATCAACCGGAGCCCCTTCTCGGAGGAGGAGGAGGAGCTGCTCCTGGCCTCGCACCGCGTCCATGGCAACCGGTGGGCCGTCATCGCGAGGCTCTTCCCGGGCCGCACCGACAACGCCGTCAAGAACCACTGGCATGTGATCATGGCGCGCCGGTGCAGGGAGCGGATGAGGCTGTCGTCCAACAGACGTGCCACGCCCGCCGCCGCCTCCACCACCACCGCCGGTGCCGAGAAAGACGAG…	807
TaMYB73	TraesCS4A02G322200.1	ATGGGGAGGCCGCCATGCTGTGACAATGGTGGCGCCAGCGTGAAGAAGGGGCCATGGACGCCGGAGGAGGATATCATCCTTGTCTCCTACATCCAGCAGCACGGGCCCGGGAACTGGCGCTCCGTGCCCGAGAACACCGGGTTGATGAGGTGCAGCAAGAGCTGCAGGCTGCGGTGGACCAACTACCTCAGACCCGGGATCAAGAGAGGGAACTTCACCCAGCATGAGGAAGGGATAATCATACACCTGCAGGCATTGCTTGGCAACAAGTGGGCAGCAATAGCCTCCTACCTCCCCCAAAGAACAGATAACGACATCAAGAACTACTGGAACACACACCTCAAGAAGAAAGTGAAGAGGCTGCAACAACAAACACATCCTGCAGATCACTTCTTCCAG…	849
TaMYB74	TraesCS4A02G411900.1	ATGTCGAAGGCGCCGCGCGGCCCCAGGAAGCCGGCGACGAGAGGCCCTTGGTCGACGGAGGAGGACGCCAAGCTGACGAACCACATCGCCAAGCATGGCCTCGGCCGCTGGAGCGACATCCCCAGGCTAGCAGGCATTGAGAGGGGCGGGAAGAGCTGCCGGCTGAGGTGGTTAAACTACCTCCGGCCGGACCTGAAGCGGGCCGCGCTCTCGCAGGAAGAGGAAGATCTCATCATCCAACTCCATTCCATCATAGGCAACAGCTGGACTCTGATCGCGGCGTGCCTGCCGGGGCGGACGGACAACGGGGTCAAGAACTTCTGGAACGCCTCCATCAAGCACAAGCTCCGCCGGCGTGGCATCGACCCGGACACCCACGAGCCGGTGGTCGACGAGGGC…	762
TaMYB75	TraesCS4A02G459100.1	ATGGGGCGGTCGCCGTGCTGCGACGGGGAGGCCGGCGTGAAGAAGGGGCCGTGGACAACCGAGGAAGACAAGCTGCTGGTCAACTACATCCAGGAGAAAGGCCACGGCAGCTGGCGCCGCCTGCCCAAGCTCGCCGGCCTCAACCGCTGCGGCAAGAGCTGCCGCCTCCGCTGGACCAACTACCTCCGCCCGGACATCAAGCGGGGACGCTTCACCGATGACGAGGAGAAGCTCATCATCCACCTCCACTCCCTCCTCGGCAACAAGTGGTCGTCGATCGCCACGGAGTTGCCGGGGAGGACGGACAACGAGATCAAGAACTACTGGAACACGCACCTGCGCAAGAAGCTGCTCTGCATGGGCATCGACCCCGTCACGCACCGCCCGCGCACCGACCTC…	999
TaMYB76	TraesCS4A02G459200.1	ATGGGGCGGTCGCCGTGCTGCGACGGGGAGGCGGGCGTGAAGAAGGGCCCGTGGACGCCCGAGGAGGACAAGCTGCTGGTGGACTACATCCAGGAGAAGGGCCACGGCAGCTGGCGCCGCCTGCCCAAGCTCGCCGGCCTCAACCGCTGCGGCAAGAGCTGCCGCCTCCGCTGGACCAACTACCTCCGCCCCGACATCAAGCGCGGCCGCTTCACCGAAGACGAGGAGAAGCTCATCATCCACCTCCACTCCCTCCTCGGCAACAAGTGGTCGTCGATTGCTACGAAGCTGCCGGGGAGGACGGACAACGAGATCAAGAACTACTGGAACACGCACCTGCGCAAGAAGCTGCTCGGCATGGGCATCGACCCCGTCACGCACCGCCCGCGCACCGACCTC…	1041
TaMYB77	TraesCS4A02G467100.1	ATGGATAGATCGCCGTTCTTGAAGAAGGGCCCATGGACGCCGGAGGAGGACAAGCTGCTGGTGGACTACATCCAGAAGAATGGCATGGGCAACTGGGGGGCCATCCGGCGGCTCACTGGCCTCGACCGCTGCAGCAAGAGCTGCCGCCTACGCTGGACCAGGCACCTACGCACTAACATCAAGCGTGGCGGCTTCACTGACGACGAGGGGAAGCTCATCATCCAACTCCACTCCATCCTCGGCAACAAGTGGGCACAGATCGCGGAGAAGATGCCGGGGAAGACGGACAACGACATAAAAAATTACTGGAACATGCACCTGCGGAAGAAGTTATTCCGCAAGGGCATCGACCCCAACACACACCGTCTGTACCCCTACCTCAGCCCCATCGCCGCTGCC…	852
TaMYB78	TraesCS5A02G079100.1	ATGGAGATGAAGGAGAGACAGCGGTGGCGGCCTGAGGAAGACGCCATCCTCCGCTCCTACGTCCGGCAGTATGGCCCCCGCGAGTGGAACCTGGTGGCGCAGCGCATGAACGTGCCCCTCGACCGCGACGCCAAGTCCTGCCTCGAGCGCTGGAAGAACTACCTCCGCCCCGGCATCAAGAAGGGCTCCCTCACCGACGACGAGCAGCGCCTCGTCATCCGCCTCCAGGCCAAGCACGGCAACAAGTGGAAGAAGATCGCCGCCGAGGTGCCCGGCCGCACGGCGAAGCGCCTCGGCAAGTGGTGGGAGGTGTTCAAGGAGAAGCAGCAGCGGGAGATCAGGGACAGCCGGAGGCCGCCCCCCGAGCCCAGCCCCGACGAGAGGGGCAGGTACGAGTGG…	1032
TaMYB79	TraesCS5A02G083100.1	ATGGTGACAGTGAGAGAAGAGACACGCAAAGGGCCATGGACAGAGCAGGAGGACATGCAACTGGTATGCACTGTCCGTTTGTTCGGTGAACGCCGTTGGGATTTCATTGCCAAAGTATCAGGCCTCAACCGCACAGGAAAGAGCTGTCGCCTCCGGTGGGTTAACTACCTCCACCCTGGCCTAAAGCGTGGGCGCATGACTCCCCATGAAGAACGCCTCATCCTCGAGCTCCATGCTCGGTGGGGAAACAGGTGGTCCAGGATAGCACGGAAGCTGCCAGGGCGTACCGACAATGAGATCAAGAACTACTGGAGAACACATATGAGGAAGAAAGCACAGGAGAGGAAGAGGAGCGTGTCACCCTCACCATCTTCATCCTCAGTGACATACCAATCCATT…	714
TaMYB80	TraesCS5A02G087100.1	ATGGCGTCATGGTCATCGTCGTCCACGCAGCGGAGCAGCGGCGCGACCATGCCGTGCTCCGTGGTAAAGCTCGACGACGACCTGCTGCACCACGAGGAGGAGACCGCCGAGGAGATCCGGCGCGGCCCGTGGACCGTGGAGGAGGACCTCACACTCGTCAACTACATCGCCGACCACGGCGATGACCGCTGGAACTCCCTCGCCCGCGCCGCCGGGCTTAAGCGGACGGGGAAGAGCTGCCGGCTGCGGTGGCTGAACTACCTCCGGCCGGACGTGAAGCGCGGCAACTTCACCGCCGACGAGCAGCTTCTCATCCTCGACCTCCACTCCCGCTGGGGTAACAGGTGGTCCAAGATAGCTCAACACCTTCCTGGGAGGACCGACAATGAGATCAAAAAC…	837
TaMYB81	TraesCS5A02G101000.1	ATGAGGAAGCCCGTGGAGTGCCCGGCGACGAAGTGCAGCGGTGGGGCGGCGCCAGGAAACAGCAATGTGGCTGCAGCGGCGGCGAAGCTGCGGAAGGGGCTGTGGTCGCCGGAGGAAGACGAGAGGCTGGTGGCGTACATGCTGCGGAGTGGGCAGGGGTCGTGGAGCGACGTGGCACGCAACGCCGGCCTGCAGCGGTGCGGCAAGAGCTGCCGCCTCCGGTGGATCAACTACCTCCGTCCTGACCTCAAGCGCGGCGCCTTCTCGCCACAGGAGGAAGACCTCATCGTCAACCTCCACGCCATCCTCGGCAACAGATGGTCTCAGATCGCAGCCAGGTTACCGGGGCGCACCGACAACGAGATCAAGAACTTCTGGAACTCCACTATCAAGAAGCGG…	1170
TaMYB82	TraesCS5A02G111300.1	ATGGGGAGATCGCCGTGCTGCGAGAAGGCGCACACCAACAAGGGCGCCTGGACCAAGGAAGAGGATCAGCGGCTCATCGCCCACATCAAGGACCATGGAGAAGGGTGCTGGAGATCGCTCCCCAAAGCAGCAGGGTTGCTGCGTTGTGGAAAGAGCTGCCGGCTGCGGTGGATCAACTACCTGAGGCCGGACCTTAAGCGCGGCAATTTCTCCGACGAGGAGGACGAGCTCATCATCAAGCTTCACGAGTTCCTCGGAAACAAGTGGTCGCTGATCGCCGGGAGGCTGCCGGGGAGGACGGACAACGAGATCAAGAACTACTGGAACACGCACGTCAAGCGCAAGCTCCTCGCCCGCGGCGTCGACCCGCAGACCCACCGCCCGCTCAATGCTGGCACC…	735
TaMYB83	TraesCS5A02G142500.1	ATGGGGAGGCCGCCGTGCTGCGACAAGGTGGGCGTGAAGAAGGGGCCGTGGACGCCGGAGGAGGACATCATCCTGGTGTCCTACATCCAGGAGAACGGCCCGGGGAACTGGCGGGCGGTGCCCATCAACACCGGCCTCATGCGCTGCAGCAAGAGCTGCCGCCTCCGCTGGACCAACTACCTCCGCCCCGGCATCCGCCGCGGCAACTTCACCACGCACGAGGAAGGCATCATCGTCCACCTCCAGTCCCTCCTTGGCAACAGATGGGCCGCGATCGCGTCTTACCTGCCACAGAGAACGGACAACGACATCAAGAACTACTGGAACACGCACCTCAAGAAGAAGCTCAAGAAGCAGCAGGCCATGGGCGCCATCTTCGCGCCGCCGCCGCCGCCCTCC…	972
TaMYB84	TraesCS5A02G159600.1	ATGGCGGCGTGCAGAGGAGGCGGGGGCGGCAAGGACGTGGACCGGATCAAGGGCCCGTGGAGCCCCGAGGAGGACGACGCGCTGCAGCGGCTCGTGGGCCGCCACGGCGCGCGCAACTGGTCCCTCATCAGCAAGTCCATCCCGGGGCAGTCCGGCAAGTCCTGCCGCCTCCGCTGGTGCAACCAGCTCTCGCCGCAGGTGGAGCACCGCCCCTTCACCCCCGACGAGGACGACACCATCCTCCGCGCCCACGCCAGGTTCGGCAACAAGTGGGCCACCATCGCACGCCTCCTCTCCGGCCGCACTGACAACGCCATCAAGAACCACTGGAACTCCACGCTCAAGCGCAAGTACTCCTCCTCTTCCTCTGCATCGGCATCGCCGGCTGATGACGCCATG…	1011
TaMYB85	TraesCS5A02G205200.1	ATGGGGAGGCAGCCGTGCTGCGACAAGGTGGGGCTGAAGAAAGGCCCGTGGACGGCGGAGGAGGACCAGAAGCTCGTCAGCTTCCTCCTCGGCAACGGCCAATGCTGCTGGAGAGCCGTCCCCAAGCTCGCCGGGTTGCTCCGGTGCGGGAAGAGCTGCCGGCTGCGGTGGACCAACTACCTCCGGCCGGACCTCAAGCGCGGGCTGCTCTCCGACGAGGAGGAGAAGACGGTGATCGACCTGCACGAGCAGCTCGGCAACCGGTGGTCCAAGATCGCCTCCCACCTGCCCGGCCGGACCGACAACGAGATCAAGAACCACTGGAACACGCACATCAAGAAGAAGCTGAGGAAGATGGGCATCGACCCCGCCACCCACAAGCCCCTCCAGCCTGCTGCT…	855
TaMYB86	TraesCS5A02G217900.1	ATGGGCAGGGCGCCGTGCTGCGACAAGGCGAGCGTGAAGAAGGGCCCGTGGGCGGCGGAGGAGGACGCCGTGCTCAGGGCCTACGTCGCCGAGCACGGCACCGCCGGCAACTGGATTGCGCTCCCCCGCAAGATCGGGCTCAACAGGTGCGGCAAGAGCTGCCGGCTGCGGTGGCTCAACTACCTCCGCCCCAACATCCGGCACGGCGGCTTCACCGGCGAGGAGGACCGGCTCATCTGCAGCCTCTACGCCAGCATCGGGAGCAGGTGGTCCACCATCGCCGCGCAGCTGCCGGGGAGGACGGACAACGACGTCAAGAACTACTGGAACACCAAGCTCAAGAGGCGCCTGCTCGGCGGCGGCCGCCGCCCCATCAGGTACGCGCTGCCGCTGCCGCAG…	930
TaMYB87	TraesCS5A02G227400.1	ATGGGGAGGCCTCCGTGCTGCGACAAGGTGGGCGTCAAGAAGGGGCCCTGGACGCCGGAGGAGGACCTCATGCTCGTCTCCTACATCCAGGAGCACGGCCCCGGGAACTGGCGCGCCGTGCCGACCAACACCGGGCTGATGCGGTGTAGCAAGAGCTGCCGGCTTCGGTGGACCAACTACCTCCGGCCGGGGATCAAGCGCGGCAACTTCAACGACCAGGAGGAGAAGCTCATCGTCCACCTCCAGGCGCTCCTCGGCAACCGTTGGGCGGCGATAGCGTCCTACTTGCCCGAGAGGACGGATAACGACATCAAGAACTACTGGAACACCCACCTCAAGAAGAAGCTCAAGAAGATGCAGGACGCCGGAGGGAACGACGGCGGCTCGGAGGGCGCCGGC…	957
TaMYB88	TraesCS5A02G307100.1	ATGAGGATCATGATCAAGGGCGGGGTGTGGAAGAACACCGAGGACGAGATCCTCAAGGCCGCCGTGATGAAGTACGGCAAGAACCAGTGGGCGCGCATCTCCTCGCTGCTCGTCCGCAAGTCCGCCAAGCAGTGCAAGGCCCGCTGGTACGAGTGGCTCGACCCCTCCATCAAGAAGACTGAGTGGACAAGGGAAGAGGATGAGAAGCTGCTCCATCTTGCTAAGCTGATGCCTACTCAATGGAGGACTATTGCACCTATTGTGGGTCGAACACCATCCCAGTGTCTCGAGCGTTATGAAAAATTGCTTGATGCTGCCTGTGCAAAGGATGAGAATTATGAGCCTAATGATGACCCAAGAAAGTTGCGACCTGGGGAGATTGATCCAAACCCCGAGTCA…	3246
TaMYB89	TraesCS5A02G320500.1	ATGGGGCGGCAGCCGTGCTGCGACAAGCTGGGGGTGAAGCGCGGGCCGTGGACGGCGGAGGAGGACCGGAAGCTGATGGCCTTCATCCTCGGCAACGCCGGCCGCTGCTGCTGGCGCGCCGTGCCCAAGCTGGCCGGCCTACTGCGCTGCGGCAAGAGCTGCCGCCTCCGCTGGACCAACTACCTCCGCCCCGACCTCAAGCGCGGCCTCCTCACCGACGACGAGGAGCGGCTCGTCGTCGACCTCCACGCCAAGCTCGGCAACAGATGGTCCAAGATTGCTGCCAAGTTACCAGGAAGGACAGATAACGAGATTAAGAACCATTGGAACACACACATAAAGAAGAAGCTCATCAAGATGGGAATTGACCCGATCACACACGTGCCCCTCGAAGTCCGA…	864
TaMYB90	TraesCS5A02G329900.1	ATGGGGAGGTCGCCGTGCTGCGAGAAGGCGCACACCAACAAGGGCGCCTGGACCAAGGAGGAGGACGACCGGCTCACCGCCTACATCAAGGCGCACGGCGAGGGCTGCTGGCGCTCCCTGCCCAAGGCCGCGGGGTTGCTCCGCTGCGGCAAGAGCTGCCGCCTCCGCTGGATCAACTACCTCCGCCCCGACCTCAAGCGCGGCAACTTCAGCGATGAGGAGGACGAGCTCATCATCAAGCTCCACAGCCTCCTGGGCAACAAATGGTCTCTGATAGCCGGGAGACTCCCAGGGAGGACGGACAACGAGATCAAGAACTACTGGAACACGCACATCAGGAGGAAGCTCACGAGCCGGGGGATCGACCCGGTGACCCACCGCGCGATCAACAGCGACCAC…	807
TaMYB91	TraesCS5A02G405800.1	ATGGGGAGAGCTCCGTGCTGCGACAAGGCGAGCGTGAAGAAGGGCCCATGGTCACCGGAGGAGGACGCCACACTCAAGTCCTACATCGAGCAGAACGGCACCGGCGGCAACTGGATCGCGCTGCCACAGAAGATTGGTCTGAGGAGGTGTGGAAAGAGCTGCCGCCTCCGGTGGCTCAATTACCTCCGGCCGAACATAAGGCACGGTGGATTCTCAGACGAGGAGGACAGGATCATCCTCAGCCTCTACATCAGCATAGGCAGCAGGTGGTCGATAATAGCTGCACAGCTGCCGGGGAGGACGGACAATGACATCAAGAACTACTGGAACACAAGGCTCAAGAAGAAGCTCTTCGGCAAACAGTCGCGCAAGGACCAGAGGCAGCACCAGTTCGCACGC…	936
TaMYB92	TraesCS5A02G450800.1	ATGAGGATCATGATCAAGGGCGGGGTGTGGAAGAACACCGAGGACGAGATCCTCAAGGCGGCCGTGATGAAGTACGGCAAGAACCAGTGGGCGCGCATCTCCTCGCTGCTCGTCCGCAAGTCCGCCAAGCAGTGCAAGGCCCGCTGGTACGAGTGGCTCGACCCCTCCATCAAGAAGACTGAGTGGACAAGGGAAGAGGATGAGAAGCTGCTCCATCTTGCTAAGCTCATGCCTACTCAATGGAGGACTATTGCACCTATCGTGGGTCGAACACCATCCCAGTGCCTCGAGCGTTATGAAAAATTGCTCGATGCTGCCTGTGCAAAGGATGAGAATTATGAGCCTAATGATGACCCAAGAAAGTTGCGACCTGGGGAGATTGATCCAAACCCCGAGTCA…	3081
TaMYB93	TraesCS5A02G495500.1	ATGAGGAGGGCGTGCAGTGCGAAGGAAGGGGTGAAGAGAGGGGCATGGACGAGCAAGGAGGACGAAACCTTGGCCTCCTACATCAAGGCGCATGGCGAAGGCAGATGGAAGGAAGTCCCCTTGAAAGCTGGCCTGCGGCGGTGCGGCAAGAGCTGCCGGCTGCGGTGGCTCAACTACCTCCGGCCGAGCATCAAGCGGGGCAACATCTCCGACGACGAGGAGGAGCTCATCGTCAGGCTCCACCGCCTCCTCGGCAACAGGTGGTCCCTCATCGCGGGCAGGCTGCCCGGCCGAACAGACAACGAAATCAAGAACTACTGGAACAGCACCCTCGGGCGGAAGGCGCTCCCGGAGCGAGCTGCCACCAGGGTGGTCGCCACGCCCTGCGCCTCCGCCAGC…	729
TaMYB94	TraesCS5A02G512700.1	ATGGCCATGGACGCGATGAGCAGCGCGGTGCTGCAGGGGGCGTGGAGGAAGGGGCCATGGACGGCGCTGGAGGACCGGCTGCTGACGGAGTACGTGCAGCAGCAGGGCGAGGGCAGCTGGAACTCCGTCGCCAAGCTCACCGGGCTGCGGCGGAGCGGCAAGAGCTGCCGGCTCCGGTGGGTGAACTACCTCCGGCCGGACCTGAAGCGGGGCAAGATCACCGCCGACGAGGAGACCGTCATCCTCCAGCTCCACGCCATGCTCGGCAACAGGTGGTCGGCGATCGCGCGGTGCCTGCCGGGGAGGACGGACAACGAGATCAAGAACTACTGGCGGACGCACTTCAAGAAGGCGCGGCCGTCCAGGCGGGCCAGGGCGCAGCTGCTGCACCAGTACCAG…	747
TaMYB95	TraesCS5A02G534400.1	ATGGTGAGGTCGCCGTGCTGCGACAGGCGGAGCGTGAAGCGGGGGGCGTGGTCGCGGGAGGAGGACGCCATCCTCACCGGCTTCGTCCAGAGGTTCGCCAATGCCGGCAACTGGATGACGCTACCACACAAAGCAGGGCTTAACCGCTGCGGCAAGAGCTGCCGCCTGCGGTGGCTCAACTACCTCCGCCCGGCGCTCCGGCACGGTCAGTTCACCGACGAGGAGGACAGCCTCATATTGTCCCTCTACGCCGACATCGGAAGCAAGTGGTCCGTGATCGCCGCCAAGCTCCCCGGCCGAACGGACAACGACGTCAAGAACCACTGGAACACCAAGCTCAAGAAGAGGCACCTGCTGGCCATGGCGCCGTCACCAACTCCTCCTACCCCGGCCACCGAC…	807
TaMYB96	TraesCS6A02G037700.1	ATGGAGCCTGGGGGAAGAAGTCCTAGCGCTGCCACTACCTCTGCTGCTGCAACAGCTCACATTCTTGTCTTGTGGGACAGAAGAGGAGGAGAAAGCTTAGGGGGTATATCAGAGGAAGGAGAGGGGAGGCGGCATCGATCGATGGGGTGCCGGTCCTGCGACAAGCCCAAGATGAACTACAGGAAGGGGCTGTGGTCTCCTGAGGAGGACCAGAGGCTGAGGGACTACATCCTCAAGCACGGCCTCGGCTGCTGGAGTGCTGTTCCTGCAAAAGCTGGTCTGCAGAGGAATGGCAAGAGCTGCCGGCTGCGTTGGATCAACTACCTGCGGCCCGGATTGAAGCGCGGGATGTTCTCTCAGGAAGAGGAGGACGTTGTCATCAACCTCCAAGCCAAGTTG…	1068
TaMYB97	TraesCS6A02G137800.1	ATGGCTGTGGAGGCGCCTCAGCAGCCTGAACAAGCGGCGGGTGGATCCGTGGAGCAGGGTGCGGCGGCGGGCGGCGGCAGGCTGAAGAAGGGGCCATGGACGCCGGATGAGGACCAGCTGCTGGTGGAGCACGTACGGCGGCACGGCGAAGGGAGCTGGAACGCGGTGCGGCGGGAGACGGGGCTGCTGCGCTGCGGCAAGAGTTGCCGGCTCCGGTGGGCCAACCACCTTCGCCCCAACCTCAAGCGGGGCCCCTTCTCGCCGGAGGAGGAGCGCCTCATCCTCCGCCTCCACGCGCTCATCGGCAACAAGTGGGCGCGCATCTCCGCACACCTGCCGGGGAGGACGGACAATGAGATCAAGAACTACTGGAACACGCGGCTGAAGCGGCGGAAGCGC…	1209
TaMYB98	TraesCS6A02G173800.1	ATGGGGGCGGAGGCGAAGTGCGACAGGATAAAGGGTCCGTGGAGCCCCGAGGAGGACGAGGCGCTGCGGCGGCTGGTGGAGCGGCACGGGGCGCGGAACTGGACCGCGATCGGGAGGGGGATCCCCGGGCGGTCGGGCAAGTCGTGCCGCCTGCGGTGGTGCAACCAGCTCTCGCCGCAGGTGGAGCGCCGCCCCTTCACGGCGGAGGAGGACGCCGCCATCCTGCGTGCGCACGCGCGGCTCGGCAACCGCTGGGCTGCCATCGCGCGGCTCCTGCCCGGCCGCACCGACAACGCTGTGAAGAACCACTGGAACTCCTCGCTCAAGCGCAAGCTCGCCACCGCCACCGGCGGCGGCGCGGCGTGGGAGGAGGCCAGCGACTCCGGCGACTCCCCGCGG…	897
TaMYB99	TraesCS6A02G198000.3	ATGTCACGGATCGGAGATTTGATGCCGAGGGAGCGGTCTGTCAATTCAACAAGTCACTCAAGGAAGGCTGATGGGGATTCTGCGAATGTGAGTGGTACACCACATGACACTGCCAAACATTGCCACGATGAAGAGTTGGGAAACATAGGCTTTCGAGGACAACTTTGCAAGAATGATGGCCACTCCTTCAAGGAGAGCTGCAGTATCACAAATTCTGAAGTCCTCACCAGAGTGAAATGGTCAGAAGAGGAAGATAAGGTGCTCGCTCAAATGATCAACAAACATGGGCTGAAAAACTGGCAAACGGTCGCACATGCTATACCTGGTCGAAGTGCACCGCAATGCCGACAAAGGTGGAGATACAAAATAGACTCTGCAATAAACAAGGAGGCGTGGTCG…	1194
TaMYB100	TraesCS6A02G224000.1	ATGGTGAGGGCTCCTTGCTGCGAGAAGATGGGGCTCAAGAGGGGCCCGTGGACGGCGGAGGAGGACATGACCCTGGTCGCTCACATCGAGCAGCACGGGCACAGCAACTGGCGGGCGCTGCCGAAGCAGGCCGGCCTGCTGCGCTGCGGCAAGAGCTGCCGCCTCCGGTGGATTAACTACCTGCGCCCCGACATCAAGCGCGGCAACTTCACCAGCGACGAGGAAGAAGCCATCATCCAACTCCACGCCATGCTCGGCAACAGATGGTCCACCATTGCGGCCAGGCTGCCTGGCAGGACGGACAACGAGATCAAGAACGTCTGGCACACACACCTCAAGAAGCGATTCGAATCCTCGTCCAAGCCGTCCGGCCAGGCAGCGCCTAAGCGCAAAGCCAAG…	771
TaMYB101	TraesCS6A02G224100.1	ATGGGGAGGGCTCCTTGCTGCGAGAAGATGGGGCTCAAGAGGGGCCCGTGGACGGCGGAGGAGGACATGACCCTGGTCGCTCATATCGAGCAGCACGGCCACAGCAACTGGCGGGCGCTGCCCAAGCAGGCCGGCCTGCTGCGCTGCGGCAAGAGCTGCCGCCTCCGGTGGATCAACTACCTGCGCCCCGACATCAAGCGCGGCAACTTCACCTGTGAGGAGGAAGAAGCCATCATCCAACTCCACGCCATGATCGGCAACAGATGGTCCACCATTGCGGCCAGGCTGCCTGGCAGGACGGACAACGAGATCAAGAACGTCTGGCACACACACCTCAAGAAGCGACTCGAATCCTCGTCCAAGACGTCCGGCCAGGCAGCGCCTAAGCTCAAAGCCAAG…	774
TaMYB102	TraesCS6A02G224200.1	ATGGTGAGGGCTCCTTGCTGCGAGCAGACAGGGATCAAGAGGGGCCCGTGGACGGCCGAGGAGGACATGACCCTGGTGGCTCACATCGAGCAGCACGGCCACAGCAACTGGCGGGCGCTGCCGAAGCAGGCCGGCCTGCTCCGCTGCGGCAAGAGCTGCCGCCTCCGGTGGATCAACTACCTGCGCCCCGACATCAAGCGTGGCAACTTCACCAGCGAGGAGGAAGACGCTATCATCCAGCTCCACGCCATGCTCGGCAACAGATGGTCCACCATTGCCGCCAGGCTGCCTGGGAGGACGGACAACGAGATCAAGAACGTATGGAACACACACCTCAAGAAGCGACTCGACTCGTCCTCGTCCAAGACGTCCGGCCAGGCAGCGCCTAAGCGCAAAGCC…	762
TaMYB103	TraesCS6A02G224300.1	ATGGTGAGTGCTCCTTGCTGCGAGAAGATGGGGCTCAAGAGGGGCCCGTGGACGGCGGAGGAGGACATGACCCTTGTGGCTCACATCGAGCAGCACGGGCACAGTAACTGGCGGGTGCTGCCGAAGCAGGCCGGCCTGCTGCGCTGCGGCAAGAGCTGCCGCCTCCGGTGGATCAACTACCTGCGCCCCGACATCAAGCGCGGCAACTTCACCAGCGAGGAGGAAGAAGCCATCATCCAACTCCATGCCATGCTCGGCAACAGATGGTCCACCATTGCCGCCAGGCTGCCTGGCAGGACGGACAACGAGATCAAGAACGTCTGGCACACACAGCTCAAGAAGCGACTCCAGTCGTCGTCCAAGTCGTCCGGCCAGGCAGCGCCTAAGCGCAAAGCCAAT…	753
TaMYB104	TraesCS6A02G224400.1	ATGGGGAGGTCTCCTTGCTGCGACAAGACAGGGATCAAGAGGGGCCCGTGGACGGCGGAGGAGGACATGACCCTGGTCGCTCACATCGAGCAGCACGGGCACAGCAACTGGCGGGCGCTGCCCAAGCAGGCCGGCCTGCTGCGGTGCGGCAAGAGCTGCCGCCTTCGGTGGATCAACTACCTGCGCCCCGACATCAAGCGTGGCAACTTCACCGGCGAGGAGGAAGACGCTATCATCCAGCTCCACGCCATGCTCGGCAACAGATGGTCCACCATTGCCGCCAGGCTGCCTGGGAGAACGGACAACGAGATCAAGAACGTCTGGCACACACACCTCAAGAAGCGACTCGACTCGTCCTCGTCCAAGACGTCCGGCCAGGCAGCGCCTAAGCGCAAAGCC…	726
TaMYB105	TraesCS6A02G227700.1	ATGGAGCAGTATGGCTGGGGAAGGGAGGAGGGAGGGTGGAGGAAAGGGCCGTGGACGGCGCAGGAAGACAAGCTGCTGCTCGGCTATGTTCGGCAGCAGGGGGATGGGAGGTGGAATTCTGTCGCCAAGCTCACAGGTCTGAAGAGAAGCGGGAAGAGCTGCAGGCTTCGGTGGGTGAATTACCTGCGACCTGACCTCAAGAGAGGCAAGATCACGCCGCAGGAGGAGACCGTCATACTCGAGCTCCATGCCTTGTGGGGAAACAGATGGTCGACGATTGCGCGTAGCCTCCCCGGCCGGACGGACAACGAGATCAAGAACTACTGGCGGACGCACTTCAAGAAGGGCAAGCCGTCGTCCAAGAACATCGAGCGCGCCAGGGCGCGCTTCCTCAAGCAG…	825
TaMYB106	TraesCS6A02G236700.1	ATGGGGTGTAAGGCGTGCGACAAGCCCAGGCCGAGCTACCGGAAGGGGCTGTGGTCGCCGGAGGAGGATCAGAAGCTGCGCGATTACATTCTCCGGCACGGCCACGGCTGCTGGAGCGCGCTTCCCGCCAAAGCCGGGCTCCAGCGGAACGGCAAGAGCTGCAGGCTGCGGTGGATCAACTACCTGCGGCCGGGGCTGAAGCACGGCATGTTCTCGCCGGAGGAGGAGGAGACGGTGATGAGCCTCCACGCCGCCCTCGGCAACAAGTGGTCGAGGATCGCACGGCATTTACCGGGGAGGACCGACAACGAGGTGAAGAACTACTGGAACTCGTATCTCAAGAAGAGGGTCGAGGGCGGCAAGGAGACGCCGCCGGCGGCGAGCTCCGCCGCGGACTCG…	864
TaMYB107	TraesCS6A02G236900.1	ATGGGGAGGGCGCCGTGCTGCGACAGGAAGGGTCTCAAGAAGGGGCCGTGGACGCCGGAGGAGGACAAACAGCTCGTCGACTTCATCCAGGCCAACGGCCATGGCAGCTGGCGCCTGCTCCCCAAGCTCGCAGAGCTGAACCGGTGCGGCAAGAGCTGCCGGCTACGGTGGACGAACTACCTGCGGCCGGACATCAAGCGCGGGCCCTTCACCGCCGAGGAGCAGAAGTCCATCGTCCAGCTCCACGGCATCGTCGGCAACAAGTGGTCCATGATCGCGGCGCAGCTGCCCGGCCGGACGGACAACGAGATCAAGAACTACTGGAACACGCACCTCAAGAAGCAGCTCCGCCGGATGGGCCTCGACGAGCCCCCGCCCGGCCCGACCGCCGGCTGCCCC…	843
TaMYB108	TraesCS6A02G265300.1	ATGGGGCGAGGCAGGGCACCGTGCTGCGCCAAGGTCGGGCTCAACAGGGGCTCCTGGACGCCGCAGGAGGACATGCGCCTCATCGCCTACATCCAGAAGCACGGCCACGCCAACTGGCGCGCCCTCCCGAGGCAGGCCGGCCTGCTCCGCTGCGGGAAGAGCTGCCGGCTCCGGTGGATCAACTACCTGCGCCCCGACCTCAGGCGCGGCAACTTCACCGCCGAGGAGGAGGCCACCGTCATCAAGCTGCACGCCTTGCTCGGCAACAAGTGGTCCAAGATCGCGGCGTGCCTGCCCGGGAGGACGGACAACGAGATCAAGAACGTCTGGAACACGCACCTGAAGAAGAAGGCGTCGGAGCAGAAGCCAGGCGTCGGCGGGAGCAAGGGCGAGCCGGCC…	789
TaMYB109	TraesCS6A02G294000.1	ATGGGCAGGCAGCCGTGCTGCGAGAAGGTGGGCCTGAAGAAGGGCCCGTGGACGGCGGAGGAGGACCAGAAGCTCGTCGCCTTCCTCCTCTCCCACGGCCATTGCTGCTGGAGGCTCGTCCCCAAGCTCGCAGGGCTGCTGAGGTGCGGGAAGAGCTGCCGCCTGCGATGGACCAACTACCTGCGCCCCGACCTCAAGCGGGGCCTCCTCTCCGACGACGAGGAGAAGCTCGTCATCGACCTCCACTCGCAGCTCGGCAACAGATGGTCCAAGATCGCGGCGCGGCTGCCGGGCAGGACGGACAACGAGATCAAGAACCATTGGAACACCCACATCAGGAAGAAGCTCAAGAAGATGGGCCTCGACCCCGTCACCCACCAGCCCGTCGCCGCCTCCCGC…	789
TaMYB110	TraesCS6A02G318900.1	ATGGGGAGGTCTCCTTGCTGCGACGAGAATGGCCTCAAGAAGGGCCCTTGGACAGCTGAAGAAGACCAGAAGCTTACGGACTACATCGAGAAGCATGGCCATGGGAGCTGGAGAGCACTGCCTAAGCTTGCAGGACTCAACAGGTGTGGCAAGAGCTGCAGACTGAGATGGACTAACTACCTGAGGCCTGATATCAAGAGAGGGAAGTTCACACCCGAGGAAGAGCAGACCATCCTCCAGCTCCACTCCGTCCTTGGCAACAAGTGGTCAGCCATCGCGAAGCACCTCCCCGGGCGGACCGACAACGAGATCAAGAACTTCTGGAACACCCACCTGAAGAAGAAGCTCATCCAGATGGGCTTCGACCCGATGACGCACCGGCCGAGGACCGACTTCTTC…	984
TaMYB111	TraesCS6A02G319000.1	ATGGGGAGGTCTCCTTGCTGTGACGAGAATGGCCTCAAGAAGGGGCCTTGGACACCCGAAGAGGACCAGAAACTCACGGACTACATCGAGAAGCATGGCCATGGGAGCTGGAGAGCACTGCCTAAGCTTGCAGGACTCAACAGGTGTGGCAAGAGCTGCAGACTGAGATGGACCAACTACCTGAGGCCAGATATCAAGAGAGGAAAGTTCACACCCGAGGAAGAGCAGACCATCCTCCAGCTCCACTCCGTCCTTGGCAACAAGTGGTCAGCCATCGCGAAGCACCTCCCTGGACGGACCGACAATGAGATCAAGAACTTCTGGAACACTCACCTGAAGAAGAAGCTGATCCAGATGGGCTTCGACCCGATGACGCACCGACCGAGGACCGACTTCTTC…	996
TaMYB112	TraesCS6A02G344700.1	ATGGGGAGGGCGCCGTGCTGCGACAAGGCGACGGTGAAGAAGGGGCCGTGGTCGCCGGAGGAGGACGCCAAGCTCAAGGCCTACATCGACGAGAACGGCACCGGCGGCAACTGGATCGCCCTGCCGCAGAAGATCGGGCTGAAGAGGTGCGGCAAAAGCTGTAGGCTCAGATGGCTCAACTATCTGAGGCCAAACATCAAGCACGGTGACTTCACAGAGGAAGAGGAGCACATCATTTGCAGTCTCTACATTAGCATCGGCAGCAGGTGGTCGATCATCGCGGCGCAGCTGCCGGGGAGAACGGACAACGACATCAAGAACTACTGGAACACCAAGCTCAAGAAGAAGCTCCTCGGCAAGCGCGCGCCGTCCCGCCGCCTGCAGCGCGCCAGCCAAGAC…	1098
TaMYB113	TraesCS7A02G021800.1	ATGGGTCGGTCGCCATCCTCCACCGGTGTCGCCGGCGTGAAGAAGGGCCCGTGGACGGTAGAGGAGGATATACTGCTCATAAACTACTTCCAGAGGCATGGCAACGGCGGCAACTGGCGAACCTTGCCCCAGTGCGCCGGCCTGAACCGCTCCGGCAAGAGCTGCCGCCTCCGCTGGACCAACTACCTCCGCCCCAACATCAAGCGCGGAACCTTCACCGACGATGAGGAGAAAACCATCATACACCTCCACTCCATTCACGGGAACAAGTGGTCGGCGATCGCGACTCATTTGCCGGGGAGAACAGGCAATTTTATCAAGAATTACTGGAACACGAACCTGCGCAAGAAGCTGCTCCAGATGGGCATCAACCCCGTCACGCACCGACACACTGACCTC…	2646
TaMYB114	TraesCS7A02G030600.1	ATGGGGCGGTCGCCGTGCTGCGACGGGGAGGCCGGCGTGAAGAAGGGCCCGTGGACGCCCGAGGAGGACAAGCTGCTGGTGGACTACATCCAGGAGAAGGGCCACGGCAGCTGGCGTCGCCTGCCCAAGCTCGCCGGCCTCAACCGCTGCGGCAAGAGCTGCCGCCTCCGCTGGACCAACTACCTCCGCCCCGACATAAAGCGCGGCCGCTTCACCGACGACGAGGAGAAGCTCATCATCCACCTCCACTCCCTCCTCGGCAACAAGTGGTCGTCGATTGCTACGAAGCTGCCGGGGAGGACGGACAACGAGATCAAGAACTACTGGAACACTCACCTGCGCAAGAAGCTGCTCGGCATGGGCATCGACCCCGTCACGCACCGCCCCCGCACCGACCTC…	1056
TaMYB115	TraesCS7A02G030700.1	ATGGGGCGGTTGCCGTGCTGCGACGGGGAGGCCGGCGTGAAGAAGGGCCCGTGGACGCCCGAGGAGGACAAGCTGCTGGTGGGCTACATCCAGGAGAAGGGCCACGGCAGCTGGCGTCGTCTGCCCAAGCTCGCCGGCCTCAACCGCTGCGGCAAGAGCTGCCGCCTGCGCTGGACCAACTACCTCCGCCCCGACATCAAGCGCGGCCTCTTCACCGACGACGAGGAGAAGCTCATCGTCCACCTCCACTCCCTCCTCGGCAACAAGTGGTCGTCGATTGCTACGAAGCTGCCGGGGAGGACGGACAACGAGATCAAGAACTACTGGAACACGCACCTGCGCAAGAAGCTGCTCGGCATGGGCATCGACCCCGTCACGCACCGCCCGCGCACCGACCTC…	1023
TaMYB116	TraesCS7A02G030800.1	ATGGGGCGGTCGCCGAGCTGCGACGGGGAGACCGGCGTGAAGAAGGGGCCGTGGACGATCGAGGAGGACAAGCTGCTGGTCGAGTACATCAAGGAGAAAGGCCACGGCAGCTGGCGCCGCCTACCCAAGCTCGCTGGCCTCAATCGCTGCGGCAAGAGTTGCCGCCTCCGCTGGACCAACTACCTCCGCCCCGACATAAAGCGCGGCCGCTTCACCGACGACGAGGAGAAGCTCATCATCCACCTCCACTCCCTCCTCGGCAACAAGTGGTCGTCGATTGCTACGAAGCTGCCGGGGAGGACGGACAACGAGATCAAGAACTACTGGAACACGCACCTGCGCAAGAAGCTGCTCGGCATGGGCATCGACCCCGTCACGCACCGCCCGCGCACCGACCTC…	1005
TaMYB117	TraesCS7A02G121900.1	ATGGATTTCGGTTGCTTCCAGCCCCACGCGGGGAGCTGCGATGACACGCCGCTTGATTTCCATGTGCAGCAGAGTGCCCACTATGATCTCCACTCCCTTGATCGTTCGTTCGAGCCTGTCGGCGGATCAATTGGCCCCTTTGCGGCCTTCTATCCTGACTACTACCCACAAGTTGCGACGACCAAGGCTGTCATCGGCGATGCTTCATCAATCGTTCATAGTTCTGGACCTCACCTGCCTCTGCTGACGCCAAAACTTGAGGTTTCACAACTCATAGGAGGCGGCCTTGGATCGTACAAGACCTATGAGATGAGCCGCCGGTTTTTCCCAAGAAAGAAGGCCTCCAGTAAGGCTCTCAAGAGGGCTAATGTTGTCAAGGGGCAATGGACACTGGAAGAA…	1266
TaMYB118	TraesCS7A02G130700.1	ATGGACGCGACATCACTGGAGGAGGAGCAGGTGGCGGTGGCGGCAGACAATCTTGATGAGGAGGTGGAGCAGATGGAAGAGGGGGAGGAGGAGGCCACGCCGGTGGTGCTGAAGAAGGGGCCGTGGACGACGGCGGAAGACGCCCTGCTGGTGAACCACGTGCGGCAGCACGGCGAGGGCAACTGGAACGCCGTGCAGCGCATCACCGGGCTCCTGCGCTGCGGCAAGAGCTGCCGGCTGCGCTGGACCAACCACCTCCGCCCCAACCTCAAGAAGGGTGCCTTCTCGCCGGACGAGGAGCTCCTCGTCGCGCAGCTCCACGCCCAGCTCGGCAACAAGTGGGCCCGCATGGCCACCCATCTTCCGGGAAGGACCGACAACGAGATCAAGAACTACTGG…	1272
TaMYB119	TraesCS7A02G165700.1	ATGGGGAGGAGGGCGTGCTGTGCCAAGGAAGGGGTGAAGCGAGGGGCCTGGACGAGCAAGGAGGACGAGATCCTGGCTTCCTACGTCAAGGCCCATGGCGAGGGCAGGTGGAGGGAGCTCCCCCAGAGAGCTGGTCTGCGGCGGTGCGGCAAGAGCTGCCGGCTGCGGTGGCTGAACTACCTCCGGCCGAACATCAAGCGGGGCAACATCTCCGACGACGAGGAGGAGCTCATCGTCAGGCTCCACGGCCTGCTTGGCAATAGGTGGTCCATCATCGCCGGCAGGCTGCCCGGCCGAACAGATAACGAAATCAAGAACTACTGGAACAGCACGCTCGGCAGGAAGGCGCTCCCCGCCCGCCCCACCATTGCCGCGGCGAGGACCGTCGTCGCCACGCCC…	789
TaMYB120	TraesCS7A02G179900.1	ATGGGGAGGCCACCTTCTAGTGATGAGAATGGCCTCAAGAAGGGCCCCTGGACTACTGAAGAAGACGAGAAGCTCATGAGCTACATCCAGAAGCATGGCCATGGAAGCTGGAGATCCCTACCTCAACTTGCTGGCCTGAACAGGTGTGGTAAGAGCTGCAGGCTAAGATGGACCAACTACCTGAAGCCAGACATCAAGAGAGGGAAGTTCTCCCAGGAGGAAGAGCAAACCATCCTCCAGCTGCATACCGTCCTTGGCAACAAGTGGTCGGCTATTGCGAAGCATCTCCCTGGACGGACAGACAACGAGATCAAGAACTTCTGGAACACCCACCTCAGGAAGAAGCTCATCAAGATGGGCATCGATCCGATGACCCACCGTCCGAGAACAGACTTCTTT…	975
TaMYB121	TraesCS7A02G205100.1	ATGGGGAGGCAGCCGTGCTGCGACAAGGTGGGGCTGAAGAAGGGGCCGTGGACGGCGGAGGAGGACCAGAAGCTCGTCGGCTTCCTCCTCACCCACGGCCACTACTGCTGGCGCGTCGTCCCCAAGCTCGCAGGGCTGCTGAGGTGCGGGAAGAGCTGCAGGCTGAGGTGGACCAACTACCTGAGGCCCGACCTCAAGCGGGGGCTACTCTCCGACGAGGAGCAGCAGCTCGTCATCGACCTGCACGCGCAGCTCGGTAACAGGTGGTCCAAGATCGCGGCGCAGCTGCCCGGAAGGACGGACAACGAGATCAAGAACCACTGGAACACCCACATCAAGAAGAAGCTCCGCAAGATGGGCATCGACCCCGTCACCCACCGCCCGCTGGGCCAAGAGGCC…	795
TaMYB122	TraesCS7A02G251700.1	ATGCAGCCGCGCGGTGGCGGTGACCGGGCGGCCGTGAGGAAGGGGCCGTGGACGGCGGAGGAGGACGAGGTGCTGCACCAGCACGTCCGCGAGCACGGCCCCCGCGAGTGGAGCTCCATTCGATCCAAAGGCCTCCTCCCCCGCACCGGCAAGTCCTGCCGCCTCCGCTGGGTCAACAAGCTCCGCCCCGACCTCAAGACGGGGTGCAAGTTCTCGTCGGAGGAGGAGCGGGTGGTGATCGACCTGCAGGCGCAGTTCGGGAACAAGTGGGCGAGGATCGCGACGTACCTGCCCGGCAGGACGGACAACGACGTCAAAAACTTCTGGAGCACGCGGCAGAAGCGCCTCGCCAGGATCCTCCGGGCGCCGCTGCCCCGCAGGAGGTCAGCCTCAGCCGCC…	1074
TaMYB123	TraesCS7A02G272100.1	ATGGGTCGGTCGCCGTGCTGCGAGAAGGCGCACACCAACAAGGGCGCGTGGACGAGGGAGGAGGACGAGCGGCTGGTGGCCCACGTCCGGGCGCACGGGGAGGGCTGCTGGCGCTCGCTGCCCGGCGCCGCCGGCCTGCTGCGCTGCGGCAAGAGCTGCCGCCTCAGGTGGATCAACTACCTCCGCCCCGACCTCAAGCGCGGCAACTTCACCCGCGACGAGGACGACCTCATCGTCAAGCTCCACAGCCTGCTCGGCAACAAGTGGTCGCTCATCGCCGCGCGCCTCCCCGGGAGGACGGACAACGAGATCAAGAACTACTGGAACACGCACATCCGGAGGAAGCTGCTGGGCAGGGGGATCGACCCCGTCACGCACCGCCCCCTCACCCACGCCGCC…	723
TaMYB124	TraesCS7A02G304500.1	ATGGGGCATCACTCTTGCTGCAACCAGCAGAAGGTGAAGGGGGGCCTGTGGTCTCCTGAGGAGGATGAGAAGCTCGTCCGGTACATCACCACCCATGGCTATGGCTGCTGGAGCGAGGTCCCCGAGAAAGCCGGATTGCAGCGGTGTGGGAAGAGCTGCCGGCTGCGGTGGATCAACTACCTGAGGCCCGACATCCGGCGAGGGCGGTTCTCGCCGGAGGAGGAGAAGCTCATCATCAGCCTCCACGCCATTGTTGGCAACAGGTGGGCCCACATTGCCAGCCACTTGCCTGGCCGGACCGACAACGAGATCAAGAACTACTGGAACTCGTGGATCAAGAAGAAGATACGCAAGGCTCCGGCGGCGCCGAACGTAACCACCACCTCGTCCACGACGTCG…	1032
TaMYB125	TraesCS7A02G333200.1	TCAGGACTTGAGAGGTGTGGCAAGAGCTGCAGGCTGAGGTGGATAAACTACCTGAGGCCAGACCTCAAGCGGGGCACATTCTCGCAGGAGGAGGAGGACCTCATCATACACCTCCATTCCATGCTAGGAAACAAGTGGTCACAGATTGCCGCGCAGCTGCCCGGCCGGACGGACAACGAAGTCAAGAACTTCTGGAACTCATACATCAAGAAGAAGCTGAGGGAGCGCGGCATCGACCCCGCCACCCACAAGCCGCTGGCCGAGGCCACCACCACGTCGCCCACCGCGTGCCGAGCGGTCTTCAGCGATGCCGAGCTCGTCCCAACAACGGCGGCGCTGGCCCAGGACCAGGTGGAGAAAATGCTGGATAGCCTGAAGATGCCGCTGGACTGGCCCGTC…	750
TaMYB126	TraesCS7A02G377100.1	ATGGAAGGGAAGGACGCCACGCTCGCCCTGCCGGAGCTGCTGAAGGAGGAGGTGCAGTCGCCGCCGCTGTCACCGCTGTCGCCGCGCAGCAGCGACGACGATGAGACCGAGGCTGATGACAGCGACGGCGAGGAAGAGGAAGGCGGGGCTCCTGTTGGGACCGGCGGTACCGTAGTCAGCGGGCCTCCGATGATGAAGGGGCCGTGGACGTCCGATGAGGACCAGCGCCTGAGGACCTACGTGGAGGCGCATGGCGAGGGCAACTGGAACCAGGTCCAGAGGAACGCCGGGCTGAACCGGTGCGGCAAGAGCTGCCGCCTTCGCTGGGCGAACCACCTCAGGCCCAACCTCAAGAAGGGTCCCTTCTCCAAGGAGGAGGAGCAGAAGATTATCGAGCTT…	1467
TaMYB127	TraesCS7A02G414300.1	ATGGGTCGAGCCCCCTGCTGTGACAAGGGCAGCGTGAAGAAGGGGCCATGGTCGCCCGAGGAGGACAGGAAGCTCAAGGACTACATCCACACCCATGGCACAGGCGGCAACTGGATCGCGCTCCCCACCAAAGCCGGCCTGAAGAGGTGCGGGAAGAGCTGCCGCCTGCGTTGGCTCAACTACCTGCGGCCGAACATCAAGCACGGCGACTTCTCCGAGGAGGAGGACAGGGTGATCTGCGCCCTCTTCGCCGCCATCGGCAGCAGGTGGTCCATCATCGCCGCGCAGCTCCCCGGGAGGACCGACAACGACGTCAAGAACTACTGGAACACCAAGCTCAAGAAGAAGCAGCTGCACCTGCTCATCGCCGCCGCCGCTCAGTCCACCCATGGCCAGCAG…	816
TaMYB128	TraesCS7A02G458700.1	ATGGCGACGGCGATGGACACGACGGTGCCGAGGAGCGGGGTGGGGGAAGGCGGCGGCGGCGGTGGGCTGAAGAAGGGGCCGTGGACGCAGGCGGAGGACCGGGTGCTGCTCGACCACGTGCGGCGGCACGGCGAGGGCAACTGGAACGCGGTGCGCCGGGAGACCGGGCTGCAGCGCTGCGGCAAGAGCTGCCGGCTCCGGTGGGCCAACCACCTCCGCCCCAACCTCCGCAAGGGCCCCTTCTCCCCCGAGGAGGAGCGCCTCATCCTCCGCCTCCACGGCCTCATCGGCAACAAGTGGGCGCGCATCTCAACACACCTGCCGGGGAGGACGGACAACGAGGTCAAGAACTTCTGGAACACGCGCCTCAAGCGCCGGCAGCGCGCCGGGCAGTCGCTC…	1215
TaMYB129	TraesCS7A02G526500.1	ATGGAGGGGTGTGACCGGATCAGGGGCCCGTGGAGCCCGGAGGAGGACGGCGCGCTGCGGCGGCTGGTGGAGCTCCACGGCGCGCGCAACTGGACGGCCATCGGCCGCGGGGTGCCCGGCCGCTCCGGCAAGTCCTGCCGCCTGCGGTGGTGCAACCAGCTCTCGCCCGGGGTGGAGCGCAGGCCCTTCACGGCCGAGGAGGACACCGTCATCGCCCGCGCCCACGTCCGGATCGGCAACCGATGGGCCGCCATCGCGCGCCTCCTCCGCGGCCGCACCGACAACGCCGTCAAGAACCACTGGAACTGCTCCCTCAAGCGCAGGCTCGGCGACCTTGGTGCTGACGGGGTCACCGAGGGTGATCTGGACGAGCGGCCGTGCAAGCGCGCCAGCGTCACG…	894
TaMYB130	TraesCS7A02G526600.1	ATGGAGGGGTGCGACCGGATCAGAGGCCCGTGGAGCCCGGAGGAGGACGGCGCGCTGCGGCTGCTGGTGGAGCGCCACGGCGCGCGCAACTGGACGGCCATCGGCCGCGGGGTGCCCGGCAGGTCCGGCAAGTCGTGCCGCCTGCGCTGGTGCAACCAGCTGTCCCCAGGCGTGGAGCGCAGGCCGTTCACGGCCGAGGAGGACGCCGCCATCGCGCGTGCCCACGCTAGGCTCGGCAACCGCTGGGCCGCCATCGCGCGCTTGCTCCGCGGCCGCACCGACAACGCCGTCAAGAACCACTGGAACTGCTCCCTCAAGCGCAGGCTCGCCGATGTCGGCGTTGCAGAGGAGGAGCGGCCGTGCAAGCGCGCCAGCGTCACGCCGGAGAGCACGTCTGGA…	876
TaMYB131	TraesCS1B02G005200.1	ATGGGGAGGGCGCCTTGCTGCGAGAAGGTGGGGCTGAAGCGAGGAAAGTGGACGGCGAAGGAGGATGACACTCTCGCAAAATACATAGCTGGGCACGGCGAGGGTTCATGGAGGTCTCTGCCCAAAAATGCGGCTTCCCATTGTATTAATACTGCAGGGCTACTAAGGTGTGGCAATAGCTGCAGGCTACGGTGGGTCAACTACCTGAGGGACGGGGTGAGGAGGGGCAACTTCTCTAAGGAGGAAGACGATCTCATCGTCAAGCTCCATGCTACATTAGGCAACAGATGGTCACTGATCGCCAGTCACCTGCCAGGGCGGACTGACAACGAGATCAAGAATTACTGGAACGCTCATCTTAGCAGGCAGATCCACAGCTTCCGGCGCATGTACACCGCT…	999
TaMYB132	TraesCS1B02G023400.1	ATGGGGAGGGCGCCGTGCTGCGAGAAGGTGGGGTTGAAGCAAGGAAGGTGGACGGCGGAGGAGGATGGCATACTCACGAAATACATTGCTCAGCACGGCGAGGGCTCATGGAGGTCTCTGCCCAAGAATGCAGGGCTGCTGAGGTGTGGCAAGAGCTGCAGGCTACGGTGGCTCAACTACCTGAGCGACGGGGTGAAGAGGGGTAACTTCTCTAAAGAGGAGGATAATCTCATTGTCAAGCTCCATGCCACCCTTGGCAGCAGGTGGTCGGTGATCGCCAGCTACCTGCCAGGGCGGACCGACAACGAGATCAAGAACTACTGGAACGCGCATCTCAGCCGGCAGATCTACAACTTCCGGCACGTGTACGCTGCGATTAGCGAAACCACCGTAACCATC…	966
TaMYB133	TraesCS1B02G023500.1	ATGGGGAGGGCGCCGTGCTGCGAGAAGGTGGCGTTGAAGCAAGGAAGGTGGACGGCGGAGGAGGATGACATACTCACGAAATACATTGCTCAGCACGGCGAGGGCTCATGGAGGTCTCTGCCCAAGAATGCAGGGCTGCTGAGGTGTGGCAAGAGCTGCAGGCTACGGTGGCTCAACTACCTGAGCGACGGGGTGAAGAGGGGCAACTTCTCTAAAGAGGAGGATAATCTCATTGTCAAGCTCCATGCCACCCTTGGCAGCAGGTGGTCGGTGATCGCCAGCTACCTGCCAGGGCGGACTGACAACGAGATCAAGAACTACTGGAACGCGCATCTCAGCCGACAGATCTACAACTTCCGGCACGTGTACGCTGCGTTTAGCGGAATCACCGTAACCATC…	966
TaMYB134	TraesCS1B02G049700.1	ATGGGGAGGGCGCCGTGCTGCGAGAAGGTGGGGTTGAAGCAAGGAAGGTGGACGGCGGAGGAGGATGACTTACTCACGAAATACATTGCTCAGCACGGCGAGGGCTCATGGAGGTCTCTGCCCAAGAATGCAGGGCTGCTGAGGTGTGGCAAGAGCTGCAGGCTACAGTGGCTCAACTACCTGAGCGACGGCGTGAAGAGGGGCAACTTCTCTAAAGAGGAGGATAATCTCATTGTCAAGCTCCATGCCACCCTTGGCAGCAGGTGGTCGGTGATCGCCAGCTACCTGCCAGGGCGGACTGACAACGAGATCAAGAACTACTGGAATGCGCATCTCAGCCGGCAGATCTACAACTTCCGGCACGTGTACGCCGCGATTAGCGAAACCACTGTAACCATC…	966
TaMYB135	TraesCS1B02G055200.1	ATGTGTAACAACAGCGGTGGCCGCGGCGGGGCGATGGCGGCTCGGAAGGGGCCGTGGACGGAGAACGAGGACGCCCAACTGGTATGGTTCGTGCGCTTGCTCGGCGAACGCCGTTGGGATTTCTTAGCTCAGGTCTCAGGTCTCCGGCGCACCGGCAAGAGCTGCCGCCTCCGCTGGGTCAACTACCTCCACCCGGGCCTCAAGCGCGGCCGCATCACCGCCGACGAGGAGCGCCTCATCCTCAGCCTCCACGCCGAGTGGGGCTCCCGCTGGTCCAGGATCGCCAGGAAGCTCCCCGGCCGCACCGACAACGAGATCAAGAACTACTGGAGGACGCACATGAGGAAGAAGGCCCAGGAGGAGAAGATGCTCGCCAAGAACAAGGCCTCCTCCTCGCCG…	807
TaMYB136	TraesCS1B02G094500.1	ATGGACATGGACAAGGAGTACTACAAGGCCTGCATGGGCATGGAGGCGCTGCCGATGAGCCCGGCCGGTTTTTCGGCGGTGACGACAGAGGTGACCATGGCGGTGGCGACAGCAAGCGAGGACGAGGGCGACCTGAAGAGGGGCCCGTGGACGGCGGAGGAGGACATGCTGCTCGTCGACTACATCTCCAAGCACGGCGAGGGGCGCTGGAACTCACTCGCTCGATGCGCAGGCCTGAGGCGCACTGGGAAGAGCTGCCGGCTCCGGTGGCTGAACTACCTCCGTCCCGACGTCCGGCGCGGCAACATCACGCCGGAGGAGCAGCTGCTGATACTGGACCTGCACTCCCGGTGGGGCAACCGCTGGTCCAAGATCGCGCAGCGCCTCCCGGGGAGGACG…	981
TaMYB137	TraesCS1B02G100600.1	ATGGGGAGGCATTCGTGCTGCTACAAGCAGAAGCTGAGGAAGGGGCTCTGGTCCCCTGAGGAGGATGAGAAGCTCATGAACCACATAACCAAGCATGGCCATGGCTGCTGGAGCTCTGTCCCTAAACTTGCAGGGCTCCAAAGGTGTGGCAAGAGCTGCAGGCTGAGGTGGATAAACTACCTGAGGCCAGACCTTAAGAGAGGTGCCTTCGCTCAGGACGAGGAAGACCTCATCGTTGAACTCCATGCTGTGCTTGGGAACAGGTGGTCTCAAATTGCAGCACAGATGCCTGGGAGGACTGACAATGAGATTAAGAACCTCTGGAACTCGTCCCTCAAGAAGAAGCTGCGGCAGAAGGGCATTGACCCCAACACCCACAAGCCCCTCACCGAGGCTGAT…	1296
TaMYB138	TraesCS1B02G172500.1	ATGGGGAGAGCGCCGTGCTGCGAGAAGGACGGTCTGAAGCGGGGCGCGTGGAGCCCCGGGGAGGACCAGCGGCTGGCCGACTACATCGCGCGGCATGGCCACCCCAACTGGCGCGCCCTCCCCAAGCACGCAGGGCTTCTGCTGTGCGGGAAGAGTTGTCGCCTGCGGTGGGTCAACTACCTCAGCCCTGACATCAAGCGGGGCAACTTCACCGCCGACGAGGAGGACCTCATCATCCGCCTCCATCAGGCCCTCGGCAACAGGTGGTCCGTGATAGCTGCGCAGCTGCCGGGGCGCACTGACAACGAGATCAAGAACGTCTGGCACGCGCACCTCAAGAAGAGGCTGGAGGACGGCCTGAAGCCAGCCGCCGATCAAGACGCCGGCGGCAGTGGCCGG…	783
TaMYB139	TraesCS1B02G215500.1	ATGATGAAGAAGGGGAAGTGGTCCAGGGAAGAGGATGACTTGATGAAAAAACACATTGAGAAGTATGGCATTGGCCGTAGTTGGCAGGCATTGGCTGAAACTTTAGGGCTTCAGCGTTGCGGCCGGGGCTGCCGAGCGCGGTGGCTGAACTACCTCCGGCCGGGACTGAAGCACGGCAACTTCACGCCGGCAGAGGAGAGCATCATCTGTGAGATGTACAGCAAGAGGGGAAGCTGCTGGTCCGTCATCGCCGCCCAGCTCCCCGGGAGAACAGACCTCGCCGTCAAGAACTACTGGAACGGCACCATCTCGAAGAGGTTCCACTGGGCGAGCAGCGCGGCCGCCGCGCGCCGCAGGCGCAGTCTCCACCGCCCCTCCTCCAGCACGACGTCGGACGCC…	780
TaMYB140	TraesCS1B02G236900.1	ATGCCGGACGGCGGGGGCGGGTCGGACGGCGCGGGGGCGGGGGCGGGGAGGATCAAGGGGTCGTGGAGCCCCGAGGAGGACGAGCTGCTGCGCGACGCCGTGGCGCGCCACGGGGCCAGGAACTGGACCGTCATCAGCGCCGAGATCCCCGGCCGGACGGGCAAGTCCTGCCGCCTGCGCTGGTGCAACCAGCTCAGCCCCGGGGTGCACCGCCGCGCCTTCACCCCCGACGAGGACCGCCTCATCTTCGAGCTCCACAGCAAGCACGGCAACAAGTGGGCCACCATCGCGCGCAAGCTCGTCGGCCGCACCGACAACTCCGTCAAGAACCACTGGAACTCCACGCTCCGGAAACGCCGCAGCGCGGCCGCGGGCAACGCAGCGGGCGGGCCCGTCTTC…	912
TaMYB141	TraesCS1B02G265400.1	ATGGGGAGGGCGCCGTGCTGCGACAAGGCGACGGTGAAGAGGGGGCCATGGTCACCGGAGGAGGATGCGATGCTCAAGGCCTACATTGAGGAGCGTGGCACCGGCAACAACTGGATTGCACTGCCACACAAGATTGGGCTGAAAAGATGCGGCAAGAGCTGCAGGCTGAGGTGGCTCAACTACCTGAGGCCCAACATAAAACACGGGGACTTCACCCCAGAGGAGGACAGCACCATCTGCAAGCTCTACATTAGCATCGGGAGCAGGTGGTCAATCATCGCCGCACAGCTGCCAGGAAGGACCGACAACGACGTCAAGAACTACTGGAACACCAAGCTCAAGAAGCGGCTCCTCGGCGGCCGCCGCAAGGACCGCGGCGCCGGCACGCAGCAGCACCGC…	957
TaMYB142	TraesCS1B02G279400.1	ATGGGGCGGTCGCCGTGCTGCGAGAAGGAGCACACCAACAAGGGGGCCTGGACCAAGGAGGAGGACCAGCGGCTGGTCGCCTACATCAGGGCCAACGGCGAGGGCTGCTGGCGCTCGCTGCCCAAGGCGGCCGGCCTGCTCCGCTGCGGCAAGAGCTGCCGCCTGCGCTGGATGAACTACCTCCGTCCCGACCTCAAGCGCGGCAACTTCACCGACGACGAGGACGAGCTCATCATCCGCCTCCACAGCCTCCTCGGCAACAAGTGGTCTCTGATCGCCGGGCAGCTGCCGGGCAGGACGGACAACGAGATCAAGAACTACTGGAACACGCACATCAAGCGCAAGCTCCTGTCCCGCGGCATGGACCCCCACACGCACCGCCCGCTCACGGCCGTCGAC…	744
TaMYB143	TraesCS1B02G318800.3	ATGACTCGGGCTAAGAGCGAGAGCGACCGGGTGATGCCTGGTCCGGACCAGGCTGACTTGGCATCCCACGATGATGATAGCGCGAGGGAATCACCACGTAGGAGAGCTGGACCACAACTGAAGAAAGGCCCTTGGACACCGGCCGAGGATGCCATCTTGGAGGCGTATGTTAAGAAGCATGGTGTGCAGAACTGGAATGTGGTGCAGAAGGACACCGGTCTGTTAAGGTGCGGCAAGAGCTGCCGTCTCCGCTGGGCAAACCACCTGAGGCCTGACCTAAAGAAGGGCACTTTCACCAAAGAGGAGGAGAACCTAATCATTAAGCTCCATTCCAAAATGGGGAATAAGTGGGCTCGAATGGCTGCCCGTTTGCCAGGGCGCACTGATAATGAAATAAAA…	1380
TaMYB144	TraesCS1B02G383600.1	ATGGGACGTCCGTCGTCCTGCGGCGTGGGGCAGCCCAAGCTCCGCAAGGGGCTGTGGTCGCCCGAGGAGGACGAGAAGCTCTACAACCACATCATCCGGCACGGCGTCGGCTGCTGGAGCTCCGTCCCCAGGCTGGCCGGGCTGAACCGCTGCGGCAAGAGCTGCCGCCTCCGGTGGATCAACTACCTCCGCCCCGACCTCAAGCGCGGCTGCTTCTCGCAGCAGGAGGAAGACCACATCGTCGCGCTCCACCAGATCCTCGGCAACAGGTGGTCACAGATCGCGTCGCACCTGCCGGGCCGGACGGACAACGAAATCAAGAACTTCTGGAACAGCTGCATCAAGAAGAAGCTCCGGCAGCAGGGCATCGACCCGGCCACGCACAAGCCCATGGGCACC…	918
TaMYB145	TraesCS1B02G383700.1	ATGGGACGTCCGTCGTCCGGCGGCGTGGGGCAGCCGAAGCTCCGCAAGGGGCTGTGGTCGCCCGAGGAAGACGAGAAGCTCTACAACCACATCATCCGGCACGGCGTCGGCTGCTGGAGCTCAGTCCCCAGGCTCGCCGGGCTGAACCGCTGCGGCAAGAGCTGCCGCCTCCGGTGGATCAACTACCTCCGCCCCGATCTCAAGCGCGGCTGCTTCTCGCAGCAGGAGGAGGACCACATCATCGCGCTCCATCAGATCCTCGGCAACAGGTGGTCACAGATCGCGTCGCACCTGCCGGGCCGGACGGACAACGAGATCAAGAACTTCTGGAACAGCTGCATCAAGAAGAAGCTCCGGCGGCAAGGCCTCGACCCCGCCACGCACAAACCCATGGCCAAC…	882
TaMYB146	TraesCS1B02G383800.1	ATGGGACGTCCGACGTCTGGGGGCGTGCAGCAGCAGCAGCCCAAGCTCCGCAAGGGGCTGTGGTCGCCCGAGGAAGACGAGAAGCTCTACGGCCACATCATCCGGTACGGCGTCGGCTGCTGGAGCTCCGTCCCCAGGCTCGCTGGGCTGCACCGGTGCGGCAAGAGCTGCCGCCTCCGATGGCTCAACTACCTCCGCCCCGATCTCAAGCGCGGCACCTTCTCGCAGGAGGAGGAGGACCACATCGTCGCGCTCCACCAGATCCTCGGCAACAGGTGGTCACATATCGCGTCGCACCTGCCGGGCCGGACGGACAACGAGATCAAGAACTTCTGGAACAGCTGCATCAAGAAGAAGCTCCGGCAGCAGGGCATCGACCCGGCGACGCACAAGCCCATG…	867
TaMYB147	TraesCS1B02G383900.1	ATGGGACGTCCGACGTCTGGGGGCGTGCAGCAGCAGCAGCCCAAGCTCCGCAAGGGGCTGTGGTCGCCCGAGGAAGACGAGAAGCTCTACGGCCACATCATCCGGTACGGCGTCGGCTGCTGGAGCTCCGTCCCCAGGCTCGCTGGGCTGCACCGGTGCGGCAAGAGCTGCCGCCTCCGATGGCTCAACTACCTCCGCCCCGATCTCAAGCGCGGCACCTTCTCGCAGGAGGAGGAGGACCACATCGTCGCGCTCCACCAGATCCTCGGCAACAGGTGGTCACATATCGCGTCGCACCTGCCGGGCCGGACGGACAACGAGATAAAGAACTTCTGGAACAGCTGCATCAAGAAGAAGCTCCGGCAGCAGGGCATCGACCCGGCCACGCACAAGCCCATG…	870
TaMYB148	TraesCS1B02G392600.1	ATGGGTTTTAGTTGCTTCCAGCTCCATTCAGGGAGCTGTGATGACGTGCCACTTGATTTCCATGTGCAGCAAAATGGCCACTATGAGCTCCATTCTGTTGATAGTTCATTTGAACCTGCTGGTGGATCGATCGTTCCGTTTGCAACCTTCTATCATGGGTCATATCCACAAGGCACAACCAAGAAAGATGTCGCTGACGGTGCTTCACCGATCATTCATAATCCTGGACCTCACTTGCCTCTCTTGTCGGCAAAACCGGAGATTTCACATCTCATAGAAGGTGGAATGGGATCACACAAGACGCATGAGATGAGCGGCAGGTTTATTCCAAGAAGGAAGGCCTCGAGTAAGGCTGTGAAGAAGGCTAACGTTGTCAAAGGGCAATGGACACCGGAAGAA…	1161
TaMYB149	TraesCS1B02G401700.1	ATGGGGCGCGCGCCGTGCTGCGACAAGGCGAGAGTGAAGCGGGGGCCGTGGTCGCCGGAGGAGGACGAGCAGCTGCGGGCCTACGTCCGGGCTAATGGCTTCGGCGGCAACTGGATCGCCCTGCCGCACAAAGCAGGGCTGAACCGGTGCGGCAAGAGCTGCCGCCTGCGGTGGCTCAACTACCTGAGGCCGGACATCCGGCACGGCGGCTACACGGAGCAGGAGGACCGCGTCATCTGCTCCCTCTACGCCTCCATCGGCAGCCGCTGGTCCATCATCGCCTCCAAGCTCCCCGGCCGCACCGACAACGACGTCAAGAACTACTGGAACACCAAGCTCAAGAAGAAGGCCATGCCCATGCGTGGCCCTCACTACCACCACCACGCCGGCCTCGGACTC…	939
TaMYB150	TraesCS1B02G436800.1	ATGCAGTGCGCGGCGGGCGGCGGCGGCGGCGGGGAGCCGGCGGTGAGGAAGGGGCCCTGGACCATGGAGGAGGACCTCGTCCTCGCCGACTACGTCGCCGCCAACGGCGAGGGCGCGTGGAACAGCCTCGCCCGCGCCGCCGGGCTGAACCGGACGGGGAAGAGCTGCCGGCTGCGGTGGCTGAACTACCTGCGCCCCGACGTGCGGCGCGGCAACATCACGCCGGAGGAGCACCTGCTCATCGTGGAGCTGCAGGCCAGCGACAGCGCCGGGTGCCAGCTTCTGAGCTCGGCGGCGGTGACCGAGTCCCAGAGCAGCAGCAGCAACTCCGTGGGCCGGCCGGGCGCCATGCCGCACTACGACGTCGTCGCGGCGGCGACGCAGCCAGGCGGCTGGGGT…	570
TaMYB151	TraesCS2B02G082400.1	ATGGGGAGGGCGCCGTGCTGCGACAAGAACAACGTGAAGAAAGGGCCATGGTCGCCGGAGGAGGACGCCAAGCTCAAGGAGTTCATGGACAAGCACGGCACCGGCGGCAACTGGATCGCCCTCCCGCAGAAAGCAGGGTTGAGAAGATGTGGCAAAAGTTGTAGGCTTAGATGGCTAAACTACCTGAGGCCTAACATTAAGCATGGGGAGTTCACTGAGCATGAAGATAGGGTCATCTGCAGCATGTATGCAAGCATTGGAAGCAGGTGGTCGATCATCGCGTCGCAGCTCCCCGGCCGGACTGACAATGACATCAAGAACTACTGGAACACCAAGCTGAAGAAGAAGCTCATGGGCTCCACCACCATGGCCGGTGCCGGCCCTCCGCCGCGCGCGCCA…	1056
TaMYB152	TraesCS2B02G112600.1	ATGGCGTACGATCAGCGGGGGCTGAGAGGCGAGGAGGCAGCGGCGGCGGCGGTGGGGGAGGAGGAGATGCTCCGGCGCGGGCCGTGGACGGTGGAGGAGGACGTGCTCCTCGCCAACTACATCGCGGCCAACGGCGAGGGCCGGTGGAACGCGCTGGCGCGGCGCGCGGGGCTGAAGCGCACGGGCAAGAGCTGCCGCCTGCGGTGGCTCAACTACCTGCGGCCGGACCTGCGGCGCGGCGGCATGACGGCGGAGGAGCAGCTGCTCGTCCTCGAGCTGCACGCGCGGTGGGGCAACCGGTGGTCCAAGATCGCGCAGCACCTCCCCGGCCGCACCGACAACGAGATCAAGAACTACTGGCGGACGCGGGTGCAGCGCCACGCCAAGCAGCTGCGGTGC…	999
TaMYB153	TraesCS2B02G177900.1	ATGTCGAAGCGGCCGGGCGGGACGAAGAAGAGGCTGAAGCGCGGCCTCTGGTCGCCGGAGGAGGACGAGAAGCTCATGAACCACATTGCCAAGTACGGCAACGGCTGCTGGAGCTCCATCCCCAAGATTGCAGGCCTTGAGAGGTGCGGGAAGAGCTGCAGGCTGAGGTGGATAAACTACCTGAGGCCGGACCTCAAGAGGGGCGCCTTCTCGCAGGAGGAGGAGGACCTCATCATCCACCTCCATTCCATCCTCGGCAACAAGTGGTCTCAGATCGCCGCGCAGCTGCCGGGGCGCACCGACAACGAAGTCAAGAACTTCTGGAACTCCTTCATCAAGAAGAAGCTCCGCCAGCGCGGCATCGACCCGGCCACCCACAAGCCCTACGCCACTGCCGCC…	1086
TaMYB154	TraesCS2B02G178000.1	ATGTCGAAGTGGCCGGGAGCGACGAAGAAGAGGCTGAAGCGCGGCCTCTGGTCGCCGGAGGAGGACGAGAAGCTCATGAACCACGTTGCCCAGTACGGCTACGGCTGCTGGAGCTCTGTCGCCAAGATTGCAGGCCTTGAGAGGTGCGGGAAGAGCTGCAGGCTGAGGTGGATGAACTACCTGACGACGGGCCGAGGGGGCGCCTTCTCGCAGGAGGAGGAGGACTTCATCATCCACCTCCACTCCATCCGCGGCAACAAGTGGTCTCAGATCGCCGCGCACCTGCCCGGGCGCACGGACAATGAGGTCAAGAACTTCTGGAATTCCTTCATCAAGAAGAAGCTCCGCCAGCGCGGCATCGACCCGGCCACACACGAACACAAGCCTCTCGACCCCGCC…	588
TaMYB155	TraesCS2B02G183100.1	ATGGGGAGGCCGCCGTGCTGCGACAAGGAGGGCGTCAAGAAGGGCCCCTGGACGCCGGAGGAGGACCTCGTGCTCGTCTCCTACGTCCAGGAGCACGGCCCCGGCAACTGGCGCGCCGTCCCCACCAGGACCGGTCTGATGCGGTGTAGCAAGAGCTGCCGGCTCCGGTGGACCAACTACCTGCGCCCCGGGATCAAGCGCGGCAACTTCACCGACCAGGAGGAGAAGCTCATCGTCCACCTCCAGGCGCTGCTCGGCAACAGGTGGGCCGCGATCGCCTCCTACCTCCCCGAGCGCACCGACAACGACATCAAGAACTACTGGAACACGCACCTCAAGCGCAAGCTGCAGGCGGGGGGCGACGCCGCGGCCAAGCCGGCGGCGCAGAGGCCCGCCTCC…	942
TaMYB156	TraesCS2B02G184500.1	ATGGCGACCGGCCCCGATCTGACCTCCCCCTCCGCCGCCGACGCCGCCGCCGCGTCGTCGGCGGCCAAGAAGGACCGCCACATCGTCAGTTGGAGCGCCGAGGAGGATGACGTGCTTCGTGCTCAGATTGCGCACCATGGAACTGACAATTGGACAGTCATAGCCACACAATTCAAGGATAAGACTGCCAGACAGTGCAGGAGGAGATGGTACAATTATTTGAATACAGAGTGCAAGAAAGGCGGGTGGTCTCGTGAAGAGGATATGCTTTTATGTGAGGCTCAAAAGCTTCTTGGTAACAAATGGACTGAAATAGCAAAGGTTGTCTCAGGCAGAACTGATAATGCAGTGAAGAATCGATTTTCTACGTTATGCAAAAGGCGGGCTAAGGATGATGAA…	2286
TaMYB157	TraesCS2B02G252000.1	ATGGGGCACCAGTGCTGCAGCAAGCAGAAGGTGAAGCGGGGGCTATGGTCCCCGGAGGAGGATGAGAGGCTCCTCAGGTACATCACGGCGCACGGCCACAGCTGCTGGAGCGCCGTCCCCAAGAACGCCGGGCTGCAGCGCTGCGGCAAGAGCTGCCGGCTCCGGTGGATCAACTACCTCCGCCCGGACCTGAAGCGCGGCACCTTCTCCGAGCAGGAGGAGCGCACCATCCTCGACGTCCACCGCATCCTCGGCAACCGGTGGGCGCAGATCGCTAAGCATCTGCCGGGCCGCACAGACAACGAGGTCAAGAACTTCTGGAACTCGTGCATCAAGAAGAAGCTCATCGCGCAGGGTCTCGACCCCAAGACCCACAACCTGCTCCCGGCATCCAAGCAC…	1149
TaMYB158	TraesCS2B02G343800.1	ATGGGGCGATCGCCGTGCTGCGAGAAGGAGGGGCTGAAGAAGGGGCCATGGACGCCGGAGGAGGACCAGAAGCTGCTCTCCTACATTGAGCAGCAGGGCCACGGCTGCTGGCGCTCGCTGCCGGCCAAGGCCGGGCTGCAGCGGTGCGGCAAGAGCTGCCGGCTCCGGTGGACCAACTACCTCCGGCCGGACATCAAGAGGGGCAAGTTCAGCCTGCAGGAGGAGCAGACCATCATCCAGCTCCATGCGCTTCTCGGCAACAGGTGGTCAGCGATCGCGACGCACCTGCCCAAGCGTACCGACAACGAGATCAAGAACTACTGGAACACGCACCTCAAGAAGCGGCTGGCCAAGATGGGCATCGACCCGGTCACGCACAAGCCGCGCTCCGACGTGCCC…	990
TaMYB159	TraesCS2B02G351000.1	ATGGGCCGGATCCCGTGCTGCGAGAAGGACAACGTGAAGCGCGGGCAGTGGACGCCCGAGGAGGACAACAAGCTGCTCTCCTACATCACGCAGCACGGCACGCGCAACTGGCGCCTCATCCCCAAGAACGCCGGGCTGCAGCGCTGCGGGAAGAGTTGCCGGCTGCGGTGGACCAACTACCTGCGGCCCGACCTCAAGCACGGCGAGTTCACTGACGCCGAGGAGCAGACCATCATCAAGCTGCACTCCGTCGTCGGCAACAGGTGGTCGGTGATCGCGGCCCAGCTGCCGGGGCGGACGGACAACGACGTCAAGAACCACTGGAACACCAAGCTCAAGAAGAAGCTGTCCGGGATGGGCATCGACCCCGTCACGCACAAGTCTTTCTCGCACCTCATG…	1059
TaMYB160	TraesCS2B02G381800.1	ATGGCGGAGGCGGAAGGGCAGCTCGCGGCCTGCTGGGGGAAGCAGGACGACGAGTGGAGGAAAGGCCCGTGGACCACCCAGGAAGACAAGCTGCTCCTGGACCATGTCGCCCAGCACGGCGAAGGGAGGTGGAACTCCGTCTCCAAGCTCACAGGTCTGAAGAGAAGTGGCAAGAGTTGCAGGCTGCGGTGGGTTAACTACCTCAGACCTGACCTAAAGAGAGGCAAGATGACACCCCAAGAGGAGAGCACCATAGTCCAGCTCCACTCCTTGTGGGGAAACAGGTGGTCGACGATTGCACGCAGCCTCCCGGGGAGGACGGACAACGAGATCAAGAACTACTGGAGGACGCACTACAAGAAGGGCAAGCCCTCCAAGAACATCGAGCGCGCCAGGGCG…	777
TaMYB161	TraesCS2B02G387000.1	ATGGGGAGGACGCCCTGCTGCGAGAGCAGGCAGGGGCTCAAGAAAGGGCCGTGGACGCCGGAGGAGGACAAGCTCCTCGTCGACTACGTCCAGGCCAACGCCCCCGGCAACTGGCGCATGCTCCCCAAGCTCGCCGGGTTGAACCGGTGCGGCAAGAGCTGCCGGCTGCGGTGGACGAACTACCTCCGGCCGGACATCAAGCGCGGGCCCTTCACCCCCGAGGAGCACAAGTCCATCCTCCAGCTCCACGCCATTGTCGGCAACAAGTGGTCCATGATCGCGGCGCAGCTGCCGGGCCGGACGGACAACGAGATCAAGAACTACTGGAACACCAACCTCAAGAAGCAGCTCCGCCAGGCGGCGCTCGTCGGCGAGCAGCACCCCGCCCTGGCCAGCCCA…	870
TaMYB162	TraesCS2B02G387300.1	ATGGGGTGCAAGTCGTGCCAGAAGCCCAAGGCGCAGCACCGGAAGGGTCTGTGGTCGCCGGAGGAGGACCAGAAGCTCCGCGACTACATCGTCCGCTACGGCCACAGCTGCTGGAGCACCGTCCCCGTCAAGGCCGGGCTTCAGAGGAACGGCAAGAGCTGCAGGCTGCGATGGATCAACTACCTGAGGCCGGGGCTGAAGCACGGCATGTTCTCCCAGGCGGAAGAAGAGACCGCCATGAGCCTCCACGCCACACTCGGCAACAAGTGGTCTCAGATAGCCCAGCACCTGCCGGGCCGGACGGACAACGAGGTGAAGAACTACTGGAACTCGTACCTGAAGAAGCGCGTCGAGGGCGCGCGGGCACCAGCCAAGTCCGCCGGCTCCGACGCGCCCCGT…	825
TaMYB163	TraesCS2B02G387500.1	ATGGGGTGCAAGTCGTGCCAGAAGCCCAAGGCGCAGCACCGCAAGGGGCTGTGGTCGCCGGAGGAGGACCAAAAGCTCCGTGACTTCATCGTCCGCTACGGCCACAGCTGCTGGAGCACCGTTCCCGTCAAGGCCGGGCTTCAGCGGAACGGGAAGAGCTGCAGGCTGCGATGGATCAACTACCTGAGGCCGGGGCTGAAGCACGGCATGTTCTCCCGGGAGGAAGAAGAGACCGTCATGAGCCTCCATGCCACACTCGGCAACAAGTGGTCTCAGATAGCGCAGCACCTGCCGGGCCGGACCGACAACGAGGTGAAGAACTACTGGAACTCGTATCTGAAGAAGCGCGTCGAGGGCGAGCGGTCACCAGCCAAGTCCGCCGGCTCGGACGCGCCCCGG…	852
TaMYB164	TraesCS2B02G387700.1	ATGGGGTGCAAATCGTGCCAGAAGCCCAAGGCGCAGCACCGGAAGGGTCTGTGGTCGCCGGAGGAGGACCAGAAGCTCCGCGACTACATCGTCCGCTACGGCCACAGCTGCTGGAGCACCGTCCCAGTCAAGGCCGGACTTCAGAGGAACGGAAAGAGCTGCAGGCTGCGATGGATCAACTACCTAAGGCCGGGGCTGAAGCACGGCATGTTCTCCCAGGCGGAAGAAGAGACCGTCATGAGCCTCCATGCCACACTCGGCAACAAGTGGTCTCGCATAGCGCAGCACCTGCCGGGCCGGACGGATAACGAGGTGAAGAACTACTGGAACTCGTACCTGAAGAAGCGCGTCGAGGGCGCGCGGGCACCAGCCAAGTCCGCCGGCTCCGACGCGCCCCGG…	825
TaMYB165	TraesCS2B02G387800.1	ATGGGCTGCAAGTCATGCCAGAAGCCCAAGGCGCAGCACCGGAAGGGCCTGTGGTCGCCGGAGGAGGACCAGAAGCTCCGTGACTTTATCGTCCGCTACGGCCACAGCTGCTGGAGCACCGTCCCCGTCAAGGCCGGGCTTCAGCGGAACGGCAAGAGCTGCAGGCTGCGGTGGATTAATTACCTGAGGCCGGGGCTGAAGCACGGCATGTTCTCCCGGGAGGAAGAAGAGACCGTCATGAGCCTCCACGCCACACTCGGCAACAAGTGGTCTCAGATAGCGCAGCACCTGCCTGGCCGGACGGACAACGAGGTGAAGAACTACTGGAACTCGTACCTGAAGAAGCGCGTCCAGGGCGCGCGTTCACCAGCCAAGTCCGCCGGCTCGGACGCGCCCCGG…	840
TaMYB166	TraesCS2B02G399200.1	ATGGGGAGGGCTCCGTGCTGCGAGAAGATGGGCCTCAAGAGGGGCCCCTGGACGCCGGAGGAGGACAAGATCCTGGTCGCCCACATCCACAGCCACGGCCACGGCAACTGGCGCGCGCTGCCCAAGCAAGCCGGCCTGCTGCGGTGCGGCAAGAGCTGCCGGCTCCGGTGGATCAACTACCTGCGGCCGGACATCAAGCGCGGCAACTTCACCGACGAGGAGGAGCAGTCAATCATCCAGCTGCACCAGCTGCTCGGCAACAGGTGCCTATTACTCCTTGTCGCCTTCTTCCTCCTCCTCCTCAATCACATCCTTACTGTTCCCCTCCTGCTAAAACGGGGGCAATCATTGCCGCTTGCTTCAATCGCAAAACAGAGATGGTCCGCGATTGCCGCCCGG…	951
TaMYB167	TraesCS2B02G434400.1	ATGGCGCGAGCACCCGGTGGCGCCGCCCGCCGGAGGGGCGGCAGGAGGGACGGCAGCGGCGAGGCGGTGCGGAAGGGGCCGTGGATGGCGGAGGAGGACGCGGTGCTGCTGGAGCACGTGCGCACGCACGGCCCGCGCGACTGGAGCTCCATTCGATCCAAAGGCGCCCTGCAGCGCACCGGCAAGTCCTGCCGCCTCCGCTGGGTCAACAAGCTCCGGCCCAACCTCAAGACTGGCTGCAAGTTCTCTGCGGACGAGGAGCGTGTGGTGATCGAGCTGCAGGCGCAGTTCGGGAACAAGTGGGCGAGGATCGCCACCTACCTGCCGGGCCGGACGGACAACGACGTCAAGAACTTCTGGAGCACCCGCCAGAAGCGGCTCGCCAGGCTGCTGCGCGCG…	996
TaMYB168	TraesCS2B02G466400.1	ATGGGGAAAGGCCGGGCACCGTGCTGCGCCAAGGTGGGGCTCAACAGGGGCTCCTGGACGCCGGAGGAGGACATGCGCCTCATCGCCTACATTCAGCAGTACGGCCACGCCAACTGGCGTGCCCTGCCCAAGCAAGCAGGTTTGCTCCGGTGCGGCAAGAGCTGCCGGCTCCGGTGGATCAACTACCTCCGTCCCGACCTCAAGCGCGGCAACTTCACCGTCGAGGAGGAGGAGACCCTCATCAAGCTGCACAACATGCTCGGCAACAAATGGTCCAAGATCGCGGCGTGCCTGCCGGGGAGGACCGACAACGAGATCAAGAACGTCTGGAACACGCACCTCAAAAAGCGGGTGGCCGCGAGCGCCGGGGAGCAGAAGAAGGGCGGGGCCAAGAGCAAG…	1068
TaMYB169	TraesCS2B02G466500.1	ATGGGGAAAGGCCGGGCACCGTGCTGCGCCAAGGTCGGGCTCAACAGGGGCTCCTGGACGCCCGAGGAGGACATGCGCCTCATCGCCTACATTCAGAAGTTCGGCCACGCCAACTGGCGCGCCCTGCCCAAGCAAGCAGGTTTGCTCCGGTGCGGGAAGAGCTGCCGGCTCCGGTGGATCAACTACCTCCGTCCCGACCTCAAGCGCGGCAACTTCACCGTCGAGGAGGAGGAGACCCTCATCAAGCTGCACAACATGCTCGGCAACAAGTGGTCCAAGATCGCGGCGTGCCTGCCGGGGAGGACCGACAACGAGATCAAGAACGTCTGGAACACGCACCTCAAGAAGCGGGTGGCGGCCAGCGCCGGCGAGCAGAAGAAGGGCGGGGCCAAGGGCAAG…	1086
TaMYB170	TraesCS2B02G467700.1	ATGGGGAGGTCGCCGTGCTGCTGCCGCGACGCCGACGTGAAGAAAGGGCCATGGACGGAGGAGGAGGACAAGACGCTGGTGGAGCACATCAAGAAGCACGGCGGGAAGGTCGGCAGCTGGCGCGGCCTGCCCAAGTCCGCCGGCCTCAACCGCTGCGGCAAGAGCTGCCGCCTCCGGTGGACCAACTATCTCCGCCCCGACATCAAGCGCGGCAACTTCACCGACGAAGAGGAGCGCCTCATCATCACCCTCCACGCCGGCCTCGGCAACAAGTGGTCGACGATCGCGACGCACCTGGAGGGCCGGACAGATAACGAGATCAAGAACTACTGGAACACGCACATCCGCAAGAAGCTCCTGCGCATGGGCGTCGACCCAGTGACGCACCAGCAGCTGCCA…	972
TaMYB171	TraesCS2B02G467800.1	ATGGGGAGGTCGCCGTGCTGCTCCCACGACGCCGGCGTGAAGAAAGGGCCATGGACGGAGGAGGAGGACAAGACTTTGGTGGAGCACATCCAGAAGCGCGGCGGGAACGTCGGCGGCTGGCGTGGCCTGCCCAAGACCGCCGGGCTGAACCGCTGCGGTAAGAGCTGCCGTCTCCGGTGGACCAACTACCTCTGCCCCGACATCAAGCGCGGCAACTTCACCGAGGACGAAGAGCGCCTCATCATCACCCTCCATGCCAGCCTCGGGAACAAGTGGGCGACGATCGCGACTCATCTGGAGGGCCGGACAGACAACGAGATCAAGAACTACTGGAACACGCACATCCGGAAGAAGCTCCTGCGCATGGGCGTCGACCCAGTGACGCACCAGCAACTGCCA…	927
TaMYB172	TraesCS2B02G467900.1	ATGGGGAGGTCTCCGTGCTGCAGCCACGACGCCGGCGTGAAGAAAGGGCCGTGGACGGAGGAGGAGGACAAAACTTTGGTGGAGCACATCCAGAAGCGCGGCGGGAACGTCGGCAGATGGCGCGGCCTTCCCAAAGCCGCCGGGCTGAACCGCTGCGGCAAGAGTTGCCGCCTCCGGTGGACCAACTACCTCCGCCCCGACATCAAGCGCGGCAACTTCACCGACGACGAGGAGCGCCTCATCATCACCCTCCACGCCGGCCTCGGCAACAAGTGGTCGACGATCGCGACGCACCTGGAGGGCCGGACGGACAACGAGATCAAAAACTACTGGAACACGCATATCCGCAAGAAGCTCCTGCGCATGGGCGTCGACCCAGTGACGCACCAGCAGCTGCCG…	921
TaMYB173	TraesCS2B02G468000.2	ATGGGGAGGTCGCCGTGCTGCTGCCACGACGCCGGCGTGAAGAAGGGGCCATGGACGGAGGAGGAAGACAAGACGCTGGTGGAGCACATCCAGAAGCGCGGCGGGAACGTCGGCAGCTGGCGCGGCCTGCCCAAGGCCGCCGGGCTGAACCGCTGCGGTAAGAGCTGCCGCCTCCGGTGGACCAACTACCTCCGTCCCGACATCAAGCGCGGCAACTTCTCCGACGACGAGGAGCGCCTCATCATCACCCTCCACGCCGGCCTCGGCAACAGGTGGGCGACGATCGCGACGCACCTGGAGGGCCGGACGGACAACGAGATCAAGAACTACTGGAACACGCACATCCGCAAGAAGCTCCTGCGCATGGGGATCGACCCCGCCACGCACCAGCAGCTGCCA…	972
TaMYB174	TraesCS2B02G583800.1	ATGGGGCGATCGCTATGCTGTGACAAGGTCGGCCTAAAGAAAGGTCCATGGACGCCGGAGGAGGACGAGAAGCTTCTTGCCCACATCGAGGAGCATGGGCACGGGAGCTGGCGTGCATTGCCCTCCAAGGCCGGTTTGCAGAGGTGCGGCAAGAGCTGCAGACTGAGATGGACCAACTACCTGCAGCCGGACATCAAGAGGGGCAAGTTCAGCTTGCAGGAAGAACAGACCATCATCCAGCTTCATGCTCTTCTCGGCAACAGGTGGTCTGCCATCGCGACGCACCTGTCGAGGCGCACCGACAACGAGATCAAGAACTACTGGAACACCCACCTCAAGAAGAGGCTGGCCAAGATGGGGATCGACCCCGTCACCCACAAGGCCGCCAGCGGAGCTCCC…	1065
TaMYB175	TraesCS3B02G039100.1	ATGTCACGGAGGAAAGGAGCAGCAGCAGCAGGAGGAGGAGCTGGGCCCATGGCGATGGCGGCCATGGAGGAGGAGGCAGCCGAGCTGAGGAGAGGCCCCTGGACGCTGGAGGAAGACAACCTCCTCATGAGCTACATTGCTTGCCACGGCGAGGGCCGCTGGAACCTCCTCGCCCGCTGCTCCGGGTTGAAGAGGACGGGGAAGAGCTGCCGCCTCCGGTGGCTGAACTACCTGAAGCCGGACATAAAGCGGGGGAACCTGACGGCGGAGGAGCAGCTGGTCATCCTGGAGCTCCACGCCAAGTGGGGCAACCGGTGGTCGCGGATCGCGCAGCACCTCCCCGGCCGCACCGACAACGAGATCAAGAACTACTGGCGGACCAGGGTGCAGAAGCAGGCG…	1056
TaMYB176	TraesCS3B02G109800.1	ATGGTGGAGAAGCCGGCGAGCCAGGCCGACGTGGGCGGCGAAGTGGAGGCGCATAAGGAGAGGAAGGGGCTGTGGTCGCCGGAGGAGGACGAGCGGCTGTACACCCGGATCACCAGGCATGGCGTGTCCACCTGGAGCTCCGTGGCGCAGCTCGCCGGGCTGCGGCGGAGCGGCAAGAGTTGCCGGTTACGGTGGATGAACTACCTCCGGCCGGACCTTAAGAAGGAGCCCATCTCCAAGCGCGAGGAGGAGACCATCATCTCGCTCCAGAAATCACTCGGCAACAGGTGGTCCGTGATCGCGGCGAAGATGCCGGGGAGGACGGACAACGAGATCAAGAACTACTGGAACTCCCGCATCAGGAAGCGCCAGAACGCCAGCCCCGCAGGCGGGAAGGGG…	855
TaMYB177	TraesCS3B02G126800.1	ATGGGGAGGGCGCCGTGCTGCGACAGGGCGGCGGTGAAGAGGGGCCCGTGGTCGCCGGAGGAGGACGACGCGCTGCGCGACTACATGCAGCGCCACGGCAACACCGGCAGCTGGATCACCCTCCCCAGCAAAGCCGGGCTGAAGAGGTGCGGCAAGAGCTGCCGGCTGCGGTGGCTCAACTACCTCCGCCCCGACATCCGCCACGGCGGCTTCACCGAGGAGGAGGACACCATCATCTACTCCCTCTACAGCCAGCTGGGCAGCAAGTGGTCGCTGATAGCGTCGCAGCTGGAGCGGAGGACGGACAACGACGTCAAGAACCACTGGAACACCAAGCTCAAGAAGCGCCTCGCCGCCGCCGCCGCCGCCTTCTCCACCGCCCCCTGCCGTCGCTCCCCG…	813
TaMYB178	TraesCS3B02G150900.1	ATGGCGTCGCCGATGGACATGCTTTTCAACCAGGAGCCGGCGGCGGCCATGACGAATGAGGCGGAAGGAAGGGTTGAAGGGTACTTCCCGAGCTCCAGCCATGGTTTTCGGCACTTCCAGCAAGTTGGCACCACTCCGATCGGAGTTCCCGACATGGGATCGCCCATTTCCGGCTTCAGAATGTCTCCCTTCACCTTCGACATGCCGGAGGGTCCCCTCCCGGTTGCCGGTTATGGCACTGGTGTGGTCCCGGTGGAGATCCCCGCGGTCTGGCAAAAGAAGCATTCCTTGAAGAATAGCAGAGCGATGGCGCCTTCCAAAGGAGCGTGGACACAGGAAGAGGACAAACTTCTCAAGATATTGGTGGCTCGTGATGGGAATCGGAGATGGGAGGAGATT…	1155
TaMYB179	TraesCS3B02G217100.1	ATGGCTCGTGAGATGAATGGCTTCTTCAGCCACCCTCCGCCTCCGCCTCCGGCGCCGTACCAGGAGGAGGCGGCGGCGGACGTGGACGACGCGGAGGACGGCGGCGGCGGGCAGGGGAAGCTCTGCTCCAGGGGCCACTGGAGGCCCGCCGAGGACGCCCGGCTCAAGGAACTCGTCGGCCAGTACGGCCCCCAGAACTGGAACCTCATCGCCGAGAAGCTCGACGGCAGATCAGGGAAAAGCTGCCGTCTGCGGTGGTTCAACCAGCTGGACCCGCGGATCAACCGCCGGGCCTTCACGGAGGAGGAGGAGGACCGCCTCATGGCGGCGCACCGCGCCTACGGCAACAAGTGGGCCCTCATCGCCCGCCTCTTCCCCGGCCGCACCGACAACGCCGTC…	942
TaMYB180	TraesCS3B02G224500.1	ATGCGTGCGATGGGACGCGAGGCGGCAGCAGCAGTGGCGTGCTCGTCCAACAAGCCCAAGCTCCGGAGAGGGCTGTGGTCGCCGGAGGAGGACGAGAAGCTCTACAACCACATCATTCGCTACGGCAACGGTTGCTGGAGCTCCGTCCCAAGGCTCGCCGGGTTGGAGAGATGTGGCAAGAGCTGCAGGCTAAGATGGATCAACTACCTCAGGCCTGATCTCAAGAGGGGCAGCTTCTCCCAGCAAGAGGAGGACCTCATCGTCAGCCTGCACAAGATCCTCGGCAACAGGTGGTCCCAGATAGCGTCGCAGCTGCCAGGCCGGACCGACAACGAGATCAAGAACTTCTGGAACTCGTGCATCAAGAAGAAGCTCCGGCAGCAGCGCATCGACCCCACC…	933
TaMYB181	TraesCS3B02G258800.1	ATGGCCAGGATGATGTGCGGCCGCGCCGGCGAGCCGGCAGTGCGCAAGGGTCCGTGGACGCTGGAGGAGGACCTCATCCTCGTCGGATACATCTCCCAGCACGGGGAAGGCTCTTGGGACAACCTCGCACGCTCTGCTGGTCTGAACCGGAACGGGAAGAGCTGCAGGCTGCGGTGGCTCAACTACCTCAGGCCGGGACTGCGGCGCGGCAGCATATCGCCGGAGGAGGACATGGTCATCCGGGAGCTCCACTCGAGGTTGGGGAACAAGTGGGCCGAGATCGCCAAGCACCTCCCCGGCCGGACCGACAACGAGGTCAAGAACTACTGGAGGACCAGGGTACACAAGAAGGCACCGCACCAGAACCAGTTTCCAGCGCAACCCGCGAGCGAGGCGACA…	642
TaMYB182	TraesCS3B02G280700.1	ATGGGGCACCACTCCTGCTGCAACAAGCAGAAGGTCAGGAGGGGCCTGTGGTCGCCAGAGGAAGACGAGAAGCTCGTCAAGTACATCACGGCGCATGGCCATGGCTGCTGGAGCTCAGTCCCAAGGGCTGCAGAGGTGCGGCAAGAGCTGAGATGGATCAACTACCTGAGGCCGGACCTCAAGAGGGGAAGCTTCTCGCAGGAGGAGGAAGCCCTCATCGTCGACCTCCACAGGGTGCTAGGGAACAGGTGGGCCCAGATAGCCAAGCACCTGCCTGGCAGAACGGACAATGAGGTGAAGAACTTCTGGAACTCCACCATCAAGAAGAAGCTCATATCGCAGGCCGTGGGCAGCCTCCACTCCGGTAACATCCCTTCCTCTGCAGATTTGTACTATAAC…	861
TaMYB183	TraesCS3B02G286500.1	ATGGGACGGCACGCGGGCACCGGCGGCGGCGGGGGCGTCCAGCAGAAGCTGCGCAAGGGGCTGTGGTCTCCCGAGGAGGACGAGAAGCTCTACAACCACATCATCCGCTACGGCGTCGGGTGCTGGAGCTCCGTGCCCAAGCTCGCCGGTCTGCAGAGGTGCGGCAAGAGCTGCCGGCTGCGGTGGATCAACTACCTGCGCCCCGACCTGAAGCGGGGAAGCTTCTCGCAGCAGGAGGAGGACGCCATCGTCGGCCTGCATGAGATCCTGGGGAACAGGTGGTCGCAGATAGCGTCTCACTTGCCCGGCCGGACGGACAACGAGATCAAGAACTTTTGGAACAGCTGCCTCAAGAAGAAGCTGCGGCAGCGCGGCATCGACCCCAGCACCCACAAGCCC…	846
TaMYB184	TraesCS3B02G290600.1	ATGGCACGACGGAAGCCGCCGGCGCAGCATGGAGCCCGGAGCGAGGACGGCCAGGCCCAGTCGACGGCGCCGCCGCCGCTGAAGCGGGGGCCGTGGACGGCGGAGGAGGACGAGGTTCTGGTGCGGTTCGTGGCGCGGGAGGGGGAGGGGCGGTGGCGCACGCTGCCGCGGCGGGCGGGCCTGCTGCGCTGCGGCAAGAGCTGCCGCCTGCGGTGGATGAACTACCTCAGGCCGGACATCAAGCGCGGTCCCATCGCCGAGGACGAGGAGGACCTCATCCTCCGCCTCCACCGCGTCCTCGGCAACCGGTGGTCGCTGATCGCCGGGAGGCTGCCGGGGCGCACGGACAACGAGATCAAGAACTACTGGAACTCGCACCTCAGCAAGAAGCTCATCGCC…	819
TaMYB185	TraesCS3B02G298200.1	ATGGGGCGCGCGCCGTGCTGCGACAAGGCGAGCGTGAAGAGGGGCCCGTGGTCGCCGGAGGAGGACGAGCTGCTGCGGAGCTACGTCCGGAGCCACGGCGCCGTCAGCAACTGGATCGCGCTCCCGCAGAAAGCAGGGCTTAACCGGTGCGGCAAGAGCTGCCGGCTGAGGTGGCTCAACTACCTCCGGCCGGACATCAAGCACGGCGGCTACACCGAGCAGGAGGACATGGTCATCTGCTCCCTCTACAACTCCATCGGAAGCAGGTGGTCTATCATCGCATCCAAGCTTCCCGGCAGGACGGACAACGACGTCAAGAACTACTGGAACACCAAGCTCAAGAAGAAGGCCATGGCCATGCACCACCAGCAGCAGCACTACCACCACCACGGCACCGCC…	903
TaMYB186	TraesCS3B02G320800.1	ATGGCCGTTGCTGCTCTATATAACTCCTTCCTAACCGTCGGGAGGATTACTCGACCGGAATCGGCGATCCCGATCCATCTTCTTCCCAGATCTGCATTCTCCCTCATCGGGCGGCCTGAACTGTTGGACCGATCAATGGGGAGGTCTCCCTGCTGCGACAAGGCGAGCGTGAAGCGAGGGCCGTGGTCGCGGGAGGAGGACGCCATCCTCAGGAACTTCGTCCAGAGGTTCGCCAATGCCGGCAACTGGATCACGCTGCCACAGAAAGCAGGGCTTAACCGATGTGGTAAGAGCTGCCGGCTGCGGTGGCTCAACTACCTCCGCCCCGCGCTCCGGCATGGCGGCTTCACCGAGGAGGAGGACAGCCTCATATTGTCCCTCTACGGCGACATCGGAAGC…	1101
TaMYB187	TraesCS3B02G367500.2	ATGCCTCTGCTCTGCTCAATTTGGGAAGGAAGTAATTCCAATCTGGTGGTGTCTCCAGGGCACGACGGAGAGATGTACCGGGTGAAGAGCGAGAGCGACTGCGAGATGATGCATCAGGAGGACCAGATGGACTCGCCGGTGGGCGACGACGGCAGCAGCGGAGGGTCGCCTCACAGGGGCGGCGGGCCGCCTCTGAAGAAAGGGCCCTGGACGTCGGCGGAGGACGCCATCCTGGTGGACTACGTGAAGAAGCACGGCGAGGGGAACTGGAACGCGGTGCAGAAGAACACCGGGCTGTTCCGCTGCGGTAAGAGCTGCCGCCTCCGGTGGGCGAACCACCTCAGGCCCAACCTCAAGAAGGGGGCCTTCACCCCCGAGGAGGAGAGGCTCATCATCCAG…	1731
TaMYB188	TraesCS3B02G397100.1	ATGTCGTCCGAAACCGCCGTCTCGCCGCAGCCGCTGTCCTCCAGCCCACCAACCGCCGCCGTCTCCGCCCATTCCGGCCCCGCTCCCCCGGCCGACGAGCCGGAAGCTCCAGCCCCTCCCCAACCCCCGCCGCACCATGCCTCGCCGTTGCCAGCCCCCTCCGTGTCCGACGAGACGGACGCCCCGACCCGTCCCCAACCCCTGCCGCGCCACCCCATCGCGTCCTCCTCCTCCCCATCCACCGCGGCCGGCGAGACGCAGGGCCCAGTACACCCCCCGCCCCAACCCCAGATGCACCAACCGGCGTCGCCGTCCCCTTCCTCGGCGGAGCCGCAAACCCCTGTCCAGCCCCAACCGAACCATTCGTCGCCGCCTCTCTCGGGGGACGACGACGATGAA…	1407
TaMYB189	TraesCS3B02G400200.1	ATGGCGTCGTTGGGGGACATGCTTTTGAACCAGGAGCTGGCGGCGGTGGCAGCCATGTCGGCGGACGCGCACGGCAGGTTCGGAAGGTACACCCTGAGCCCTGCCCATGGGTTTTCCCACTTCCAGCAAGCTGGCAGCGCTCCGACAGGATTCCCCGACACGGGATTGCTCATTTCCGGCTTCGGCATGCCTCCCTCCACCTTCATCATGCCGGAGGGGACCCACGCGGCCGCCGGTTATGGTGCTGAGGTCGTCCCGGTGGAGATCCCCGTGGTCCGGCGACAGAGACCTGCCGCCAGGAACGATGGGGCGACACCGTTCAGAGGACCGTGGACGGAGGAAGAGGACGAACTTCTCAGGAGATTGGTCGATGAGCATGGCGAACATAAGTGGGCGACC…	1263
TaMYB190	TraesCS3B02G400500.1	ATGGCGTCGTTGTGTGACATGTTTTTGAGCCAGGAGCTGGCGGCGGCCGCGGCCATGTCGGCGGACGCGTACGGGAGGTTCGAAAGGTACAGTATGAGCTCTGCCCATGGTTTTCCCCAGTACCAGCAAGCTGGTAACGCTCCGACCGGATTCCCCGACACGGGATTTCTCGTTTCCGGCTTCGGCAAGCCTCCCACCATCTTCATCATGCCGGCGGGGACCCACGCGGCCGCTGGTTATGGCGCTGAGGCCGTCCCGGTGGAGATCCCCGTGGTCCGGCGACAGACACCTGCCTCCAGGAACGCCAGGGCGACGCCGTTCAGAGGACCGTGGACGGAGGAAGAGGACGAACTTCTCAGGAGATTGGTAGATGAGCATGGAGAGCACAAGTGGGCGACC…	1239
TaMYB191	TraesCS3B02G416400.1	ATGGGGAGGTCGCCGTGCTGCGAGAAGGCGCACACCAACAAGGGGGCGTGGACCAAGGAGGAGGACCAGCGCCTGATCGGCTACATCAAGGCGCACGGCGAGGGGTGCTGGCGCTCGCTGCCCAAGGCCGCGGGGCTGCTGCGCTGCGGCAAGAGCTGCCGCCTCCGCTGGATGAACTACCTCCGCCCCGACCTCAAGCGCGGCAACTTCACCGACGACGACGACGAGCTCATCATCAAGCTCCATGCCCTCCTCGGCAACAAGTGGTCGTTGATAGCGGGGCAGCTGCCGGGCCGGACGGACAATGAGATCAAGAACTACTGGAACACGCACATCAAGCGCAAGCTCCTCAACCGCGGCATGGACCCGCACACGCACTGCCCCATCAGCGCCGCCAGC…	804
TaMYB192	TraesCS3B02G453300.1	ATGGATCACTTCGATTCCTTCGGGTCGACGGGCATGGACGCCGTCTGGATGGGGTCTTGTGGCTGGCCGGCGGCCGCGGCGACGACGGGCGGGGAGCAAGAGGCGGTGGACCTCCGGAGGGGGCCGTGGACGATGGAGGAGGACGCGCTCCTGGCCGGCCACATCGCCGCGCACGGCGAGGGCCGGTGGAACGAGCTTGCCTGCGCCGCGGGGCTGAGGCGCACGGGGAAGAGCTGCCGGCTCCGGTGGCTCAACTACCTCCGCCCCGACGTCCGCCGCGGCGATTTCACCCCGCAGGAGCAGCTGCTCATCCTGGAGCTCCACTTCCGGTGGGGCAGCCGCTGGTCCAGGATCGCGCGGGAGATGCCGGGCCGGACGGACAATGAGATCAAGAATTAC…	924
TaMYB193	TraesCS3B02G473600.1	ATGCCTAGCTCGTCGGCCTGTCCTCCGTGGCTGGTGCGCATGATGGCCGCAAACGACGACCAGGCATCGTCGTCCTCCTCGTCCAAGGGCGGGGGTGCCGTGCTCACCACCGGCACGGCCACTATAGACACGGGATACCGCGGCGGTGGCGGGGAAGGCGGCAATGCCGCCGACCCGCAGGAGAGCAGCAGTAGCGGGCAGTCCAGGCTCGCGGCGCGCGGCCACTGGCGTCCTGCCGAGGACATCAAGCTACGCGAACTCGTGGCGCTCTATGGCCCCCAGAACTGGAACCTCATCGCCGAGAAGCTCGACGGGAGATCCGGGAAGAGCTGTCGGCTGCGATGGTTCAACCAGCTGGACCCGCGGATCAGCAAGCGGCCGTTCTCCGACGACGAGGAG…	1065
TaMYB194	TraesCS3B02G515900.1	ATGGGGAGGAAGCCATGCTGCGCCAAGGAGGGCCTGAACAGAGGGGCATGGACGGCAATGGAGGACGAGATCCTGGTCTCCTACATCAACGATCACGGCGAGGGCAAGTGGGGAAGCCTTCCCAAACGAGCTGGGCTGAATCGGTGCGGAAAGAGCTGCCGGCTGCGGTGGCTCAACTACCTCCGGCCGGGGATCAAGAGAGGCAACATCTCCGACGACGAAGAGGAGCTCATCGTCAGGCTCCACAGGCTCCTAGGCAACAGGTGGTCGCTGATCGCGGGGCGGCTGCCGGGGCGAACAGACAATGAGATCAAGAACTACTGGAACACCACGCTGAGCAAGAGGAACCTGCAGTCTCACGGCGCCGGCTGCTCCAACCACCCACAGGCCAAGCCGCCG…	615
TaMYB195	TraesCS3B02G612200.2	ATGAAGACGAAGCAGGCTTCCAAGGCCAAGGCGGCGCCGTCGCCGGGGAAGGAGGAGGAAGCAGTTGCACCGGGGGGTTTCCGGAAGGGACCATGGACGGAGCAGGAGGACATGAAGCTGGCGTGGTTCGTGCGGCTCTTCGGCGAGCGCCGCTGGGATTTCTTAGCTAAGGTGTCAGGTCTCAACCGGACGGGGAAGAGCTGCCGGCTCCGGTGGGTCAACTACCTGCACCCGGACCTCAAGCGCGGCCGGATGAGCCCCGAAGAGGAGCGCCTCGTCGTCGACCTCCACGCCCGCTGGGGCAACCGCTGGTCCCGCATCGCCAAGGCCATGCCGGGCCGCACCGACAACGAGATCAAGAACTACTGGCGCACCCACACCCGCAAGCTCCACAAGGAC…	795
TaMYB196	TraesCS4B02G052400.2	ATGTGCACCAGAGGCCACTGGAGGCCGTCGGAGGACGAGAGGCTCAAGGAGCTCGTCGCGCGGTACGGGCCGCACAACTGGAACGCCATCGCCGAGAAGCTCCAGGGCCGATCAGGGAAGAGCTGCAGGCTGAGGTGGTTCAACCAGCTGGACCCGAGGATCAACCGGAGCCCCTTCTCGGAGGAGGAGGAGGAGCTGCTCCTCGCCTCGCACCGCGTCCACGGCAACCGGTGGGCCGTCATCGCCAGGCTCTTCCCGGGCCGCACCGACAACGCCGTCAAGAACCACTGGCATGTGATCATGGCCCGCCGGTGCAGGGAGCGGATGAGGCTGTCGTCCAACAGACGTGCCACGCCTGCCGCTGCCTCCACCACCACGGCCGGTGCCGAGAAAGACGAT…	750
TaMYB197	TraesCS4B02G096500.1	ATGGGGCCCCGCTCCGCTCCACCCCCATCCTCCTCCTCCCCTCCTCCCCGTATAAAACCAACTACCCACCCCCGTCTCCCCTCTCTCTCCTCCTCGCTCTCTCTCAAAAAGCTCGCTCGCTCGCACGCACCACCAACACCACACCGCTCCTCCTTTCCCTCAGACCCACCCACAACCACAACAGCATATATCATCAGTCCGTTACTCGTGTGCGGCGCCGGCGGCATCTCCTCCTGTCTACGTAGGTATCGTATACGTGCCGGCGGCATGGGTAGGTCCCCGTGCTGCGAGAAGGCGCACACCAACAAGGGCGCCTGGACCAAGGAGGAGGACCAGCGCCTCATCGCCTACATCAAGGCCCATGGCGAGGGCTGCTGGAGGTCCCTCCCCAAAGCCGCA…	1146
TaMYB198	TraesCS4B02G105200.1	ATGGCGGCGTCGTCGTCGACCACCAACACATCCGAAGGCGGCGCGAAGCCGTCGTCCTTGTGCCCGAGAGGCCACTGGCGGCCGGGGGAGGACGAGAAGCTGCGCCAGCTCGTGGAGAAGTACGGCCCCCAGAACTGGAACTCCATAGCCGAGAAGCTCGAGGGCAGATCAGGCAAGAGCTGCCGTCTCCGGTGGTTCAACCAGCTTGACCCGCGGATCAACAAGCGGCCGTTCACGGAGGAAGAGGAGGAGCGTCTGCTAGCGGCGCACCGCGTCCACGGCAACAAGTGGGCTCTCATCGCCCGCCATTTTCCTGGCCGCACTGACAACGCCGTCAAGAACCACTGGCACGTCGTCAGGGCCCGCCGCAGCCGCGAGCGCTGCAGGCTCCTCGCCAAG…	828
TaMYB199	TraesCS4B02G129100.1	ATGGGGAGGCCGCCGTGCTGCGACAAGTTGGGCGTGAAGAAGGGTCCGTGGACGCCGGAGGAGGACATCATCCTGGTCTCCTACATCCAGGAGCACGGCCCCGGCAACTGGCGGTCTGTGCCGGTGAGCACCGGCCTCATGCGCTGCAGCAAGAGCTGCCGCCTCCGCTGGACCAACTACCTCCGCCCCGGCATCAAGCGCGGCAACTTCACAAGCCACGAGGAAGGCGTCATCGTCCACCTCCAGTCACTCCTCGGCAACAGATGGGCAGCGATCGCGTCCTACCTGCCGCGGAGGACGGACAACGACATCAAGAACTACTGGAACACGCACCTCAAGAAGAAGCTCAGGAAGCAGCAAGCCATGGGAGCCATCTTCGGGCCGCCGGCGGCATCCTCC…	906
TaMYB200	TraesCS4B02G143700.1	ATGGTGACAGTGCAAGATGAGATGCGCAAGGGGCCATGGACAGAGCAGGAAGACCTGCAACTGGTATGCACTGTCCGCCTGTTCGGTGACCGCCGCTGGGATTTCGTTGCCAAAGTCTCAGGCCTTAACAGGACAGGCAAAAGCTGCCGCCTCCGGTGGGTAAACTACCTCCACCCTGGCCTCAAGCATGGGCGCATGTCGCCACAAGAGGAACACCTTATTATTGAGCTCCATGCTCGATGGGGTAACAGGTGGTCTAGAATAGCACGCAGACTGCCAGGGCGTACGGACAATGAGATCAAGAACTACTGGAGGACACACATGAGGAAGAAAGCACAAGAGAGGAAGACAAACATGTCACCTTCTTCCTCCTCCTCATCATTTACATACCAATCCTGC…	717
TaMYB201	TraesCS4B02G179500.1	ATGGATATGGCGCACGAGAGGGACTCGAGCAGCGAGGAGGAGGTGATGGCCGGCGACCTCCGCCGCGGGCCGTGGACGGTGGAGGAGGACATCCTGCTCGTCAACTACATCGCCGCGCACGGCGAGGGCCGCTGGAACTCGCTCGCCCGATCAGCAGGTCTGAAGCGCACCGGCAAGAGCTGCCGCCTCAGGTGGCTCAACTACCTCCGCCCCGACCTCCGCCGCGGCAGCATCACGCCGCAGGAGCAGCTGCTCATCCTCGAGCTGCACTCGCGGTGGGGCAACCGCTGGTCCAAGATCGCGCAGCACCTCCCCGGCCGCACCGACAACGAGATCAAGAACTACTGGCGCACGCGCGTGCAGAAGCACGCCAAGCAGCTCAAGTGCGACGTCAACAGC…	957
TaMYB202	TraesCS4B02G186000.1	ATGGGGAGGGCGCCGTGCTGCGAGAAGGTGGGGCTGAAGCGGGGGAGGTGGACGGCGGAGGAGGACGACATACTCGCAAACTACATTGCCAAGCACGGCGAGGGCTCATGGAGGTCTCTGCCCAAGAATGCAGGGCTACTGAGGTGTGGCAAGAGCTGCAGGCTGCGGTGGATCAACTACCTCAGAGACGGGGTGAGGAGAGGCAACATCTCCAAGGAGGAGGACGACCTCATCGTCAAACTTCATGCCACCCTTGGCAACAGATGGTCCCTGATCGCCAGCCACCTACCAGGACGAACAGACAACGAGATCAAGAACTACTGGAACTCGCATCTCAGCCGGCAGATCCACACCTTTCGAAGGATCTACACCACCGTCAGCGACACCGCCATAACCGTC…	1041
TaMYB203	TraesCS4B02G191200.1	ATGGGGCGGCCGCCGTGCTGCGACAAGGCGAACGTGAAGAAGGGGCCGTGGACGGCGGAGGAGGACGCCAAGCTGCTCGCCTACACCTCCAACCATGGCACCGGCAACTGGACCTCTGTTCCCCAGAGGGCAGGGCTGAAGCGGTGCGGGAAGAGCTGCAGGCTGAGGTACACCAACTACCTGAGGCCCAATCTCAAGCACGAGAACTTCACGCAGGAGGAGGAGGAGCTCATCGTCACCCTCCATGCCATGCTGGGAAGCAGGTGGTCTCTGATCGCGAACCAGCTGCCGGGGCGGACGGACAACGACGTCAAGAACTACTGGAACACCAAGCTGAGCAAGAAGCTGCGGCAGCGGGGCATCGACCCCATCACCCACCGCCCCATCGCCGACCTCATG…	927
TaMYB204	TraesCS4B02G231200.1	ATGTGGACCAAGACAGAGGACGACCTGCTGCGGGAGCAGGTGCGTCGGTGCGGCGGCCCGCACAACTGGGACGCCATCTGCCGAGGGCTGCCCGGCCGCAACTCCAAATCGTGCCGCGTGTGCTGGTGCCAGCACCTCGACCCCAGGGTGGGGGCCGTCAAGCCCTTCACCCCTGAGGAGGACATGCTCATCGTCAAGTACCAGGACACATACGGCAACCGCTTGTCCACCATCGCCGAGTTCCTCTCCGGCCGCACCGACAACGCCATCAAGAACCGCTGGAACTCCGTCCTCCACAAGCACGCGCCCTCCTTGCAGGGGCACCCGCGCCTGTGGGCTCCTTCCATCGCCCGACAGGCCATGAGCCCCGAGGTCATGCCGGGATGCCTGCCGCTGTTT…	651
TaMYB205	TraesCS4B02G231300.1	ATGCCGACGTCGGGCAACGACGCCGGCGCCTGCGACGGTGACGGCTCGCCGCACGGGGTCAAGAAGATGTGGACCAAGGAGGAGGACGACCTGCTGCGGGAGCAGGTGCGGCGCTGCGGCGGCCCGCACAACTGGGACTCCATCTGCCGAGGGCTGCCCGGCCGCAACTCCAAGTCGTGCCGCCTCCGCTGGTGCCAGCACCTCGACCCCAGGGTGGAGGCCGTCAAGCCCTTCACCATCCAGGAGGACATGCTCATCGTCAAGTACCAGGCCACCTACGGCAACCGCTGGTCCACCATCGCCGATTTCCTCTCCGGCCGCACCGACAATGCCGTCAAGAATCGCTGGAACTCTGTCCTCCGCAAGCGCCAGGAGCACGCCCCCTCCCAACAGGGCCAG…	699
TaMYB206	TraesCS4B02G299000.1	ATGGAGGTGCCGGTGCCGATCAAGACGGGGTCGTGGAGCCCTGAGGAGGACGCGCTGCTGGTGGCCCTCGTCCGGCAGCATGGCGCGCGGCGGTGGAGCGTGATCAGTGCCGGCGTCCCCGGGCGCACGGGCAAGTCGTGCCGGCTGCGGTGGTGCAACCAGCTCAGCCCGGCCGTGCAGCACCGTCCCTTCACGGCGCAGGAGGACGCGCTCATCATCGCCGCGCAGTCGCGCTACGGCAACAAGTGGGCCGACATCGCGCGCCTCCTCCCCGGCCGCACCGACAACTCCGTCAAGAACCACTGGAACTCCAACCTCCGCAGGTGCCAGCGCCGCGCCAAGGCCATGGCCGCCGCCGCCGCCGCGCGTGCCGCCGCCTCCTCTTCCTCGTCGTCCGGA…	780
TaMYB207	TraesCS4B02G312100.1	ATGTCGAAGGCGCCGCGCGGCCCCAGGAAGGCGGTGAGGAGAGGCCCGTGGTCGACGGAGGAGGACGCCAAGCTGATGAACCACGTCGCCAAGCATGGCCTCGGCCGCTGGAGTGATATCCCCAGGCTAGCAGGCATTGAGAGGTGCGGCAAGAGCTGCAGGCTGAGGTGGTTAAACTACCTCCGGCCGGACCTGAAGCGGGCAGCGCTCTCCCAGGAAGAGGAAGATCTCATCATCCAACTCCACTCCATCATTGGCAACAGCTGGACTCTCATCGCGGCGTGCCTGCCGGGGCGGACGGACAACGGGGTCAAGAACTTCTGGAATGCCTCCATCAAGCACAAGCTCCGCCGGCGTGGCATCGACCCGGACACCCACGAGCCGATGGTCGACGAGGGT…	786
TaMYB208	TraesCS4B02G323300.1	ATGGGGATGAGGACGTGCAGCGCGAAGGAAGGGGTGAAGAGAGGGGCATGGACGAGCAAGGAGGACCAAACCTTGGCCTCCTACATCAAGGCCCATGGCGAAGGCAGATGGAAGGAAGTCCCCCTCAAAGCCGGTCTGCGGCGGTGCGGCAAGAGCTGCCGGCTGCGGTGGCTCAACTACCTCCGGCCGAGCATCAAGCGGGGCAACATCTCCGACGACGACGAGGAGCTCATCGTCAGGCTCCACCGCCTCCTCGGCAACAGGTGGTCCCTCATCGCGGGCAGGCTGCCCGGCCGAACAGACAACGAAATCAAGAACTACTGGAACAGCACCCTTGGCCGGAAGGCGCTCCCGGCGCGACTGGACACCACCAGGACGGTCGCCACACCCTGCCCCTCC…	738
TaMYB209	TraesCS4B02G344000.1	ATGGACGCGATGAGCAGCGCGGTGTTGCAGGGGGCGTGGAGGAAGGGGCCATGGACGGCGCTGGAGGACCGGCTGCTGACCGAGTACGTGCAGCAGCAGGGCGAGGGCAGCTGGAACTCCGTCGCCAAGCTCACCGGGCTGCGGCGGAGCGGCAAGAGCTGCCGGCTGCGGTGGGTGAACTACCTCCGGCCGGACCTGAAGCGGGGCAAGATCACCGCCGACGAGGAGACCGTCATCCTCCAGCTCCACGCCATGCTCGGCAACAGGTGGTCGGCGATCGCGCGGTGCCTGCCGGGGAGGACGGACAACGAGATCAAGAACTACTGGCGGACGCACTTCAAGAAGGCGCGGCCGTCCAGGCGGGCCAGGGCGCAGCTGCTGCACCAGTACCAGCTCCAG…	741
TaMYB210	TraesCS4B02G366600.1	ATGGGGAGGTCGTCGTGCTGCGACAGGCGGAGCGTGAAGCGGGGGGCATGGTCGCGGGAGGAGGACGCCATCCTCACCGGCTTCGTCAAGAGGTTCGCCAATGCCGGCAACTGGATGACGCTACCACACAAAGCAGGGCTTAACCGCTGCGGCAAGAGCTGCCGCCTACGGTGGCTCAACTACCTCCGCCCGGCGCTCCGGCACGGCCGCTTCACCGACGAGGAGGACAGCCTCATTCTGTCCCTCTACGGCGACATCGGAAGCAAGTGGTCCGTGATCGCCGCCAAGCTCCCCGGCCGAACGGACAACGACGTCAAGAACCACTGGAACACCAAGCTCAAGAAGAGGCACCTGCTGGCCATGGCGCCGTCACCAACTCCTCCTACCGCGGCCACGGAC…	813
TaMYB211	TraesCS5B02G056600.1	ATGATGCCGACGTCGGGCAACGATGCCGGTGCCTGTGACGGCGACGGCTCGCCGCACGGGGTCAAGAAGATGTGGACCAAGGAGGAGGACGATCTGTTGCGGGAGCAGGTGCGGCGCTGCGGCGGTCCGCACAACTGGGACTCCATCTGTCAAGGCCTGCCCGGCCGCAACTCCAAGTCGTGCCGCCTTCGCTGGTGCCAGCACCTCGACCCCAGGGTGGAGGCCATCAAGCCCTTCACCATCGAGGAGGACATGCTCATCGTCAAGTACCAGGCCGCCTACGGCAACCGCTGGTCCACCATCGCCGAGTTCCTCTCCGGCCGCACCGACAACGCCGTCAAGAACCGTTGGAACTCCATCCTCCGCAAGCGCCAGGAGCACGCGCCTTCCCAACAGGGC…	702
TaMYB212	TraesCS5B02G086900.1	ATGGAGATGAAGGAGAGACAGCGGTGGCGGCCTGAGGAAGACGCCATCCTCCGCTCCTACGTCCGGCAGTATGGCCCCCGCGAGTGGAACCTGGTGGCGCAGCGCATGAACGTGCCCCTCGACCGCGACGCCAAGTCCTGCCTCGAGCGCTGGAAGAACTACCTCCGCCCCGGCATCAAGAAGGGCTCCCTCACCGACGACGAGCAGCGCCTCGTCATCCGCCTCCAGGCCAAGCACGGCAACAAGTGGAAGAAGATCGCCGCCGAGGTGCCTGGCCGGACGGCGAAGCGGCTCGGCAAGTGGTGGGAGGTGTTCAAGGAGAAGCAGCAGCGGGAGATCAGGGACAGCCGGAGGCCGCCACCTGAGCCCAGCCCCGACGAGAGGGGAAGGTACGAGTGG…	1092
TaMYB213	TraesCS5B02G089200.1	ATGGTGACAGTGAGAGAAGAGACACGCAAAGGGCCATGGACAGAGCAGGAGGACATGCAACTGGTATGCACTGTCCGTTTGTTCGGTGAACGCCGTTGGGATTTCATTGCCAAAGTATCAGGCCTCAACCGCACAGGAAAGAGCTGTCGCCTCCGGTGGGTTAACTACCTCCACCCTGGCCTAAAGCGTGGGCGCATGACTCCCCATGAAGAACGCCTCATCCTCGAGCTCCATGCTCGGTGGGGAAACAGGTGGTCCAGGATAGCACGGAAGCTGCCAGGGCGTACCGACAATGAGATCAAGAACTACTGGAGAACACATATGAGGAAGAAAGCACAGGAGAGGAAGAGGAACATGTCACCCTCATCATCTTCATCCTCAGTGACATACCAATCCATT…	714
TaMYB214	TraesCS5B02G093000.1	ATGGCGTCATGGTCATCGTCGTCCACGCAGCGGAGCAGCGGCACGACCATGCCGTGCTCCGTGGTAAAGCTCGACGACGACCTGCTGCGCCATGAGGAGGAGGCCGTCGAGGAGATCCGCCGCGGCCCGTGGACCGTGGAGGAGGACCTCACACTCGTCAACTACATCGCCGACCACGGCGACGGCCGCTGGAACTCCCTCGCCCGCGCCGCTGGGCTGAAGCGGACGGGGAAGAGCTGCCGGCTGCGGTGGCTGAACTACCTCCGGCCGGACGTGAAGCGCGGCAACTTCACCGCCGACGAGCAGCTGCTCATCCTCGACCTCCACTCCCGCTGGGGCAACAGGTGGTCCAAGATAGCTCAACACCTTCCTGGGAGGACCGACAACGAGATCAAAAAC…	837
TaMYB215	TraesCS5B02G105900.1	ATGAGGAAGCCCGTGGAGTGCCCGGCGACGAAGTGCAGCGGTGGGGCGGCGCCAGGAAACAGCAATGTGGCTGCAGCGGCGGCGAAGCTGCGGAAGGGGCTGTGGTCCCCGGAGGAGGACGAGAGGCTGGTGGCGTACATGCTGCGGAGCGGGCAGGGGTCGTGGAGCGACGTGGCACGCAACGCCGGCCTGCAGCGGTGCGGCAAGAGCTGCCGCCTCCGGTGGATCAACTACCTCCGTCCGGACCTCAAGCGCGGCGCCTTCTCGCCACAGGAGGAGGACCTCATCGTCAACCTCCACGCCATCCTCGGCAACAGATGGTCTCAGATCGCAGCCAGGTTACCGGGGCGCACCGACAACGAGATCAAGAACTTCTGGAACTCCACTATCAAGAAGCGG…	1173
TaMYB216	TraesCS5B02G119300.1	ATGGGGAGATCGCCGTGCTGCGAGAAGGCGCACACCAACAAGGGCGCCTGGACCAAGGAGGAGGATCAGCGGCTCATCGCCCACATCAAGGCCCATGGAGAAGGGTGCTGGAGATCGCTCCCCAAAGCAGCAGGGTTGCTGCGTTGTGGAAAGAGCTGCCGGCTGCGGTGGATCAACTACCTGAGGCCGGACCTTAAGCGCGGCAATTTCACCGACGAGGAGGACGAGCTCATCATCAAGCTTCACGAGTTCCTCGGAAACAAGTGGTCGCTGATCGCCGGGAGGCTGCCGGGGAGGACGGACAACGAGATCAAGAACTACTGGAACACGCACGTCAAGCGCAAGCTCCTCGCCCGCGGCGTCGACCCGCAGACCCACCGCCCGCTCAATGCTGGCACT…	819
TaMYB217	TraesCS5B02G141200.1	ATGGGGAGGCCGCCGTGCTGCCACAAGGTGGGCGTGAAGAAGGGGCCGTGGACGCCGGAGGAGGACATCATCCTGGTGTCCTACATCCAGGAGAACGGCCCGGGGAACTGGCGGGCGGTGCCCATCAACACCGGCCTCATGCGCTGCAGCAAGAGCTGCCGCCTCCGCTGGACCAACTACCTCCGCCCCGGCATCCGCCGCGGCAACTTCACCACGCACGAGGAAGGCATCATCGTCCACCTCCAGTCCCTCCTTGGCAACAGATGGGCCGCGATCGCGTCCTACCTGCCACAGAGGACGGACAACGACATCAAGAACTACTGGAACACGCACCTCAAGAAGAAGCTTAAGAAGCAGCAGGCCATGGGCGCCATCTTCGCGCCGCCGCCGCCGCCGCCC…	984
TaMYB218	TraesCS5B02G157300.1	ATGGCGGCGTGCAGAGGAGGAGGGGGCGGCAAGGACGTGGACCGGATCAAGGGCCCCTGGAGCCCCGAGGAGGACGACGCGCTGCAGCGGCTCGTGGGCCGCCACGGCGCGCGCAACTGGTCCCTCATCAGCAAGTCCATCCCGGGCCGCTCCGGCAAGTCCTGCCGTCTCCGCTGGTGCAACCAGCTCTCGCCGCAGGTGGAGCACCGCCCCTTCACCCCCGACGAGGACGACACCATCCTCCGCGCCCACGCCAGGTTCGGCAACAAGTGGGCCACCATCGCCAGGCTGCTCTCCGGCCGCACCGACAACGCCATCAAGAACCACTGGAACTCCACGCTAAAGCGCAAGTACTCTTCTTCCTCCTCGGCATCGGCATCGCCTGCTGAAGACGGGGCC…	1008
TaMYB219	TraesCS5B02G203100.1	ATGGGGAGGCAGCCGTGCTGCGACAAGGTGGGGCTGAAGAAAGGCCCGTGGACGGCGGAGGAGGACCAGAAGCTCGTCAGCTTCCTCCTCAGCAACGGCCAATGCTGCTGGAGAGCCGTCCCCAAGCTCGCCGGGTTGCTCCGGTGCGGGAAGAGCTGCCGGCTGCGGTGGACCAACTACCTTCGGCCGGACCTCAAGCGCGGGCTGCTCTCCGACGAGGAGGAGAAGACGGTGATCGACCTGCACGAGCAGCTCGGCAACAGGTGGTCCAAGATCGCCTCCCACCTGCCCGGCCGGACCGACAACGAGATCAAGAACCACTGGAACACGCACATCAAGAAGAAGCTGAGGAAGATGGGCATCGACCCCGCCACCCACAAGCCCCTCCAGCCTGCTGCT…	849
TaMYB220	TraesCS5B02G216900.1	ATGGGCAGGGCGCCGTGCTGCGACAAGGCGAGCGTGAAGAAGGGCCCGTGGGCGGCGGAGGAGGACGCCGTGCTCAGGGCCTACGTCGCCGAGCACGGCACCGCCGGCAACTGGATCGCGCTCCCCCGCAAGATCGGGCTCAACAGGTGCGGCAAGAGCTGCCGGCTGCGGTGGCTCAACTACCTCCGCCCCAACATACGGCACGGCGGCTTCACCGACGAGGAGGACCGGCTCATATGCAGCCTCTACGCCAGCATCGGGAGCAGGTGGTCGACCATCGCCGCGCAGCTGCCGGGGAGGACGGACAACGACGTCAAGAACTACTGGAACACCAAGCTCAAGAGGCGCCTGCTCGGCGGCGGCCGCCGCCCCATCAGGTACGCGCAGCAGCCGCGCCTC…	924
TaMYB221	TraesCS5B02G226100.1	ATGGGGAGGCCTCCGTGCTGCGACAAGGTGGGCGTCAAGAAGGGGCCGTGGACGCCGGAGGAGGACCTCATGCTCGTCTCCTACATCCAGGAGCACGGCCCAGGGAACTGGCGCGCCGTGCCGACCAACACCGGGCTGATGCGGTGCAGCAAGAGCTGCCGGCTTCGGTGGACCAACTACCTTCGGCCGGGGATCAAGCGCGGCAACTTCAACGACCAGGAGGAGAAGCTCATCGTCCACCTCCAGGCGCTGCTCGGCAACCGTTGGGCGGCGATAGCGTCCTACTTGCCCGAGAGGACGGACAACGACATCAAGAACTACTGGAACACCCATCTCAAGAAGAAGCTCAAGAAGATGCAGGACGCCGGAGGGAACGACGGCGGCTCGGAGGGCGCCGGC…	954
TaMYB222	TraesCS5B02G307500.2	ATGAGGATCATGATTAAGGGCGGGGTGTGGAAGAACACCGAGGATGAGATCCTCAAGGCGGCCGTGATGAAGTACGGTAAGAACCAGTGGGCGCGCATCTCCTCGCTGCTCGTCCGCAAGTCCGCCAAGCAGTGCAAGGCCCGCTGGTACGAGTGGCTCGACCCCTCCATCAAGAAGACTGAGTGGACAAGGGAAGAGGATGAGAAGCTGCTCCATCTTGCTAAGCTCATGCCTACTCAGTGGAGGACTATTGCACCTATTGTGGGTCGAACACCATCCCAGTGTCTCGAGCGATATGAAAAATTGCTTGATGCTGCCTGTGCAAAGGATGAGAATTATGAGCCTAATGATGACCCAAGAAAGTTGCGACCTGGGGAGATTGATCCAAACCCTGAGTCA…	3255
TaMYB223	TraesCS5B02G320800.1	ATGGGGCGGCAGCCGTGCTGCGACAAGCTGGGGGTGAAGCGCGGGCCGTGGACGGCGGAGGAGGACCGGAAGCTGATGGCCTTCATCCTCGGCAACGCCGGCCGCTGCTGCTGGCGCGCCGTGCCCAAGCTGGCCGGCCTGCTGCGCTGCGGCAAGAGCTGCCGCCTCCGCTGGACCAACTACCTCCGCCCCGACCTCAAGCGCGGCCTCCTCACCGACGACGAGGAGCGGCTCGTCGTCGACCTCCACGCCAAGCTCGGCAACAGATGGTCCAAAATTGCTGCCAAGTTACCAGGAAGGACAGATAATGAGATTAAGAATCATTGGAACACACACATAAAGAAGAAGCTCATCAAGATGGGAATTGACCCGATCACACACGAGCCCCTCGAAGTCCGA…	864
TaMYB224	TraesCS5B02G330100.1	ATGGGGAGGTCGCCGTGCTGCGAGAAGGCGCACACCAACAAGGGCGCCTGGACCAAGGAGGAGGACGACCGGCTCACCGCCTACATCAAGGCGCACGGCGAGGGCTGCTGGCGCTCCCTGCCCAAGGCCGCGGGGCTGCTCCGCTGCGGCAAGAGCTGCCGCCTACGCTGGATCAACTACCTCCGCCCCGACCTCAAGCGCGGCAACTTCAGCGACGAGGAGGACGAGCTCATCATCAAGCTCCACAGCCTCCTGGGCAACAAATGGTCCCTGATAGCCGGGAGACTGCCGGGGAGGACGGACAACGAGATCAAGAACTACTGGAACACGCACATCAGGAGGAAGCTCACGAGCCGGGGGATCGACCCGGTGACCCACCGGGCGATCAACAGCGACCAC…	792
TaMYB225	TraesCS5B02G410500.1	ATGGGGAGAGCTCCGTGCTGCGACAAGGCGAGCGTGAAGAAGGGCCCGTGGTCGCCGGAGGAGGACGCCACGCTCAAGTCCTACATCGAGCAGAACGGCACCGGCGGCAACTGGATCGCGCTGCCACAGAAGATTGGTCTGAGGAGGTGTGGAAAGAGCTGCCGCCTCCGGTGGCTCAATTACCTCCGGCCGAACATAAGGCACGGTGGATTCTCAGACGAGGAGGACAGGATCATCCTCAGCCTCTACATCAGCATAGGCAGCAGGTGGTCAATAATAGCGGCACAGCTGCCGGGGAGGACGGACAATGACATCAAGAACTACTGGAACACAAGGCTCAAGAAGAAGCTCTTTGGCAAACAGTCGCGCAAGGACCAGAGGCAGCACCAGTTCGCACGC…	936
TaMYB226	TraesCS5B02G459200.1	ATGAGGATCATGATCAAGGGCGGGGTGTGGAAGAACACCGAGGATGAGATCCTCAAGGCGGCCGTCATGAAGTACGGCAAGAACCAGTGGGCTCGCATCTCCTCGCTGCTCGTCCGCAAGTCCGCCAAGCAGTGCAAGGCCCGCTGGTACGAGTGGCTCGACCCCTCCATTAAGAAGACTGAGTGGACAAGGGAAGAGGATGAGAAGCTGCTCCATCTTGCTAAGCTCATGCCTACTCAATGGAGGACTATTGCACCTATCGTGGGTCGAACACCATCCCAGTGTCTCGAGCGTTATGAAAAATTGCTCGATGCTGCCTGTGCAAAGGATGAGAATTATGAGCCTAATGATGACCCAAGAAAGTTGCGACCTGGGGAGATTGATCCAAACCCCGAGTCA…	3072
TaMYB227	TraesCS5B02G556300.1	ATGGGGAGGCCGCCATGCTGCGACAATGGCGGCGCCAGCGTGAAGAAGGGGCCATGGACACCCGAGGAGGACATCATCCTTGTCTCCTACATCCAGCAGCACGGGCCCGGGAACTGGCGGTCCGTGCCGGAGAACACCGGGTTGATGAGGTGCAGCAAGAGCTGCAGGCTGCGGTGGACAAACTACCTCAGACCCGGGATCAAGAGAGGGAACTTCACCCAGCATGAGGAAGGGATAATCATACACCTGCAGGCATTGCTTGGCAACAAGTGGGCAGCAATAGCCTCCTACCTCCCCCAAAGAACAGACAACGACATCAAGAACTACTGGAACACACACCTCAAGAAGAAAGTGAAGAGGCTGCAACAACAAACACATCCTGCAGATCACTTCTTCCAG…	849
TaMYB228	TraesCS6B02G053100.1	ATGGGGTGCCGGTCCTGCGACAAGCCCAAGATGAACTACAGGAAGGGGCTGTGGTCTCCTGAGGAGGACCAGAGGCTGAGGGACTACATCCTCAAGCATGGGCTCGGCTGCTGGAGCGCTGTCCCTGCAAAGGCTGGTCTGCAGAGGAACGGCAAGAGCTGCCGGCTGCGTTGGATCAACTACCTGCGGCCCGGATTGAAGCGCGGGATGTTCTCCCAGGAGGAGGAGGACGTCGTCATCAACCTCCAAGCAAAGTTGGGCAACAAGTGGTCGCAGATCGCGATGCATCTGCCGGGGAGGACGGACAACGAGGTGAAGAACTACTGGAACTCGTACCTCAAGAAGCGGGTGATGCAGCTCGGCTCCAACTCCAGCTCCAACCCGGCCAGCAAGAACGCC…	927
TaMYB229	TraesCS6B02G201700.1	ATGGGCGCGGAGGCGGAGTGCGACAGGATAAAGGGGCCGTGGAGCCCTGAGGAGGACGAGGCGCTGCGGCGGCTGGTGGAGCGGCACGGGGCGCGGAACTGGACCGCGATCGGGAGAGGGATCCCCGGGCGGTCGGGCAAGTCGTGCCGCCTGCGGTGGTGCAACCAGCTCTCGCCGCAGGTGGAGCGCCGCCCCTTCACGGCGGAGGAGGACGCCGCCATCCTGCGGGCGCACGCGCGCCTCGGCAACCGCTGGGCCGCCATCGCGCGCCTGCTGCCCGGCCGCACCGACAACGCCGTCAAGAACCACTGGAACTCCTCGCTCAAGCGCAAGCTCGCCACCGCCACCGGCGGCGCGGCGTGGGAGGAGGCCAGCGACTCCGGCGACTCCCCGCGGCCG…	882
TaMYB230	TraesCS6B02G228500.2	ATGTCACGGATCGGAGATTTGATGCCGAGGGAGCGGTCTGTCAAGTCAACAAGTCACTCAAGGAAGGCTGATGGGAATTCTGCGAATGTGAGTGGTACACCACATGACATTGCCAAACATTGCCACGATGAAGAGTTGGGAAACATAGGAGGAAAACTTTGCAAGAATGATGGCCACTCCTTCAAGGAGAGCTGCAGTATCACAAATTCTGAAGTCCTCACCAGAGTGAAATGGTCAGAGGAGGAAAATAAGGTGCTCACTCAAATGATCAACAAACATGGGCTGAAAAACTGGCAAATGGTCGCACATGCTATACCTGGCCGAAGTGCACCGCAATGCCGACAAAGGTGGAGATACAAAATAGACTCTGCAATAAACAAGGAGGCGTGGTCGGAACAA…	1188
TaMYB231	TraesCS6B02G254200.1	ATGGAGCAGTTTGGCTGGGGAAGGGAGGAGGGAGGGTGGAGGAAAGGGCCGTGGACGGCGCAGGAAGACAAGCTGCTGCTCGGCTATGTTCGGCAGCAGGGAGAAGGGAGGTGGAATTCTGTCGCCAAGCTCACAGGTTTGAAGAGAAGCGGGAAGAGCTGCAGGCTCCGGTGGGTGAATTACCTGCGGCCTGACCTCAAGAGAGGCAAGATTACGCCACAGGAGGAGAGTGTCATACTCGAGCTCCATGCCTTGTGGGGAAACAGATGGTCGACGATTGCGCGTAGCCTCCCCGGCCGGACGGACAACGAGATCAAGAACTACTGGAGGACGCACTTCAAGAAGGGGAAGCCGTCGTCCAAGAACATCGAGCGCGCCAGGGCGCGCTTCCTCAAGCAG…	825
TaMYB232	TraesCS6B02G257000.1	ATGGGGAGGTCTCCTTGCTGCGAGAAGACGGGGCTCAAGAGGGGGCCATGGACGGCAGAGGAGGACATGACCCTGGTGGCTCACATCGAGCAGCACGGGCACAGCAACTGGCGGGCGCTGCCGAAGCAGGCCGGCCTGCTGCGCTGCGGCAAGAGTTGCCGCCTCCGGTGGATCAACTACCTGCGCCCCGACATCAAGCGCGGCAACTTCACCGGCGAGGAGGAAGACGCTATCATCCAGCTCCACGCCATGCTCGGCAATAGATGGTCCACCATTGCCGCCAGGCTGCCTGGCAGGACGGACAACGAGATCAAGAACGTCTGGCACACACACCTCAAGAAGCGACTCGACTCGTCCTCGTCCAAGACGTCCGGCCAGGCAGCGCCTAAGCGCAAAGCC…	732
TaMYB233	TraesCS6B02G257100.1	ATGGTGAGGGCTCCTTGCTGCGAGAAGATGGGGCTCAAGAGGGGCCCGTGGACGGCGGACGAGGACATGACCCTGGTCGCTCACATCGAGCAGCACGGGCACAGCAACTGGCGGGCGCTGCCGAAGCAGGCCGGCCTGCTGCGGTGCGGCAAGAGCTGCCGCCTCCGGTGGATCAACTACCTGCGCCCCGACATCAAGCGCGGCAACTTCACCAGCGAGGAGGAAGACGCCATCATCCAACTCCACGCCATGCTGGGCAACAGATGGTCCACCATTGCCGCCAGGCTGCCTGGCAGGACGGACAATGAGATCAAGAACGTCTGGCACACACACCTCAAGAAGCGACTCGCGTCCTCGTCCAAGACGTCCGGCCAGGCAGCGCCTAAGCACAAAGCCAAG…	759
TaMYB234	TraesCS6B02G257200.1	ATGGTGAGGGCTCCTTGCTGCGAGAAGATGGGGCTCAAGAGGGGCCCGTGGACGGCGGAGGAGGACATGACCCTGGTCGCTCACATCGAGCGGCACGGGCACAGCAACTGGCGGGCGCTGCCGAAGCAGGCCGGCCTGCTGCGCTGCGGCAAGAGCTGCCGCCTCCGGTGGATCAACTACCTGCGCCCCGACATCAAGCGCGGCAACTTCACCAGCGAGGAGGAAGAAGCCATCATCCAACTCCACGCCATGCTCGGCAATAGATGGTCCACCATTGCCGCTAGGCTGCCTGGCAGGACGGACAACGAGATCAAGAACGTCTGGCACACACACCTCAAGAAGCGAGTCCAATCCTCGTCCAAGACGTCCGGCCAGGCAGCGCCTAACCGCAAAGCCAAG…	765
TaMYB235	TraesCS6B02G257300.1	ATGGTGAGGGCTCCTTGCTGCGAGAAGATGGGGCTCAAGAGGGGCCCGTGGACGGCGGAGGAGGACATGACCCTGGTGGCTCACATCGAGCAGCACGGGCACAGCAACTGGCGAGCGCTGCCGAAGCAGGCCGGCCTGCTGCGCTGCGGCAAGAGCTGCCGCCTCCGGTGGATCAACTACCTGCGCCCCGACATCAAGCGCGGCAACTTCACCAGCGAGGAGGAAGACGCCATCATCCAACTCCACGCCATGCTCGGCAACAGATGGTCCACCATTGCCGCCAGGCTGCCTGGCAGGACGGACAACGAGATCAAGAACGTCTGGCACACGCACCTCAAAAAGCGACTCGAGTCCTCGTCCAAGCCGTCGGGCCAGGCAGCGCCTAAGCGCAAAGCCAAG…	762
TaMYB236	TraesCS6B02G265200.1	ATGGGGTGTAAGGCGTGCGACAAGCCCAGACCGAGCTACCGGAAGGGGCTGTGGTCGCCGGAGGAGGACCAGAAGCTCCGCGATTACATTCTCCGGCACGGCCACGGCTGCTGGAGCGCGCTTCCCGCCAAAGCCGGACTCCAGCGGAACGGCAAGAGCTGCAGGCTGCGGTGGATCAACTACCTGCGGCCGGGGCTGAAGCACGGCATGTTCTCGCCGGAGGAGGAGGAGACGGTGATGAGCCTCCACGCCGCCCTCGGCAACAAGTGGTCGAGGATCGCACGGCATTTACCGGGCAGGACCGACAACGAAGTGAAGAACTACTGGAACTCGTACCTCAAGAAGAGGGTCGAGGGTGGCAAGGAGGCCCCCAACTCGCCCAACCGGCACGCGGCGAGC…	888
TaMYB237	TraesCS6B02G265400.1	ATGGGGAGGGCGCCGTGCTGCGACAGGAAGGGTCTCAAGAAGGGGCCGTGGACGCCGGAGGAGGACAAACAGCTCGTCGACTTCATCCAGGCCAACGGCCATGGCAGCTGGCGCCTGCTCCCCAAGCTCGCAGAGCTGAACCGGTGCGGCAAGAGCTGCCGGCTACGGTGGACGAACTACCTGCGGCCGGACATCAAGCGCGGGCCCTTCACCGCCGAGGAGCAGAAGTCCATCGTCCAGCTCCACGGCATCGTCGGCAACAAGTGGTCCATGATCGCGGCGCAGCTGCCCGGCCGGACGGACAACGAGATCAAGAACTACTGGAACACGCACCTCAAGAAGCAGCTCCGCCGGATGGGCCTCGACGAGCCCCCGCCCGGCCCGACCGCCGGCTGCCCC…	837
TaMYB238	TraesCS6B02G292500.1	ATGGGGCGAGGCAGGGCACCGTGCTGCGCCAAGGTCGGGCTGAACAGGGGCTCCTGGACGCCGCAGGAGGACATGCGCCTCATCGCCTACATCCAGAAGCACGGGCACGCCAACTGGCGCGCCCTCCCGAGGCAGGCCGGCCTGCTGCGCTGCGGGAAGAGCTGCCGGCTCCGGTGGATCAACTACCTGCGCCCCGACCTCAGGCGCGGCAACTTCACCGCCGAGGAGGAGGCCACCGTCATCAAGCTGCACGCCTTGCTCGGCAACAAATGGTCCAAGATCGCGGCGTGCCTGCCCGGGAGGACGGACAACGAGATCAAGAACGTCTGGAACACGCACCTGAAGAAGAAGGCGTCGGAGCAGAAGCCAGGCGTTGGCGAGAGCAAGGGCGAGGCGGCC…	996
TaMYB239	TraesCS6B02G324600.2	ATGGGCAGGCAGCCATGCTGCGAGAAGGTGGGCCTGAAGAAGGGGCCGTGGACGGCGGAGGAGGACCAGAAGCTCGTCGCCTTCCTCCTCTCCCACGGCCATTGCTGCTGGAGGCTCGTCCCCAAGCTCGCAGGTCAGCGACGCTTACACCCGTATATGCATGGCGACGGTTCGGCTCGGCCACCCTGCAAACGCATACATTTGGTCTCAGACTCTCAATCGCATGCAGGGCTGCTGAGGTGCGGCAAGAGCTGCCGCCTGCGGTGGACCAACTACCTGCGCCCCGATCTCAAGCGTGGCCTCCTCTCCGACGACGAGGAGAAGCTCGTCATCGACCTCCACTCGCAGCTCGGCAACAGATGGTCCAAGATCGCGGCGCGGCTGCCGGGCAGGACGGAC…	888
TaMYB240	TraesCS6B02G349100.1	ATGGGGAGGTCTCCTTGCTGCGACGAGAACGGCCTCAAGAAGGGGCCTTGGACATCTGAAGAGGACCAGAAGCTCACGGACTACATTGAGAAGCATGGACATGGGAGCTGGAGAGCGCTGCCCAAGCTTGCAGGACTCAACAGGTGTGGCAAGAGCTGCAGACTGAGATGGACCAACTACCTGAGGCCTGATATCAAGAGAGGAAAGTTCACACCTGAGGAAGAGCAGACCATCCTCCAGCTCCACTCCGTCCTTGGCAACAAGTGGTCAGCCATCGCGAAGCACCTCCCTGGACGGACCGACAACGAGATCAAGAACTTCTGGAACACCCACCTGAAGAAGAAGCTCATCCAGATGGGCTTCGACCCGATGACGCACCGGCCGAGGACCGACTTCTTT…	984
TaMYB241	TraesCS6B02G349200.1	ATGGGGAGGTCCCCTTGCTGCGACGAGAATGGCCTCAAGAAGGGGCCTTGGACACCCGAAGAGGACCAGAAGCTCACGGACTACATCGAGAAGCATGGCCATGGGAGCTGGAGAGCACTGCCTAAGCTTGCAGGACTCAACAGGTGTGGCAAGAGCTGCAGACTGAGATGGACCAACTACCTGAGGCCAGATATCAAGAGAGGAAAGTTCACACCCGAGGAAGAGCAGACCATCCTCCAGCTCCACTCCGTCCTTGGCAACAAGTGGTCAGCCATCGCGAAGCACCTCCCCGGACGGACTGACAACGAGATCAAGAACTTCTGGAACACCCACCTGAAGAAGAAGCTGATCCAGATGGGCTTCGACCCGATGACACACCGACCGAGGACCGACTTCTTC…	996
TaMYB242	TraesCS6B02G377400.1	ATGGGGAGGGCGCCGTGCTGCGACAAGGCGACGGTGAAGAAGGGCCCCTGGTCGCCGGAGGAGGACGCCAAGCTCAAGGCCTACATCGACGAGAATGGCACCGGCGGCAACTGGATCGCCCTGCCGCAGAAGATCGGGCTGAAGAGGTGCGGCAAAAGCTGTAGGCTCAGATGGCTCAACTATCTGAGGCCAAACATCAAGCACGGCGACTTCACAGAGGAAGAGGAACACATCATTTGCAGCCTCTACATTAGCATCGGCAGCAGGTGGTCGATCATCGCGGCGCAGCTGCCGGGCAGAACGGACAACGACATCAAGAACTACTGGAACACCAAGCTCAAGAAGAAGCTCCTCGGCAAGCGCGCGCCGTCCCGCCGCCTGCAGCGCGCCAACCAAGAC…	1095
TaMYB243	TraesCS7B02G020700.1	ATGGATTTCGGTTGCTTCCAGCCCCACGCAGGGAGCTGCGATGACATGCCGCTTGATTTCCATGTGCAGCAGAGTGCCCACTATGATCTCCACTCCCTTGATCGTTCGTTCGAACCTGTCGGTGGATCGATCGGCCCCTTTGCGGCCTTCTATCCTGACTACTACCAGTACCCACAAGGCGTGACGACGAAAGCTGTCATCAGTGGGGACTCTTCATCATCAATCGTTCATAGTTCTGGACCTCACGTGCCTCTGCTGACACCAAAACTTGAGGTTTCACAACTCATGGGAGGCGGCCTTGGATCATACAAGACCTATGAGATGAGCCGCAGGTTTTTCCCAAGAAAGAAGGCCTCCAGTAAGGCTCTCAAGAGGGCTAATGTTGTCAAAGGGCAATGG…	1278
TaMYB244	TraesCS7B02G031000.1	ATGGCGACATCACTGGAGGAGGAGCAGGCTGCGGCGGCGGCGGCGGCAGACAATCTTGATGAGGAGGTGGAGCAGAGGGAACAGGGCGAGGAGGAGGCCACGCCGGTGGTGCTGAAGAAGGGGCCGTGGACGACGGCGGAAGACGCCTTGCTGGTGAACCACGTGCGGCAGCACGGCGAGGGCAACTGGAACGCCGTGCAGCGCATCACCGGGCTCCTGCGCTGCGGCAAGAGCTGCCGGCTGCGCTGGACCAACCACCTCCGCCCCAACCTCAAGAAGGGCGCCTTCTCGCCGGACGAGGAGCTCCTCGTCGCGCAGCTCCACGCCCAGCTCGGCAACAAGTGGGCCCGCATGGCCACCCATCTCCCGGGAAGGACGGACAACGAGATCAAGAACTAC…	1269
TaMYB245	TraesCS7B02G070400.1	ATGGGGAGGAGGGCGTGCTGTGCCAAGGAAGGGGTGAAGCGAGGGGCGTGGACGAGCAAGGAGGACGAAATCCTGGCTTCCTACGTCAAGGCCCATGGCGAAGGCAGGTGGAGGGAGCTCCCCCAGCGAGCTGGTCTGCGGCGGTGCGGCAAGAGCTGCCGGCTGCGGTGGCTGAACTACCTCCGGCCGAACATCAAGCGGGGCAACATCTCCGACGACGAGGAGGAGCTCATCGTCAGGCTCCACGGCCTGCTCGGCAACAGGTGGTCCATCATCGCCGGCAGGCTGCCCGGCCGAACAGACAACGAAATCAAGAACTACTGGAACAGCACGCTCGGCAGGAAGGCGCTCCCCGCCCGCCCCGCCATTGCCGCGGCGAGGACCATCGCCACGCCCGTC…	765
TaMYB246	TraesCS7B02G085100.1	ATGGGGAGGCCACCTTCTAGCGATGAGAATGGCCTCAAGAAGGGCCCCTGGACTACCGAGGAAGACGAGAAGCTCATGATCTACATCCAGAAGCATGGCCATGGAAGCTGGAGAGCCCTGCCTCAACTTGCTGGCCTGAACAGGTGTGGTAAGAGCTGCAGGCTAAGATGGACCAACTACCTGAAGCCAGACATCAAGAGAGGGAAGTTCTCCCAGGAGGAAGAGCAAACCATCCTCCAGCTACACACCATCCTTGGCAACAAGTGGTCGGCTATTGCGAAGCATCTCCCTGGACGGACAGACAACGAGATCAAGAACTTCTGGAACACCCACCTCAGGAAGAAGCTCATCAAGATGGGCATCGATCCGATGACCCACCGTCCGAGAACAGACTTCTTT…	975
TaMYB247	TraesCS7B02G112400.1	ATGGGGAGGCAGCCGTGCTGCGACAAGGTGGGGCTGAAGAAGGGGCCGTGGACGGCGGAGGAGGACCAGAAGCTCGTCGGCTTCCTCCTCACCCACGGCCACTACTGCTGGCGCGTCGTCCCCAAGCTCGCAGGGCTGCTGAGGTGCGGGAAGAGCTGCAGGCTGAGGTGGACCAACTACCTGAGGCCCGACCTCAAGCGGGGGCTCCTCTCCGACGAGGAGCAGCAGCTCGTCATCGACCTGCACGCGCAGCTCGGCAACAGGTGCGTGTCTAGTGTAGCTCGAGTTTTAATTTGGAGTCTCGGTCTCCTGCGGTGGCCGGCGGCGCTCATGGACCATGCCCGTGGTGATGCGCGCAGGTGGTCCAAGATCGCGGCGCAGCTGCCCGGGAGGACGGAC…	891
TaMYB248	TraesCS7B02G139400.1	ATGCAGCCGCGCGGTGGCGGTGACCGGGTGGCCGTGAGGAAGGGGCCGTGGACGGCGGAGGAGGACGAGGTGCTGCACCAGCACGTCCGCGAGCACGGCCCCCGCGAGTGGAGCTCCATTCGATCCAAAGGCCTCCTCCCCCGCACTGGCAAGTCCTGCCGCCTCCGCTGGGTCAACAAGCTTCGCCCCGACCCAAGACGTACGGGGTGCAAGTTCTCGTCGGAGGAGGAGCGGGTGGTGATCGACCTGCAGGCGCAGTTCGGGAACAAGTGGGCGAGGATCGCGACGTACCTGCCCGGCAGGACGGACAACGACGTCAAAAACTTCTGGAGCACGCGGCAGAAGCGCCTCGCCAGGATCCTAAGGGCGCCGCTGCCCCGCAGGAGGTCAGCCTCAGCC…	1068
TaMYB249	TraesCS7B02G169900.1	ATGGGTCGGTCGCCGTGCTGCGAGAAGGCGCACACCAACAAGGGCGCGTGGACGAGGGAGGAGGACGAGAGGCTGGTGGCCCACGTCCGGGCGCACGGGGAGGGCTGCTGGCGCTCGCTGCCCAGCGCCGCCGGCCTGCTGCGCTGCGGCAAGAGCTGCCGCCTCAGGTGGATCAACTACCTCCGCCCCGATCTCAAGCGCGGCAACTTCAGCCGCGACGAGGACGAGCTCATCGTCAAGCTCCACAGCCTCCTCGGCAACAAGTGGTCGCTCATCGCCGCGCGCCTCCCCGGGAGGACCGACAACGAGATCAAGAACTACTGGAACACGCACATCCGGAGGAAGCTGCTGGGCAGGGGGATCGACCCCGTCACGCACCGCCCCCTCACCGACGCCACC…	708
TaMYB250	TraesCS7B02G204800.1	ATGGGGCATCACTCTTGCTGCAACCAGCAGAAGGTGAAGAGGGGCCTGTGGTCTCCTGAGGAGGATGAGAAGCTCGTCCGCTACATCACCACCCACGGATATGGCTGCTGGAGCGAGGTCCCCGAGAAAGCCGGATTGCAGCGGTGTGGGAAGAGCTGCCGGCTGCGGTGGATCAACTACCTGAGGCCCGACATCCGGCGAGGGCGGTTCTCGCCTGAGGAGGAGAAGCTCATCATCAGTCTCCACGCCATTGTTGGCAACAGGTGGGCCCACATTGCCAGCCACTTGCCTGGCCGGACCGACAACGAGATCAAGAACTACTGGAACTCGTGGATCAAGAAGAAGATACGCAAGGCTCCGGCGGCGCCGAACGTAACTACCACCACCTCGTCCACGACA…	1038
TaMYB251	TraesCS7B02G244200.1	ATGGCGAAGCAGTCGTGCTGCCACAAGAAGAGGCTGAGGAGAGGGCTCTGGTCCCCGGAGGAGGACGAGAAGCTCATGAACCACATTGCCATGTACGGCCACGGCTGCTGGAGCTCCGTTCCTAAGCTTGCAGGACTTGAGAGGTGTGGCAAGAGCTGCAGGCTGAGGTGGATAAACTACCTGAGGCCAGACCTCAAGCGGGGCACATTCTCGCAGGAGGAGGAGGACCTCATCATACACCTCCATTCCATGATAGGGAACAAGTGGTCACAGATTGCAGCCCAGCTGCCCGGCCGGACGGACAACGAAGTCAAGAACTTCTGGAACTCGTACATCAAGAAGAAGCTGAGGGAGCGCGGCATCGACCCCGCCACCCACAAGCCGCTGGCCGAGGCCACC…	873
TaMYB252	TraesCS7B02G278400.1	ATGGAAGGGAAGGGCGCCACGCTCGTCTTGCCGGAGCTGCTGAAGGAGGAGGTGCACTCGCCGCCGCTGTCACCGCTGTCGCCGCGCAGCAGCGACGACGAGGAGATCGAAGCTGACGACAGCGATGGCGAGGAGGAGGAAGGCGGGGCTCCGGTTGGGACCGGCGGTGCCGTGGCCAGCGGGCCTCCGATGAAGAAAGGGCCGTGGACGTCCGATGAGGACCAGCGCCTGAGGACCTACGTGGAGGCGCACGGCGAGGGTAACTGGAATCAGGTCCAGAGGAACGCCGGGCTGAACCGGTGCGGCAAGAGCTGCCGCCTCCGCTGGGCGAACCACCTCAGGCCCAACCTCAAGAAGGGTCCCTTCTCCAAGGAGGAGGAGCAGAAGATTATCGAGCTT…	1464
TaMYB253	TraesCS7B02G314200.1	ATGGGTCGAGCTCCGTGCTGTGACAAGGGCAGCGTGAAGAAGGGGCCATGGTCGCCCGAGGAGGACAGGAAGCTCAAGGACTACATTCACACCCATGGCACCGGCGGCAACTGGATCGCGCTCCCCACCAAAGCCGGTCTGAAGAGGTGCGGGAAGAGCTGCCGCCTGCGTTGGCTCAACTACCTGCGGCCGAACATCAAGCATGGCGACTTCTCCGACGAGGAGGACAGGGTTATCTGCGCCCTCTTCGCCGCCATCGGCAGCAGGTGGTCCATCATCGCCGCGCAGCTCCCCGGCAGGACCGACAACGACGTCAAGAACTACTGGAACACCAAGCTCAAGAAGAAGCAGCTGCACCTGCTCATCGCCGCCTCCGCCCATGGCCAGCAGTACGGCTCC…	798
TaMYB254	TraesCS7B02G357900.1	ATGGCGACGGCGATGGACACGACGATGCCGAGGAGCGGGGTAGGGGAAGGCGGCGGCGGCGGCGGGCTGAAGAAGGGGCCGTGGACGCAGGCGGAGGACCAGGTGCTGCTCGACCACGTGCGGCGGCACGGCGAGGGCAACTGGAACGCCGTGCGCCGGGAGACGGGGCTGCAGCGCTGCGGCAAGAGCTGCCGGCTCCGGTGGGCCAACCATCTCCGCCCCAACCTCCGCAAGGGCCCCTTCTCTCCCGAGGAGGAGCGCCTCATCCTCCGCCTTCACGGCCTCATCGGCAACAAGTGGGCGCGCATCTCAACACACCTGCCCGGGAGGACGGACAACGAGGTCAAGAACTTCTGGAACACGCGCCTCAAGCGCCGGCAGCGCGCCGGCCAGTCGCTC…	1203
TaMYB255	TraesCS7B02G443800.1	ATGGAGGGGTGCGACCGGATCAGGGGGCCATGGAGCCCGGAGGAGGACGCCGCGCTGCGGCGGTTGGTGGAGTGCCATGGCGCGCGCAACTGGACGGCCATCGGCCGCGGGGTGCCCGGCCGCTCCGGCAAGTCCTGCCGCCTGCGGTGGTGCAACCAGCTCTCTCCCGGGGTGGAGCGCAGGCCCTTCACGGCCGACGAGGACACCATCATCGCGCGCGCCCATGCGAGGCTCGGCAACCGCTGGGCCGCCATCGCGCGCCACCTCCGTGGCCGCACCGACAACGCCGTCAAGAACCACTGGAACTGCTCCCTCAAGCGCAGGCTCGGCGCCGTCGACGTCGCCGGAGAGGGCGAGGAGGAGCGGCCGTCCAAGCGCGCCAGCGTCACGCCGGAGAGC…	888
TaMYB256	TraesCS7B02G443900.1	ATGGAGGGGTGTGAACGGATCAGAGGGCCGTGGAGCCCGGAGGAGGACGGCGCGCTGCGGCAGCTGGTGGAGCACCACGGCGCGCGCAACTGGACGGCCATCGGCCGCGGGGTGCCCGGACGCTCTGGCAAGTCCTGCCGCCTACGGTGGTGCAACCAGCTCTCGCCGGGGGTGGAGCGCAGGCCGTTCACGGCCGACGAGGACGCCGCCATCGCCCGCGCCCATGCCCGCCTCGGCAACCGCTGGGCCGCCATCGCCCGCCTCCTCCGCGGCCGTACCGACAACGCCGTCAAGAACCACTGGAACTGCTCCCTTAAGCGCAGGCTCGGCGACCTTGGTGCTGACGGAGTCGCCGAGGGTGACCAGGAGGAGCGGCCGTGCAAGCGCGCCAGCTTCACG…	897
TaMYB257	TraesCS7B02G444000.1	ATGGAGGGCTGCGACCGGATCAGGGGTCCATGGAGCCCGGAGGAGGACGCCGCGCTGCGGCGGCTGGTGGAGTGCCACGGCGCGCGCAACTGGACGGCCATCGGCCGCGGGGTGCCCGGCAGGTCCGGCAAGTCCTGCCGCCTGCGTTGGTGCAACCAGCTGTCGCCCGGGGTGGAGCGCAGGCCGTTCACGGCCGAGGAGGACGCCGCCATCGCCCGCGCCCATGCGAGACTCGGCAACCGCTGGGCCGTCATCGCGCGCCTGCTGCACGGCCGCACCGACAACGCCGTCAAGAACCATTGGAACTGCTCCCTCAAGCGCAGGCTCGCCGATGTTGGCGTTGCAGAGGAGGAGGAGCGGCCGTGCAAGCGCGCCAGCGTCACGCCGGAGAGCACCTCC…	867
TaMYB258	TraesCS1D02G020900.1	ATGGGGAGGGCGCCATGCTGCCAGAAGCTGGGGCTGAAGCAAGGAAAGTGGACCATGGAGGAGGACGGCATACTTGCAAACTACATAGCCCAGCATGGTGAGGGATCATGGAGGTCCCTGCCCAAGAATGCCGGGCTACTGAGGTGTGGCAAGAGCTGCAGGCTGCGGTGGCTCAACTACCTGAGGGACGGGCTGAGGAGGGGCAACTTCTCTAAGGAGGAGGACGATCTCATCGTGAAGCTCCATGCCATACATGGCAACAGGTGGTCGCTGATCGCCAGCCACCTACCAGGGCGGACCGACAATGAGATTAAGAACTACTGGAACTTGCATCTCAGGCGGCAGTTCCACAGCTTCAAGCAGACATACACCGCCAACAATAGCACCACCATAACCATT…	1020
TaMYB259	TraesCS1D02G021700.1	ATGGGGAGGGCGCCTTGCTGCGAGAAGGTGGGGCTGAAGCGAGGAAGGTGGACGGCAAAGGAGGACGACACTCTCGCAAAATACATTGCTCGGCACGGCGAGGGCTCATGGAGGTCTCTGCCCCAGAATGCGGGGCTACTGAGGTGTGGCAAGAGCTGCAGGCTGCGGTGGGTCAACTACCTGAGGGACGGGGTGAGGAGGGGCAACTTCTCAAACGAGGAAGACGATCTCATCGTCAAGCTCCATGCCACCCTTGGCAACAGATGGTCGCTGATCGCCAGTCACCTACCAGGCCGGACTGACAACGAGATCAAGAATTACTGGAACGCGCATCTCAGCCGGCGGAGCCACAGCTTCCGGCACACGCACACCGCCGGCAAGGAAACCACCATAACCATC…	945
TaMYB260	TraesCS1D02G043300.1	ATGGCGGCTCGGAAGGGGCCGTGGACGGAGAACGAGGACGCCCAACTGGTATGGTTCGTGCGCTTGCTCGGCGAACGCCGTTGGGATTTCTTAGCTCAGGTCTCAGGTCTCCGGCGCACCGGCAAGAGCTGCCGCCTCCGCTGGGTCAACTACCTCCACCCGGGCCTCAAGCGCGGACGCATCACCGCCGACGAGGAGCGGCTCATCCTCAGCCTCCACGCCGAGTGGGGCTCCCGGTGGTCCAGGATCGCTAGGAAGCTCCCCGGCCGCACCGACAACGAGATCAAGAACTACTGGAGGACGCACATGAGGAAGAAGGCCCAGGAGGAGAAGATGCTGGCCAAGAAGAAGGCCTCATCCTCGCCCTCCTCCTCCTCCTCCTCGACCACGTCGCTGACC…	765
TaMYB261	TraesCS1D02G078600.1	ATGGACATGGACAAGGAGTACTACAAGGCCTGCATGGGCATGGAGGCGCTGCCGATGAGCCCGGCCGGTCTGTCGGCGGTGACGACAGAGGTAGCCATGGCGGCGGCGACGGCAAGCGAGGACGAGGGCGACCTGAAGAGGGGCCCGTGGACGGCGGAGGAGGACATGCTCCTCGTCGACTACATCTCCAAGCACGGCGAGGGGCGCTGGAACTCGCTCGCTCGATGCGCAGGCCTGAGGCGCACTGGGAAGAGCTGCCGGCTCCGGTGGCTGAACTACCTCCGCCCCGACGTCCGGCGCGGCAACATCACGCCGGAGGAGCAGCTGTTGATACTGGACCTGCACTCCCGGTGGGGCAACCGCTGGTCCAAGATCGCGCAGCGCCTCCCGGGGAGGACG…	972
TaMYB262	TraesCS1D02G084400.1	ATGGGGAGGCATTCGTGCTGCTACAAGCAGAAGCTGAGGAAGGGGCTCTGGTCCCCTGAGGAGGATGAGAAGCTCATGAACCACATCACCAAGCATGGCCATGGCTGCTGGAGCTCTGTCCCTAAACTTGCAGGGCTCCAAAGGTGCGGCAAGAGCTGCAGGCTGAGGTGGATAAACTACCTAAGGCCAGACCTTAAGAGAGGTGCCTTCGCTCAGGACGAGGAAGACCTCATCGTTGAACTCCATGCTGTGCTCGGGAACAGGTGGTCTCAAATTGCAGCACAGATGCCTGGGAGGACTGACAATGAGATTAAGAACCTCTGGAACTCGTCCCTCAAGAAGAAGCTGCGGCAGAAGGGCATTGACCCCAACACCCACAAGCCCCTCACTGAGGCTGAT…	1290
TaMYB263	TraesCS1D02G154000.1	ATGGGGAGAGCGCCGTGCTGCGAGAAGGACGGTCTGAAGCGGGGCGCGTGGAGCCCCGAGGAGGACCAGCGGCTGGCAGACTACATCGCGCAGCATGGCCACTCCAACTGGCGCGCCCTCCCCAAGCACGCAGGGCTTCTGCGGTGCGGGAAGAGCTGTCGCCTGCGGTGGGTCAACTACCTCAGCCCGGACATCAAGCGGGGCAACTTCACCGCCGACGAGGAGGACCGCATCATCCGCCTCCATCAGGCCCTCGGCAACAGGTGGTCCGTGATAGCTGCGCAGCTGCCCGGGCGCACTGACAACGAGATCAAGAACGTCTGGCACTCGCACCTCAAGAAGAGGCTGGAGGACGGCCTGAAGCCAGCCGCCGATCACGACGCCGGCGGCAGTGGCCGG…	792
TaMYB264	TraesCS1D02G204500.1	ATGATGAAGAAGGGGAAGTGGTCCAGGGAAGAGGATGACTTTTTGAAAAAACACATTGAGAAGTATGGCATTGGCCGTAGTTGGCAGGCATTGGCTGAAACCCTAGGGCTTCAGCGTTGCGGCCGGGGTTGCCGAGCGCGGTGGCTGAACTACCTCCGGCCGGGACTGAAGCACGGCAACTTCACGCAGGCAGAGGAGAGCATCATCTGTGAGATGTACAGCAAGAGGGGAAGCTGCTGGTCCGTCATCGCCGCCCAGCTCCCCGGGAGAACGGACCTCGCCGTCAAGAACTACTGGAACGGCACCATCTCGAAGAGGTTCCACTGGGCGAGCAGCGCGGCGGCCGCGCGCCGCAGGCGCAGCGTCCACCGCCCCTCCTCCAGCACGACGTCGGACGCC…	750
TaMYB265	TraesCS1D02G225200.1	ATGCCGGACGGCGGGGGCGGGTCGGACGGCGCGGGGACGGGGGCGGGGAGGATCAAGGGGTCGTGGAGCCCCGAGGAGGACGAGCTGCTGCGCGACGCCGTGGCGCGCCACGGGGCCAGGAACTGGACCGTCATCAGCGCCGAGATCCCCGGCCGGACGGGCAAATCCTGCCGCCTGCGCTGGTGCAACCAGCTCAGCCCCGGGGTGCACCGCCGCGCCTTCACCCCCGACGAGGACCGCCTCATCTTCGACCTCCACAGCAAGCACGGCAACAAGTGGGCCACCATCGCGCGCAAGCTCGTCGGCCGCACCGACAACTCCGTCAAGAACCACTGGAACTCCACGCTGCGGAAACGCCGCAGGGCGGCCGCGGCCGCCGCCACCGCGGGCAACGCGGCG…	915
TaMYB266	TraesCS1D02G252300.1	ATGGGGAGGGCGCCGTGCTGCGACAAGGCGACGGTGAAGAGGGGGCCATGGTCACCGGAGGAGGATGCGATGCTCAAGGCCTACATTGAGGAGCGTGGCACCGGCAACAACTGGATTGCATTGCCACACAAGATTGGGCTGAAGAGGTGCGGCAAGAGCTGCAGGCTGAGGTGGCTCAACTACCTGAGGCCCAACATAAAGCACGGGGACTTCACCCCAGAGGAGGACAGCACCATCTGCAAGCTCTACATTAGCATCGGAAGCAGCCGCAGCAGCAGCTTCGATGTAACAGTAGCTGCTGAGCAGGGGCAGTCCAGCTCCCTGAACGATCAGAACCTCGGCGGACAGCAGCAGATGGAGACGACAGCCACCATGGACGGCCTGGCCTCGCCGTCGAGC…	612
TaMYB267	TraesCS1D02G268900.1	ATGGGGAGGTCGCCGTGCTGCGAGAAGGAGCACACCAACAAGGGGGCGTGGACCAAGGAGGAGGACCAGCGGCTGATCGCCTACATCAGGGTCAACGGCGAGGGCTGCTGGCGCTCGCTGCCCAAGGCGGCCGGCCTGCTGCGGTGCGGCAAGAGCTGCCGCCTCCGCTGGATGAACTACCTCCGGCCCGACCTCAAGCGCGGCAACTTCACCGACGACGAGGACGAGCTCATCATCCGCCTCCACAGCCTCCTCGGCAACAAGTGGTCTCTGATCGCCGGGCAGCTGCCGGGCAGGACGGACAACGAGATCAAGAACTACTGGAACACGCACATCAAGCGCAAGCTCCTCTCCCGCGGCATGGACCCCCATACTCACCGCCCGCTCACGCCCGTCGAC…	744
TaMYB268	TraesCS1D02G307500.2	ATGACTCGGGCTAAGAGCGAGAGCGGCCGGGAGATGCCTGGTCCGGACCAGGCTGACTTGGCATCCCGCGATGATGATAGCGCGAGGGAGTCACCACGTAGGAGAGCTGGACCACAACTGAAGAAAGGCCCTTGGACACCGGCCGAGGATGCCATCTTGGAGGCGTATGTTAAGAAGCATGGTGTGCAGAACTGGAATGTGGTGCAGAAGGACACCGGGCTGTTAAGGTGCGGCAAGAGCTGCCGTCTCCGCTGGGCAAACCACCTGAGGCCCGACCTAAAGAAGGGCACTTTCACCAAAGAGGAGGAGAACCTAATCATTAAGCTCCACTCCAAAATGGGGAATAAGTGGGCTCGAATGGCTGCTCGTTTGCCAGGGCGCACTGATAATGAAATAAAA…	1380
TaMYB269	TraesCS1D02G371400.1	ATGGGACGTCCGACGTCCGGCGGCGTGGGGGAGCCCAAGCTCCGCAAGGGACTGTGGTCGCCCGAGGAAGACGAGAAGCTCTACAACCACATCATCCGGCACGGGGTCGGCTGCTGGAGCTCCGTCCCGAGGCTGGCCGGGCTGAACCGCTGTGGCAAGAGCTGCCGCCTCCGGTGGATCAACTACCTCCGCCCTGACCTCAAGCGCGGCTGCTTCTCGCAGCAGGAGGAGGACAACATCGTCGCGCTCCACCAGATCATCGGCAACAGGTGGTCACAGATCGCGTCGCACCTGCCGGGCCGGACGGACAACGAGATCAAGAACTTCTGGAACAGCTGCATCAAGAAGAAGCTCCGGCAGCAAGGCCTCGACCCCGCCACGCACAAACCCATGGCCGCC…	912
TaMYB270	TraesCS1D02G371500.1	ATGGGACGCCCATCGTCCGGCGGCGTGGGGCAGCCCAAGCTCCGGAAGGGGCTGTGGTCGCCCGAGGAGGACGCGAAGCTCTACAGTCACATCATCCGGCATGGCGTCGGCTGCTGGAGCTCCGTCCCCAGGCTGGCCGGGCTGAACCGCTGCGGCAAGAGCTGCCGCCTCCGGTGGATCAACTACCTCCGCCCCGACCTCAAGCGCGGCTGCTTCTCGCAGCAGGAGGAGGACCACATCGTCGCGCTCCACCACATCCTCGGCAACAGGTGGTCGCAGATCGCGTCGCACCTGCCGGGCCGGACAGACAACGAGATCAAAAACTATTGGAATAGCTGCATCAAGAAGAAGCTCCGGCAGCAAGGCCTCGACCCCGCCACGCACAAACCCATGGCCGCC…	897
TaMYB271	TraesCS1D02G371700.1	ATGGGACGTCCGTCGTCCGGCGGCGTGGGGCAGCCCAAGCTCCGTAAGGGGCTGTGGTCGCCTGAGGAGGACGAGAAGCTCTACAACCACATCATCCGGCACGGCGTTGGCTGCTGGAGCTCCGTCCCCAGGCTCGCCGGGCTGAACCGCTGCGGCAAGAGCTGCCGTCTCCGGTGGATCAACTACCTCCGCCCCGACCTCAAGCGCGGCTGCTTCTCGCAGCAGGAGGAGGACCACATCGTTGCGCTCCACCAGATCCTCGGCAACAGGTGGTCACAGATCGCGTCGCACCTGCCGGGCCGGACGGACAACGAAATCAAGAATTTCTGGAACAGCTGCATCAAGAAGAAGCTCCGGCAGCAAGGCATCGACCCCGCCACGCACAAGCCCATGGCCGCC…	882
TaMYB272	TraesCS1D02G371800.1	ATGGGACGTCCGTCGTCCGGCGGCGTGGGGCAGCCCAAGCTCCGCAAGGGGCTGTGGTCGCCTGAGGAAGACGAGAAGCTCTACAACCACATCCTCCGTTACGGCGTGGGCTGCTGGAGCTCCGTCCCCAGGCTCGCCGGGCTGCACCGCTGCGGCAAGAGCTGCCGCCTCCGCTGGCTCAACTACCTCCGCCCCGACCTCAAGCGCGGCACCTTCTCGCAGGAGGAGGAGGACCACATCGTCGCGCTCCACCAGATCCTCGGCAACAGGTGGTCACAGATCGCGTCGCACCTGCCGGGCCGGACGGACAACGAGATCAAGAACTTCTGGAACAGCTGCATCAAGAAGAAGCTCCGGCAACAAGGCATCGACCCCGCCACGCACAAGCCCATGGCCTCC…	873
TaMYB273	TraesCS1D02G371900.1	ATGGAACGTCCGTCGTCCGGCGGCGTGGGGCAGCCCAAGCTCCGCAAGGGGCTGTGGTCACCCGAGGAAGACGAGAAGCTCTACAACCACATCATCCGGCACGGCGTAGGCTGCTGGAGCTCCGTCCCCAGGCTGGCCGGGCTGCACCGCTGCGGCAAGAGCTGCCGCCTCCGGTGGCTCAACTACCTCCGCCCCAACCTCAGGCGCGGCAGCTTCTCGCAGCAGGAGGAGGACCACATCATCGCGCTGCACCAGATCCTCGGCAACAGGTGGTCTCAGATCGCGTCGCACCTGCCGGGCCGGACGGACAACGAGATCAAGAACTTCTGGAACAGCTGCATCAAGAAGAAGCTCCGCCAGCAGAGCATCGACCCGGCCACGCACAAGCCCATGGGTGCC…	846
TaMYB274	TraesCS1D02G379200.1	ATGGGTTTCAGTTGCTTCCAGCTCCATTCAGGGAGCTGTGATGACGTGCCACTTGATTTCCATGTGCAGCAAAATGGCCACTATGAGCTCCATTCTGTTGATCGTTCATTTGAACCTGCTGGTGGATCGATCGTTCCATTTGCAACCTTCTATCATGAGTCATATCCACAAGGCACAACCAAGAAAGATGTCGTTGACGGTGCTTCATCAATCATTCATAATCCTGGACCTCACTTGCCTCTCTTGTCGCCAAAACCTGAGATTTCACATCTCATAGGAGGTGGAATGGGATCATACAAGACGTATGAGATGAGCGGCAGGTTTATTCCAAGAAGGAAAGCCTCGAGTAAGGCTGTCAAGAAGACTAATGTTGTCAAAGGGCAATGGACACCGGAAGAA…	1161
TaMYB275	TraesCS1D02G387100.1	ATGGGGCGCGCGCCGTGCTGCGACAAGGCGAGAGTGAAGCGGGGGCCGTGGTCGCCGGAGGAGGACGAGCAGCTGCGGGGCTACGTCCGGACCCATGGCATCGGCGGCAACTGGATCGCCCTGCCGCACAAAGCAGGTCTGAACCGGTGCGGCAAGAGCTGCCGCCTGCGGTGGCTCAACTACCTGAGGCCGGACATCCGGCACGGCGGCTACACGGAGCAGGAGGACCGCGTCATCTGCTCCCTCTACGCCTCCATCGGCAGCCGCTGGTCCATCATCGCCTCCAAGCTCCCCGGCCGCACCGACAACGACGTCAAGAACTACTGGAACACCAAGCTCAAGAAGAAGGCCATGCCCATGCCCTTGCCCATGCGTGGCCCTCACTACCACCACCACGCC…	927
TaMYB276	TraesCS1D02G415000.1	ATGCAGTGCGCGGCGGACGGCGGCGGCGCGGAGCCGGCGGTGAGGAAGGGGCCCTGGACCATGGAGGAGGACCTCGTCCTCGCCAACTACGTCGCCGCCAACGGCGAGGGCGCGTGGAACAGCCTCGCCCGCGCCGCCGGGCTGAACCGGACGGGGAAGAGCTGCCGCCTGCGGTGGCTCAACTACCTGCGCCCCGACGTGCGGCGGGGCAACATCACGCCGGAGGAGCACCTGCTCATCGTGGATCTCCAGGCCAGGTGGGGCAACCGGTGGTCCAAGATCGTCAGGCACCTCCCCGGCCGGACCGACAACGAGATCAAGAACTTCTGGAGGACCAAGATACAGAAGAAGCGCCGCGCCGGCGCCACCGCCAGCGACAGCGCCGGGTGCCAGCTTCTG…	687
TaMYB277	TraesCS2D02G068000.1	ATGGGGAGGGCGCCGTGCTGCGACAAGAACAACGTGAAGAAGGGGCCGTGGTCGCCGGAGGAGGACGCCAAGCTCAAGGAGTTCATGGACAAGCACGGCACCGGCGGCAACTGGATCGCTCTCCCGCAGAAAGCAGGGTTGAGAAGATGTGGCAAAAGCTGTAGGCTTAGATGGCTAAACTACCTGAGGCCTAACATTAAGCATGGGGAGTTCACTGAGCATGAAGATAGGGTCATCTGCAGCATGTATGCAAGCATTGGAAGCAGGTGGTCGATCATCGCGTCGCAGCTCCCTGGCCGGACGGACAACGACATCAAGAACTACTGGAACACCAAGCTGAAGAAGAAGCTCCTGGGCTCCACCACCATGGCGGGCGTCGGCCCTCCGCCGCGCGCGCCA…	1050
TaMYB278	TraesCS2D02G096000.1	ATGGCGTGTGATCAGCGGGGGATGAGAGGTGAGGCGGCGGCGGCCGGGGAGGAGGAGATGCTTCGGCGCGGGCCGTGGACGGTGGAGGAGGACGTGCTCCTCGCCAACTACATCGCCGCGAACGGCGAGGGCCGGTGGAACGCGCTGGCGCGGCGCGCGGGGCTGAAGCGCACGGGCAAGAGCTGCCGCCTGCGGTGGCTCAACTACCTGCGGCCGGACCTGCGGCGCGGCGGCATGACGGCGGAGGAGCAGCTGCTCGTCCTCGAGCTGCACGCGCGGTGGGGCAACCGGTGGTCCAAGATCGCGCAGCACCTCCCCGGCCGCACCGACAACGAGATCAAGAACTACTGGCGGACGCGGGTGCAGCGCCACGCCAAGCAGCTGCGGTGCGACGTCGGC…	987
TaMYB279	TraesCS2D02G158200.1	ATGTCGAAGCGGCCGGGCGGGATGAAGAAGAGGCTGAAGCGCGGCCTCTGGTCGCCGGAGGAGGACGAGAAGCTGATGAACCACATTGCCAAGTACGGCAACGGCTGCTGGAGCTCCGTCCCCAAGATTGCAGGCCTTGAGAGATGCGGGAAGAGCTGCAGGCTGAGGTGGATAAACTACCTGAGGCCGGACCTCAAGAGGGGCGCCTTCTCCCAGGAGGAGGAGGACCTCATCATCCACCTCCACTCCATCCTCGGCAACAAGTGGTCTCAGATCGCCGCGCAGCTGCCCGGCCGCACCGACAACGAGGTCAAGAACTTCTGGAACTCCTTCATCAAGAAGAAGCTCCGCCAGCGCGGCATCGACCCGGCCACCCACAAGCCGCTCGCCCCCGCCGGC…	1050
TaMYB280	TraesCS2D02G158300.1	ATGTCGAAGCGGCCGGGCGCGACCAAGAAGAGGCTGAAGCGCGGCCTCTGGTCGCCCGAGGAGGACGAGAAGCTCATGAACCACGTTGCCCAGTACGGCTACGGCTGCTGGAGCTCTGTCGCCAAGATTGCAGGCCTTGAGAGGTGCGGGAAGAGCTGCAGGCTGAGGTGGATGCACTACCTGACGCCGGACCGAGGGGGCCCCTTCTCGCAGGGGGAGGAGGACCTCATCATCCACCTCCACTCCATCCGCGGCAACAAGTGGTCTCAGATCGCCGCGCAGCTGCCCGGGCGCACCGACAACGAGGTCAAGAACTTCTGGAACTCCATCATCAAGAAGAAGCTCCGCCAGCGCCGCATCGACCCTGCCATCCACAAGCCGCTCGCTCACGCCGGCGCT…	858
TaMYB281	TraesCS2D02G163700.1	ATGGGGAGGCCGCCGTGCTGCGACAAGGAGGGCGTCAAGAAGGGCCCCTGGACGCCGGAGGAGGACCTCGTGCTCGTCTCCTACGTCCAGGAGCACGGCCCCGGCAACTGGCGCGCCGTCCCCACCAGGACCGGCCTGATGCGGTGTAGCAAGAGCTGCCGGCTCCGGTGGACCAACTACCTGCGCCCAGGGATCAAGCGCGGCAACTTCACCGACCAGGAGGAGAAGCTCATCGTCCACCTCCAGGCGCTGCTCGGCAACAGGTGGGCCGCGATCGCCTCCTACCTCCCCGAGCGCACCGACAACGACATCAAGAACTACTGGAACACGCACCTCAAGCGCAAGCTGCAGGCGGGGGGCGACGCCGCGGCCAAGCCGGCGGCGCAGAGGCCTGCCTCC…	942
TaMYB282	TraesCS2D02G165900.1	ATGGCGACCGGCCCCGATCTGACCTCCTCCTCCGCCGCCGACGCCGCCGCCGCGTCGTCGGCGGCCAAGAAGGACCGCCACATCGTCAGTTGGAGCGCCGAGGAGGATGACGTGCTTCGTGCTCAGATTGCGCACCATGGAACTGACAATTGGACAGTCATAGCCACACAATTCAAGGATAAGACTGCCAGACAGTGCAGGAGGAGATGGTACAATTATTTGAATACAGAGTGCAAGAAAGGCGGGTGGTCTCGTGAAGAGGATATGCTTTTATGTGAGGCTCAAAAGCTTCTTGGTAACAAATGGACTGAAATAGCAAAGGTTGTCTCAGGCAGAACTGATAATGCAGTGAAGAATCGATTTTCTACGTTATGCAAAAGGCGGGCCAAGGATGATGAA…	2286
TaMYB283	TraesCS2D02G209600.1	ATGGGGCGCGCGCCGTGCTGCGACAGGACCGGGCTCAAGAAGGGGCCGTGGACGCAGGAGGAGGACGAGAAGCTCATCGCCTACATCAAGAAGCACGGCCAGGGCAACTGGCGCACCCTCCCCAAGGATGCCGACCTGGAGCGGTGCGGGAAGAGCTGCCGGCTGCGGTGGACCAACTACCTCCGGCCGGACATCAAGCGCGGCCGCTTCTCCTTCGAGGAGGAGGAGACCATCATCCAGCTCCACAGCATCCTCGGCAACAAGTGGTCAGCCATTGCGGCGAGGCTGCCCGGACGGACGGACAACGAGATCAAGAACTACTGGAACACGCACATCCGCAAGCGCCTCCTCCGCATGGGCATCGACCCCGTCACCCACGCGCCGCGCCTCGACCTCCTC…	1047
TaMYB284	TraesCS2D02G234000.1	ATGGGGCACCACTGCTGCAGCAAGCAGAAGGTGAAGCGGGGGCTATGGTCCCCGGAGGAGGACGAGAAGCTCCTCAGGTACATCACGGCGCACGGCCACAGCTGCTGGAGCGCCGTCCCCAAGAACGCCGGGCTGCAGCGCTGCGGCAAGAGCTGCCGGCTCCGGTGGATCAACTACCTCCGCCCGGACCTGAAGCGCGGCACCTTCTCCGAGCAGGAGGAGCGCACCATCCTCGACGTCCACCGCATCCTCGGCAACCGGTGGGCGCAGATCGCCAAGCATCTGCCGGGCCGCACAGACAACGAGGTCAAGAACTTCTGGAACTCGTGCATCAAGAAGAAGCTCATCGCGCAGGGTCTCGACCCCAAGACCCACAACCTGCTCCCGGCATCCAAGAAC…	1149
TaMYB285	TraesCS2D02G324800.1	ATGGGGCGATCGCCGTGCTGCGAGAAGGAGGGGCTGAAGAAGGGGCCATGGACGCCGGAGGAGGACCAGAAACTGCTCTCCTACATTGAGCAGCAGGGCCACGGCTGCTGGCGCTCGCTGCCGGCCAAGGCCGGGCTGCAGCGGTGCGGCAAGAGCTGCCGGCTCCGGTGGACCAACTACCTCCGGCCGGACATCAAGAGGGGCAAGTTCAGCCTGCAGGAGGAGCAGACCATCATCCAGCTCCATGCGCTTCTCGGCAACAGGTGGTCAGCGATCGCGACGCACCTGCCCAAGCGCACCGACAACGAGATCAAGAACTACTGGAACACGCACCTCAAGAAGCGGCTGGCCAAGATGGGCATCGACCCGGTCACGCACAAGCCGCGCTCCGACGTGCCC…	978
TaMYB286	TraesCS2D02G331700.1	ATGGGCCGGATCCCGTGCTGCGAGAAGGACAACGTGAAGCGCGGGCAGTGGACGCCCGAGGAGGACAACAAGCTGCTCTCCTACATCACGCAGCACGGCACGCGCAACTGGCGCCTCATCCCCAAGAACGCCGGGCTGCAGCGGTGCGGGAAGAGCTGCCGCCTGCGGTGGACCAACTACCTGCGGCCCGACCTCAAGCACGGCGAGTTCACTGACGCCGAGGAGCAGACCATCATCAAGCTGCACTCCGTCGTCGGCAACAGGTGGTCGGTGATCGCGGCCCAGCTGCCGGGGCGGACGGACAACGACGTCAAGAACCACTGGAACACCAAGCTCAAGAAGAAGCTGTCCGGGATGGGCATCGATCCCGTCACGCACAAGTCCTTCTCGCACCTCATG…	1059
TaMYB287	TraesCS2D02G361600.1	ATGGCGGAGGCGGAAGGGCAGCTCGCGGCCTGCTGGGGGAAGCAGGACGACGAGTGGAGGAAAGGCCCGTGGACAACCCAGGAGGACAAGCTGCTCCTCGACCATGTCGCCCAGCACGGCGAAGGGAGGTGGAACTCCGTCTCCAAGCTCACAGGTCTGAAGAGAAGTGGCAAGAGTTGCAGGCTGCGGTGGGTTAACTACCTCAGACCTGATCTAAAGAGAGGCAAGATGACACCCCAAGAGGAGAGCACCATAGTCCAGCTCCACTCCTTGTGGGGGAACAGGTGGTCGACGATTGCGCGCAGCCTGCCGGGGAGGACGGACAACGAGATCAAGAACTACTGGAGGACGCACTACAAGAAGGGCAAGCCGTCCAAGAACATCGAGCGCGCCAGGGCG…	774
TaMYB288	TraesCS2D02G366400.1	ATGGGGAGGACTCCCTGCTGCGAGAGCAGGCAGGGGCTGAAGAAAGGGCCGTGGACGCCGGAGGAGGACAAGCTCCTCGTCGACTACGTCCAGGCCAACGCCCCCGGCAACTGGCGCATGCTCCCCAAGCTCGCCGGGCTGAACCGGTGCGGCAAGAGCTGCCGGCTGCGGTGGACGAACTACCTCCGGCCGGACATCAAGCGCGGGCCCTTCACCCCCGAGGAGCACAAGTCCATCCTCCAGCTCCACGCCATCGTCGGCAACAAGTGGTCCATGATCGCGGCGCAGCTGCCCGGCCGGACGGACAACGAGATCAAGAACTACTGGAACACCAACCTCAAGAAGCAGCTCCGCCAGGCGGCGCTCGTCGGCGAGAAGCACCACTCCGCCCTGGCCAGC…	876
TaMYB289	TraesCS2D02G366800.1	ATGGGGTGCAAGTCGTGCCAGAAGCCCAAGGCGCAGCACCGCAAGGGGCTGTGGTCGCCGGAGGAGGACCAGAAGCTCCGCGACTACATCGTCCGCTACGGCCACAGCTGCTGGAGCACCGTCCCCGTCAAGGCCGGGCTTCAGAGGAACGGGAAGAGCTGCAGGCTGCGATGGATCAACTACCTGAGGCCGGGGCTGAAGCACGGCATGTTCTCCCGGGAGGAAGAGGAGACCGTCATGAGCCTCCATGCCACACTCGGCAACAAGTGGTCTCAGATAGCGCAGCACCTGCCGGGCCGGACGGACAACGAGGTGAAGAACTACTGGAACTCGTACCTGAAGAAGCGCGTCGAGGGCGCGCGGGCACCAGCCAAGTCCGCCGGCTCCGACGCGCCCCGG…	831
TaMYB290	TraesCS2D02G366900.1	ATGGGGTGCAAGTCGTGCCAGAAGCCCAAGGCGCAGCACCGCAAGGGGCTGTGGTCGCCGGAGGAGGACCAGAAGCTCCGTGACTTCATCGTCCGCTACGGCCACAGCTGCTGGAGCACCGTCCCCGTCAAGGCCGGACTTGAGCGGAACGGCAAGAGCTGCAGGCTGCGGTGGATCAACTACCTGAGGCCGGGGCTGAAGCACGGCATGTTCTCCAGGGAGGAAGAAGAGACCGTCATGAGCCTCCACGCCACACTCGGCAACAAGTGGTCTCAGATAGCTCAGCACCTACCGGGCCGAACCGACAACGAGGTGAAGAACTACTGGAACTCGTATCTGAAGAAGCGCGTCGAGGGCGCGCGCTCACCAGCCAAGTCCGCCGGATCAGACGCGCCCCGG…	852
TaMYB291	TraesCS2D02G367000.1	ATGGGGTGCAAGTCGTGCCAGAAGCCCAAGGCGCAGCACCGGAAGGGCCTGTGGTCGCCCGAGGAGGACCAGAAGCTCCGCGACTTCATAGTCTGCTACGGCCACAGCTGCTGGAGCACCGTCCCCGTCAAGGCCGGGCTTCAGCGGAACGGCAAGAGCTGCAGGCTGCGATGGATTAACTACCTGAGGCCGGGGCTGAAGCACGGCATGTTCTCCCGGGAGGAAGAAGAGACCGTCATGAGCCTCCACGCCACACTCGGCAACAAGTGGTCTCAGATAGCGCAGCACCTGCCTGGCCGGACGGACAACGAGGTGAAGAACTACTGGAACTCGTACCTCAAGAAGCGCGTCGAGGGTGCGCGGTCACCAGCCAAGCCCGCCGCCTCGGACGCGCCCCGG…	846
TaMYB292	TraesCS2D02G378400.1	ATGGGGAGGGCTCCGTGCTGCGAGAAGATGGGCCTCAAGAGGGGCCCCTGGACGCCGGAGGAGGACAAGATCCTGGTCGCCCACATCCACAGCCACGGCCACAGCAACTGGCGCGCGCTGCCTAAGCAAGCCGGCCTGCTGCGGTGCGGCAAGAGCTGCCGGCTCCGGTGGATCAACTACCTGCGGCCGGACATCAAGCGCGGCAACTTCACCGACGAGGAGGAGCAGTCAATCATCCAGCTGCACCAGCTGCTCGGCAACAGATGGTCCGCGATTGCCGCCCGGCTGCCGGGGAGGACGGACAACGAGATCAAGAACGTGTGGCACACCCACCTCAAGAAGCGGCTCGACCCCAGCGCGCAGGAGCAGCACCAGGAGGCCAAGAAGCGCAAGAAGCCG…	840
TaMYB293	TraesCS2D02G412500.1	ATGGCGCGAGCACCCGGCGGCGCCGCCCGCCGGAGGGGCGGCAGGAGGGACGGCGGCGGCGAGGCGGTGCGGAAGGGGCCGTGGATGGCGGAGGAGGACTCGGTGCTGCTGGAGCACGTGCGCACGCACGGCCCGCGCGACTGGAGCTCCATTCGATCCAAAGGCGCCCTGCAGCGCACCGGCAAGTCCTGCCGCCTCCGCTGGGTCAACAAGCTCCGGCCCAACCTCAAGACTGGCTGCAAGTTCTCCGCCGACGAGGAGCGGGTGGTGATCGAGCTGCAGGCGCAGTTCGGCAACAAGTGGGCGAGGATTGCCACCTACCTGCCGGGCAGGACGGACAACGACGTCAAGAACTTCTGGAGCACCCGCCAGAAGCGGCTCGCCAGGCTGCTGCGCGCG…	999
TaMYB294	TraesCS2D02G444200.1	ATGGGGAAAGGTCGTGCACCGTGCTGCGCCAAGGTCGGTCTCAACAGGGGCTCCTGGACGCCGGAGGAGGACATGCGCCTCATCGCCTACATTCAGAAGTACGGCCACGCCAACTGGCGCGCCCTGCCCAAGCAAGCAGGTTTGCTCCGGTGCGGGAAGAGCTGCCGGCTCCGGTGGATCAACTACCTCCGGCCGGACCTCAAGCGCGGCAACTTCACCGTCGAGGAGGAGGAGACCCTCATCAAGCTGCACAACATGCTCGGCAACAAATGGTCCAAGATCGCGGCGTGCCTGCCGGGGAGGACCGACAACGAGATCAAGAACGTCTGGAACACGCACCTCAAGAAGCGGGTGGCGGCCAGCGCCGGCGAGCAGAAGAAGGGCGGGGCCAAGGGCAAG…	954
TaMYB295	TraesCS2D02G444300.1	ATGGGGAAAGGCCGGGCACCGTGCTGCGCCAAGGTGGGGCTCAACAGGGGCTCCTGGACGCCGGAGGAGGACATGCGCCTCATCGCCTACATTCACAAGTACGGCCACGCCAACTGGCGCGCCCTACCCAAGCAAGCAGGTTTGCTCCGGTGTGGCAAGAGCTGCCGGCTCCGGTGGATCAACTACCTCCGTCCCGACCTCAAGCGCGGCAACTTCACCGTCGAGGAGGAGGAGACCCTCATCAAGCTGCACAACATGCTCGGCAACAAGTGGTCCAAGATCGCGGCGTGCCTGCCGGGGAGGACCGACAACGAGATCAAGAACGTCTGGAACACGCACCTCAAGAAGCGGGTGGCGGCCAGCGCCGGCGAGCAGAAGAAGGGCGGGGCCAAGGGCAAG…	1092
TaMYB296	TraesCS2D02G445900.1	ATGGGGAGGTCGCCGTCCTGCAGCCACGACGCGGGCGTGAAGAAAGGGCCATGGACGGAGGAGGAGGACAAGACTTTGGTGGAGTACATCCAGAAGCGCGGCGGGAACGTCGGTAGCTGGCGCGGCCTGCCCAAGGCCGCCGGCCTCAACCGCTGCGGCAAGAGCTGCCGCCTCCGGTGGACCAACTACCTCCGCCCCGACATCAAGCGCGGCAACTTCACCGACGAAGAGGAGCGCCTCATCATCACCCTACACGCCAGCCTTGGCAACAAGTGGTCGACGATCGCGACGCACCTGGAGGGCCGGACGGATAACGAGATCAAGAACTACTGGAACACGCACATCCGCAAGAAGCTCCTACGCATGGGCGTCGACCCAGTGACACATCAGCAGCTGCCA…	963
TaMYB297	TraesCS2D02G446000.1	ATGGGGAGGTCGCCGTGCTGCTGCCAAAACTCCGGCGTGAAGAAAGGGCCATGGACGGAGGAGGAGGACAAGACTTTGGTGGAGTACATCCAGAAGCGCGGCGGGAACGTCGGTAGCTGGCGCGGCCTGCCCAAGGCCACCGGGCTGAACCGCTGCGGCAAGAGCTGCCGTCTCCGGTGGACAAATTACCTCCGTCCCGACATCAAGCGCGGCAACTTCACCGACGACGAGGAACGCCTCATCATCAACCTCCATGCCAGCCTCGGGAACAAGTGGTCGACGATCGCGACGCACCTGGAGGGGCGGACGGACAACGAGATCAAGAACTACTGGAACACACACATCCGGAAGAAGCTCCTGCGCATGGGAGTCGACCCAGTGACGCACAAGCAGCTGCCA…	960
TaMYB298	TraesCS2D02G446100.1	ATGGGGAGGTCGCCGTGCTGCTGCCACGACGCCGGCGTGAAGAAAGGGCCGTGGACGGAGGAGGAGGACAAAGCGCTGGTGGAGCACATCCAGAAGCGCGGCGGGAACGTTGGTAGCTGGCGCGGCCTGCCCAAGGCCGCCGGGCTCAACCGCTGCGGCAAGAGCTGCCGCCTGCGGTGGACCAACTACCTCCGCCCCGACATCAAGCGCGGCAACTTCTCCGACGAGGAGGAGCGCCTCATCATCACCCTCCACGCCGGTCTCGGCAACAAGTGGGCGACGATCGCGACGCACCTGAAGGGCCGGACGGACAACGAGATCAAGAACTACTGGAACACGCACATCCGCAAGAAGCTGTTGCGGATGGGCGTCGACCCCGTCACCCACCAGCAGCTGCCA…	921
TaMYB299	TraesCS2D02G446300.1	ATGGGGAGGTCTCCGTGCTGCTGCCACGACGCCGGCGTGAAGAAAGGGCCGTGGACGGAGGAGGAGGACAAGACTTTGGTGGAGCACATCCAGAAGCGCGGCGGGAACGTCGGCAGCTGGCGCGGCCTTCCCAAAGCCGCCGGGCTGAACCGCTGCGGCAAGAGCTGCCGCCTCCGGTGGACCAACTACCTCCGCTCCGACATCAAGCGCGGCAACTTCTCCGAGGAGGAGGAGCGCCTCATCATCACCCTCCACGCCGGCCTTGGCAACAAGTGGTCGACGATCGCGACGCACCTGGACGGCCGGACGGACAACGAGACCAAGAACTACTGGAACACGCACATCCGCAAGAAGCTCCTGCGCATGGGCGTCGACCCTGTCACGCACCAGCAGCTGCCA…	936
TaMYB300	TraesCS2D02G446400.1	ATGGGGAGGTCGCCGTGCTGCTGCCACGACGCCGGCGTGAAGAAAGGGCCGTGGACGGAGGAGGAGGACAAAGCGCTGGTGGAGCACATCCAGAAGCGCGGCGGGAACGTCGGCAGCTGGCGCGGCCTTCCCAAGGCCGCCGGGCTGAACCGCTGCGGCAAGAGCTGCCGCCTCCGGTGGAACAACTACCTCCGCTCCGACATCAAGCGCGGCAACTTCTCCGAGGAGGAGGAGCGCCTCATCATCACCCTCCATGCCAGCCTCGGGAACAAGTGGTCGACGATCGCGACGCACCTGGAGGGCCGGACGGACAACGAGATCAAGAACTACTGGAACACGCACATCCGCAAGAAGTTGTTGCGCATGGGCGTCGACCCCGTCACGCACCAGCAGCTGCCA…	936
TaMYB301	TraesCS2D02G446500.1	ATGGGGAGGTCGCCGTGCTGCTGCCACGACGCCGGCGTGAAGAAGGGGCCGTGGACGGAGGAGGAGGACAAGACGCTGGTGGAGCACATCCAGAAGCGCGGCGGGCACGTCGGCAGCTGGCGCGGCCTGCCCAAGGCCGCCGGGCTGAACCGCTGCGGCAAGAGCTGCCGCCTCCGGTGGACCAACTACCTTCGCCCCGACATCAAGCGCGGCAACTTCTCCGACGAGGAGGAGCGCCTCATCATCACCCTCCACGCCGGTCTCGGCAACAAGTGGGCGACGATCGCGACACACCTGGAGGGCCGGACGGACAACGAGATCAAGAACTACTGGAACACGCACATCCGCAAGAAGCTCCTGCGCATGGGCGTCGACCCCGTCACCCACCAGCAGCTGCCA…	972
TaMYB302	TraesCS3D02G014800.2	ATGAGCCCCGCCGGCTCGTCGGCTGTGACCACCGGCGATCTGAGGAGGGGCGCGTGGACGGCGGAGGAGGACCTTCTGCTCGTCGACTACATCTCCCGGCACGGCGAAGGACGCTGGAACTCGCTCGCTCGATGCGCAGGCCTGAGGCGCACCGGGAAGAGCTGCCGGCTCCGGTGGCTCAACAACCTCCGCCCCGACGTCCGGCGCGGCCACATCACGCCGGAGGAGCAACTCCTCATACTCGACCTGCACTCCCGGTGGGGCAACCGGTGGTCAAAGATCGCGCAGCACCTCCCGGGGCGAACGGACAACGAGATCAAGAACTACTGGCGTACCAGGGTGCAGAAGCACGCCAGGCAGCTCGGATGCGACGTCAACAGCGACCGCTTCCGGCAGGTC…	837
TaMYB303	TraesCS3D02G036200.1	ATGTCACGGAGGAAAGGAGCAGCAGCAGGAGGAGGAGCTGGGCCCATGGCGATGGCGGCCATGGAGGAGGAGGCCGCCGAGCTGAGGAGAGGCCCCTGGACGCTGGAGGAGGACAACCTCCTCATGAGCTACATTGCTTGCCACGGCGAGGGCCGCTGGAACCTCCTCGCCCGCTGCTCCGGGTTGAAGAGGACGGGGAAGAGCTGCCGGCTCCGGTGGCTGAACTACCTGAAGCCTGACATAAAGCGGGGGAACCTGACGGCGGAGGAGCAGCTGGTCATCCTGGAGCTCCACGCCAAGTGGGGCAACCGGTGGTCGCGGATCGCGCAGCACCTCCCCGGCCGCACCGACAACGAGATCAAGAACTACTGGCGGACCAGGGTGCAGAAGCAGGCGAGG…	1035
TaMYB304	TraesCS3D02G094500.1	ATGGTGGAGAAGCCGGCGAGCCAGGCCGACGTCGGCGGCGAGGTTGAGGCGCATAAGGAGAGGAAGGGGCTGTGGTCGCCGGAGGAGGACGAGCGGCTGTACACCCGGATCACCAGGCACGGCGTGTCTACCTGGAGCTCCGTGGCGCAGCTCGCTGGGCTGCGGCGGAGCGGCAAGAGCTGCCGGCTGCGGTGGATGAACTACCTCCGGCCAGACCTGAAGAAGGAGCCCATCTCCAAGCGCGAGGAAGAGACCATCATCTCGCTCCAGAAGTCACTCGGCAACAGGTGGTCAGTGATCGCGGCGAAGATGCCGGGGAGGACGGACAACGAGATCAAGAACTACTGGAACTCCCGCATCAGGAAGCGCCAGACCATCAGCACCGGCGGCGGGAAGGGC…	858
TaMYB305	TraesCS3D02G109800.1	ATGGGGAGGGCGCCGTGCTGCGACAGGGCGGCGGTGAAGCGGGGCCCGTGGTCGCCGGAGGAGGACGACGCGCTGCGCGACTACATGCAGCGCCACGGCAACACCGGCAGCTGGATCACCCTCCCCAACAAAGCCGGGCTCAAGAGGTGCGGCAAGAGCTGCAGGCTGCGGTGGCTCAACTACCTCCGCCCGGACATCCGCCACGGCGGCTTCACCGACGAGGAGGACACCATCATCTACTCCCTCTACAGCCAGCTCGGCAGCAAATGGTCGCTGATCGCGTCGCAGCTGGAGCGGAGGACGGACAACGACGTCAAGAACCACTGGAACACCAAGCTCAAGAAGCGCCTCGCCGCCGCAGCCGCCGCCTTCTCCACCCGACGCTCCCCGCCCTTCATG…	804
TaMYB306	TraesCS3D02G133000.1	ATGGCGTCGCCGGTGGACATGCTTTTCAACCAAGAGCCGGCGGTGGCGGCGGCCGTGATGACTGAGGCGGAAGGGAGGGCTGAAAGGTACTTCCCGAGCTCCAGCCATGGTTTTTTGCACTTCCAGCAAGCTGGCACCGCCCCGATCGGAGTTCCTGACATGGGATCGCCCATTTCCGACTTCGGCGTGTCCCCCTTCACCTTCGACATGCCGGAGGGTCCCTTTTCGGTTGCTGGTTATGGCACTGGTGTGGTCCCGGTGGAGATCCCCGCGGTCTGGCAAAAGAAGCATTCCACGGAGAACAGTAAAGCGGTGGTGCCTTCCAAAGGAGCGTGGACGCCGGAAGAGGACGAACTTCTCAAGGGATTGGTGGCTCATTATGGGAATCGGAGATGGGAG…	1161
TaMYB307	TraesCS3D02G191400.1	ATGGCTCGTGAGATGAATGGCTACTTCAGCCACCCTCCGCCTCCGCCTCCGGTTCCGGCGCCGTACCAGGAGGAGGCGGCCGCGGACGTGGACGACGCGGAGGACGGCAGCGGCGGGCAGGGGAAGCTCTGCTCCAGGGGCCACTGGAGGCCCGCCGAGGACGCCAGGCTCAAGGAACTCGTCGGCCAGTACGGCCCCCAGAACTGGAACCTCATCGCCGAGAAGCTCGACGGCAGATCAGGGAAAAGCTGCCGTCTGCGGTGGTTCAACCAGCTGGACCCGCGGATCAACCGCCGGGCGTTCACGGAGGAGGAGGAGGACCGGCTGATGGCGGCGCACCGCGCCTACGGCAACAAGTGGGCCCTCATCGCCCGCCTCTTCCCCGGCCGCACCGACAAC…	966
TaMYB308	TraesCS3D02G223700.1	ATGGCCAGGATGATGTGCGGCCGCGCCGGCGAGCCGGCGGTGCGCAAGGGTCCGTGGACGCTGGAGGAGGACCTCATCCTCGTCGGATACATCTCCCACCACGGGGAAGGCTCCTGGGACAACCTCGCACGCTCTGCTGGTCTGAACCGGAACGGGAAGAGCTGCAGGCTGCGGTGGCTCAACTACCTCAGGCCGGGGCTGCGGCGCGGCAGCATCTCGCCGGAGGAGGACATGCTCATCCGGGAGCTCCACTCTAGGTTGGGGAACAAGTGGGCCGAGATCGCCAAGCACCTCCCCGGCCGGACCGACAACGAGGTCAAGAACTACTGGAGGACCAGGGTACACAAGAAGGCGCCGCACCAGAACCAGCTTCGAGCGCAGCCGTGCCTTGCCACGAGC…	645
TaMYB309	TraesCS3D02G251600.1	ATGGGGCACCACTCCTGCTGCAACAAGCAGAAGGTCAGGAGGGGCCTGTGGTCGCCGGAGGAAGACGAGAAGCTCGTCAAGTACATCACCGCGCATGGCCATGGCTGCTGGAGCTCAGTCCCAAGACAAGCTGGGCTGCAGAGGTGCGGCAAGAGCTGCAGGCTGAGGTGGATCAACTACCTGAGGCCGGACCTCAAGAGGGGAAGCTTCTCGCAGGAGGAGGAAGCCCTCATCGTCGACCTCCACAGGGTGCTAGGGAACAGGTGGGCCCAGATAGCCAAGCACCTGCCTGGCAGAACGGACAATGAGGTGAAGAACTTTTGGAACTCCACAATCAAGAAGAAGCTCATATCGCAGGCCGTGGGCAGCCTCCACTCCGGTAACATCCCTTCCTCTGCA…	882
TaMYB310	TraesCS3D02G255400.1	ATGGGACGGCACGCGGGCACCGGCGGCGGCGGCGGCGTCCAGCAGAAGCTGCGCAAGGGGCTGTGGTCTCCCGAGGAGGACGAGAAGCTCTACAACCACATCATCCGCTACGGCGTCGGGTGCTGGAGCTCCGTGCCCAAGCTCGCCGGTCTGCAGAGGTGCGGCAAGAGCTGTCGGCTGCGGTGGATCAACTACCTGCGCCCCGACCTCAAGCGGGGAAGCTTCTCGCAGCAGGAGGAGGACGCCATCGTCGGCCTGCATGAGATCCTGGGGAACAGGTGGTCGCAGATAGCGTCTCACTTGCCGGGCCGGACGGACAACGAGATCAAGAACTTTTGGAACAGCTGCCTCAAGAAGAAGCTGCGGCAGCGCGGCATCGACCCCAGCACCCACAAGCCC…	858
TaMYB311	TraesCS3D02G257800.1	ATGGCACGACGGAAGCCGCCGGCGCAGCATGGAGCCCGGAGCGAGGACGGCCAGGCCCAGGCGACGGCGCCGCCGCTGAAGCGGGGGCCGTGGACGGCGGAGGAGGACGAGGTGCTGGCGCGGTTCGTGGCGCGGGAGGGGGAGGGGCGGTGGCGCACGCTGCCACGGCGGGCGGGCCTGCTGCGCTGCGGCAAGAGCTGCCGCCTGCGGTGGATGAACTACCTCCGGCCGGACATCAAGCGCGGCCCCATCGCCGAGGACGAGGAGGACCTCATCCTCCGCCTCCACCGCGTCCTCGGCAACCGGTGGTCGCTGATCGCCGGGAGGCTGCCGGGGCGCACGGACAACGAGATCAAGAACTACTGGAACTCGCACCTCAGCAAGAAGCTCATCGCCCAG…	816
TaMYB312	TraesCS3D02G265100.1	ATGGGGCGCGCGCCGTGCTGCGACAAGGCGAGCGTGAAGAGGGGGCCGTGGTCGCCGGAGGAGGACGAGCTGCTGCGGAGCTACGTCCGGAGCCACGGCGCCGTCGGTAACTGGATCGCGCTCCCGCAGAAAGCAGGGCTTAACCGGTGCGGCAAGAGCTGCCGGCTGAGGTGGCTCAACTATCTCCGGCCGGACATCAAGCACGGCGGCTACACCGAGCAGGAGGACATGGTCATCTGCTCCCTCTACAACTCCATCGGAAGCAGGTGGTCTATCATCGCGTCCAAGCTTCCCGGCAGGACGGACAACGACGTCAAGAACTACTGGAACACCAAGCTCAAGAAGAAGGCCATGGCCATGCACCACCACCAGCAGCAGCACTACCACCACCATGGCACC…	906
TaMYB313	TraesCS3D02G286300.1	ATGGGGAGGTCTCCCTGCTGCGACAAGGCGAGCGTGAAGCGAGGGCCGTGGTCGCGGGAGGAGGACGCCATTCTCAGGAACTTCGTCAGAAGGTTCGCCAATGCCGGCAACTGGATCACGCTGCCACAGAAAGCAGGGCTTAACCGCTGTGGCAAGAGCTGCCGGCTGCGGTGGCTCAACTACCTCCGCCCCGCGCTCCGGCACGGCGGCTTCACCGACGAGGAGGACAGCCTCATATTGTCCCTCTACGGCGACATCGGAAGCAGGTGGTCGGTGATCGCGGCCAAGCTCCCCGGCCGAACAGACAACGACGTCAAGAACCACTGGAACACCAAGCTCAAGAAGAGGTACTACTCGCTGACCGCGGCGCCATCAACTCCCCCTACAGGCGGCGACGCC…	870
TaMYB314	TraesCS3D02G329400.1	ATGAGATTTTACGAAGACATCGTAGGCGCCTCGTATTCGACGGGAACGTCTCCTCCCACTAAACGCGCATCGCCGAAAAATCCTGCAATAAATCCAGGGCACGACGGAGAGATGTACCGGGTGAAGAGCGAGAGCGACTGCGAGATGATGCATCAGGAGGACCAGATGGACTCGCCGGTGGGCGACGACGGCAGCAGCGGAGGGTCGCCTCACAGGGGCGGCGGGCCGCCTCTGAAGAAAGGGCCCTGGACGTCGGCGGAGGACGCCATCCTGGTGGACTACGTGAAGAAGCACGGCGAGGGGAACTGGAACGCGGTGCAGAAGAACACCGGGCTGTTCCGCTGCGGCAAGAGCTGCCGCCTCCGGTGGGCGAACCACCTCAGGCCCAACCTCAAGAAG…	1770
TaMYB315	TraesCS3D02G358400.1	ATGTCGTCCGAAACCGCCGTCTCGCCGCAGCCGCTGTCCTCCGGCCCACCAACCGCCGCCGTCTCCGCCCATTCCAGCCCCGCTCCCCCGGCCGACGAGCCGGAAGCTCCAGACTCGCCCCAACTCCCGCCGCACCATGCCTCGCCGTCGCCAGCCCCCTCCATGTCCGACGAGACGGACGCCCCGACCCGTCCCCAACCCCTGCCGCGCCACCCCATCGCGTCCTCCTCCTCCTCCCCATCCACCGCGGCCGGCGAGACGCAGGGCCCAGTACACCCCCCGCCCCAACCCCAGATGCACCAGCCGGCGTCGCCCTCCCCTTCCTCGGCGGAGCCGCAATCCCCTGTCCAGCCCCAACCGAACCATTCGTCGCCGCCTCTCTCGGGGGACGACGACGAC…	1410
TaMYB316	TraesCS3D02G361600.1	ATGGCGTCGTTGGGGGACATGCTTTTGAACCAGGAGCTGGCGGCGGTGGCAGCCATGTCGGCGGACGCGCACGGCAGGTTCGAAAGGTACACCCTGAGCCCTGCCCATGGTTTTCCCCACTTCCAGCAAGCTGGCAGCGCTCCGGCAGGATTCCCCGACACGGGATTGCTCGTTTCCGGCTTCGGCATGCCTCCCTCCACCTTCATCATGCCGGAGGGGACCCACGCGGCCGCCGGTTATGGCGCTGAGGCCGTCCCGGTGGAGATCCCCGTGGTCCGGCGACAGAGACCTGCCGCCAGGAACGATGGGGCGACACCGTTCAGAGGACCGTGGACGGAGGAAGAGGATGAAGTTCTCAGGAGATTGGTCGATGAGCATGGCGAACATAAGTGGGCGACC…	1221
TaMYB317	TraesCS3D02G361700.1	ATGGCGTCGTTGCGTGACATGCTTTTGAGCCAGGAGCTGGCGGCGGCCGCGGCCATGTCGGGGGACGCGTACGGGAGGTTCGAAAGGTACAGTATGAGCTCTGCCCATGGTTTTCCCCACTACCAGCAAGCTGGTAACGCTCCGACCGGATTCCCCGACACGGGATTTCTCGTTTCCGGCTTCGGCATGCCTCCCTCCACCTTCATCATGGCGGCGGGGACCCACGCGGCCGCTGGTTATGGCGCTGAGGCCGTCCCGGTGGAGATCCCCGTGGTCGGGCGACAGACACCTGCCTCCAGGAACGCCAGGGCGACGCCGTTCAGAGGACCGTGGACGGAGGAAGAGGACGAACTTCTCAGGAGATTGGTAGATGAGCATGGGGAGCACAAGTGGGCGACC…	1269
TaMYB318	TraesCS3D02G377300.1	ATGGGGAGGTCGCCGTGCTGTGAGAAGGCGCACACCAACAAGGGCGCGTGGACCAAGGAGGAGGACCAGCGCCTGATCGGCTACATCAAGGCCCACGGCGAGGGCTGCTGGCGCTCGCTGCCCAAGGCCGCGGGCCTGCTGCGCTGCGGCAAGAGCTGCCGCCTCCGCTGGATGAACTACCTCCGACCCGACCTCAAGCGCGGCAACTTCACCGACGACGACGACGAGCTCATCATCAAGCTCCACGCCCTCCTCGGCAACAAGTGGTCGTTGATAGCGGGGCAGCTGCCGGGCCGGACGGACAACGAGATCAAGAACTACTGGAACACGCACATCAAGCGCAAGCTCCTCAACCGCGGCATGGACCCGCACACGCACCGCCCCATCAGCGCCGCCGCC…	816
TaMYB319	TraesCS3D02G413700.1	ATGGATCACTTCGATTCCTTCGGGTCAACGGGCATGGATGCTGTCTGGATGGGGTCTTGCGGCTGGCCGGCGGCCTCGGCGACGAGCGGGGAGCAGGAGGCGGTGGACCTCCGGAGAGGGCCGTGGACGATGGAGGAGGACGCGCTCCTGGCCGGCCACATCGCCAAGCACGGCGAGGGCCGGTGGAACGAGCTGGCCTGCGCCGCGGGGCTGAGGCGCACGGGGAAGAGCTGCCGGCTCCGGTGGCTCAACTACCTCCGCCCCGACGTCCGCCGCGGCGACTTCACCCCGCAGGAGCAGCTGCTCATCCTGGAGCTCCACTTCCGGTGGGGCAACCGCTGGTCCAGGATCGCGCGGGAGATGCCGGGCCGGACGGACAACGAGATCAAGAACTACTGG…	882
TaMYB320	TraesCS3D02G432300.2	ATGCCTAGCTCGTCGGCCTGTCCTCCGTGGCTGGTGCGCATGGTGGCGGCAAACGACGACCAGGCATCGTCGTCCTCCTCGTCCAAGGGCGGGGTTGCCGTGCTCACCACTGGCACGCCCACTATAGACACGGGATACCGCGGCGGTGGCGGGGAAGGCGGCAATGCCGCCGACCCTCAGGAGAGCAGCAGTAGCGGGCAGTCCAGGCTCGCGGCGCGCGGCCACTGGCGTCCTGCCGAGGACATGAAGCTACGCGAGCTCGTGGCGCTCTATGGCCCCCAGAACTGGAACCTCATCGCCGAGAAGCTCGACGGGAGATCCGGGAAGAGCTGTCGGCTGCGATGGTTCAACCAGCTTGACCCGCGGATCAGCAAGCGCCCGTTCTCCGACGAAGAGGAG…	1065
TaMYB321	TraesCS3D02G468400.1	ATGGGGAGGAAGCCATGCTGCGCCAAGGAAGGCCTGAACAGAGGGGCATGGACGGCAATGGAGGACGAGATCCTGGTCTCCTACATCAACGATCACGGTGAGGGCAAGTGGGGGAGCCTCCCCAAACGAGCTGGGCTGAATCGCTGCGGAAAGAGCTGCCGGCTGCGGTGGCTCAACTACCTCCGGCCGGGGATCAAGAGAGGCAACATCTCCGACGACGAAGAGGAGCTCATCGTCAGGCTTCACGGGCTCCTAGGCAACAGGTGGTCGCTGATCGCGGGGCGGCTGCCGGGGCGAACAGACAATGAGATCAAGAACTACTGGAACACCACGCTGAGCAAGAGGAACCAGCAGTCCCACGGCGCCGGCTGCTCGAACCACCCGCAGGCCAAGCCGCTG…	798
TaMYB322	TraesCS3D02G540600.1	ATGAAGATGAAGCAGACGAAGAAGACGTCGGCGCCGTCGCCGGGCAAGCAGGAGGAAGCAGTTGCACCCGGGGGTTTCCGGAAGGGGCCATGGACGGAGCAGGAGGACATGAAGCTGGCGTGGTTCGTGCGGCTCTTCGGCGAGCGCCGCTGGGATTTCTTAGCTAAGGTGTCAGGTCTCAACCGGACGGGGAAGAGCTGCCGGCTCCGGTGGGTCAACTACCTGCACCCGGACCTGAAGCGCGGCCGGATGAGCCCCGACGAGGAGCGCCTCGTCGTCGACCTCCACGCCCGCTGGGGCAACCGCTGGTCCCGCATCGCCAAGGCCATGCCGGGGCGCACCGACAACGAGATCAAGAACTACTGGCGCACCCACACCCGCAAGCTCCACAAGGACACG…	771
TaMYB323	TraesCS4D02G052600.1	ATGTGCACCAGAGGCCACTGGAGGCCGTCGGAGGACGAGAGGCTCAAGGAGCTCGTCGCGCGGTACGGGCCGCACAACTGGAACGCCATCGCCGAGAAGCTCCAGGGCCGATCAGGGAAGAGCTGCAGGCTGAGGTGGTTCAACCAGCTGGACCCGAGGATCAACCGGAGCCCCTTCTCGGAGGAGGAGGAGGAGCTGCTCCTGGCCTCGCACCGCGTCCACGGCAACCGGTGGGCCGTCATCGCCAGGCTCTTCCCGGGCCGCACCGACAACGCCGTCAAGAACCACTGGCATGTGATCATGGCCCGCCGGTGCAGGGAGCGGATGAGGCTGTCGTCCAACAGACGTGCCACGCCCGCCGCCGCCGCCTCCACCACCACGGCCGGTGCCGAGAAAGAC…	753
TaMYB324	TraesCS4D02G092900.1	ATGGGGAGGTCCCCGTGCTGCGAGAAGGCGCACACCAACAAGGGCGCCTGGACCAAGGAGGAGGACCAGCGCCTCATCGCCTACATCAAGGCCCATGGCGAGGGCTGCTGGAGGTCCCTCCCCAAAGCCGCAGGGCTGCTGCGGTGCGGGAAGAGCTGCAGGCTGCGGTGGATCAACTACCTGAGGCCGGACCTCAAACGGGGCAACTTCACCGAGGAGGAGGACGAGCTCATCATCAAGCTCCACGAGCTGCTCGGCAACAAGTGGTCGCTCATCGCCGGGAGGCTGCCGGGGAGGACGGACAACGAGATCAAGAACTATTGGAACACGCACATCAAGCGCAAGCTCCTGGCCCGCGGCATGGACCCGCACACCCACCGCCCGCTCAATGCCATCGCG…	870
TaMYB325	TraesCS4D02G102100.1	ATGGCGGCATCGTCGTCGACGACCAACACATCGGAAGGCGGCGCGAAGCCGTCGTCCTTGTGCCCGAGAGGCCACTGGCGGCCGGGGGAGGACGAGAAGCTGCGTCAGCTCGTGGAGAAGTACGGCCCCCAGAACTGGAACTCCATAGCCGAGAAGCTCGAGGGCAGATCAGGCAAGAGCTGCCGTCTCCGGTGGTTCAACCAGCTTGACCCGCGGATCAACAAGCGGCCGTTCACGGAGGAAGAGGAGGAGCGTCTGCTAGCGGCGCACCGCGTCCACGGCAACAAGTGGGCTCTCATCGCCCGCCACTTTCCTGGCCGCACCGACAACGCCGTCAAGAACCACTGGCACGTCGTCAGGGCCCGCCGCAGCCGCGAGCGCTGCAGGCTCTTCGCCAAG…	834
TaMYB326	TraesCS4D02G123300.1	ATGGGGAGGCCGCCGTGCTGCGACAAGTTGGGCGTGAAGAAGGGTCCGTGGACGCCGGAGGAGGACATCATCCTGGTCTCCTACATCCAGGAGCACGGCCCCGGCAACTGGCGGTCTGTGCCGGTGAGCACCGGCCTCATGCGCTGCAGCAAGAGCTGCCGCCTCCGCTGGACCAACTACCTCCGCCCCGGCATCAAGCGCGGCAACTTCACAAGCCACGAGGAAGGCGTCATCGTCCACCTCCAGTCACTCCTCGGCAACAGATGGGCGGCGATCGCGTCCTACCTGCCGCGGAGGACGGACAACGACATCAAGAACTACTGGAACACGCACCTCAAGAAGAAGCTCAGGAAGCAGCAAGCCATGGGAGCCATCTTCGCGCCGCCGGCGGCATCCTCC…	903
TaMYB327	TraesCS4D02G142300.1	ATGGTGACAGTGCAAGATGAGATGCGCAAGGGGCCATGGACAGAGCAGGAAGACCTGCAACTGGTATGCACTGTCCGCCTGTTCGGTGACCGCCGCTGGGATTTCGTTGCCAAAGTCTCAGGCCTTAACAGGACAGGCAAAAGCTGCCGCCTCCGGTGGGTCAACTACCTCCACCCTGGCCTCAAGCATGGGCGCATGTCGCCACAGGAGGAACACCTTATTATTGAGCTCCATGCTCGATGGGGTAACAGGTGGTCTAGAATAGCACGCAGACTGCCAGGGCGTACGGACAATGAGATCAAGAACTACTGGAGGACACACATGAGGAAGAAAGCACAAGAGAGGAAGACAAACATGTCACCTTCTTCCTCCTCCTCATCATTTACATACCAATCCTGC…	717
TaMYB328	TraesCS4D02G142900.1	ATGGATGTGGTGCTGCAGAGTCGTAGCAGCAACAGCATGGCGGCGGAGCCGGAGGAGGAGGCGGAGCTCCGGCGGGGGCCGTGGACGGTGGACGAGGACCTTACGCTGATCAACTACATCGCGGACCACGGCGAGGGCCGCTGGAACGCGCTGGCGAGGGCCGCCGGCCTGAGGCGCACGGGGAAGAGCTGCCGGCTGCGGTGGCTGAACTACCTCCGCCCCGACGTGAAGCGCGGCAACTTCACCGCCGACGAGCAGCTCCTCATCCTCGACCTACACTCTCGCTGGGGCAACCGGTGGTCGAAGATCGCGCAGCACCTCCCCGGTCGGACGGACAACGAGATCAAGAACTACTGGAGGACCAGGGTGCAGAAGCACGCGAAGCAACTCAACTGCGAC…	882
TaMYB329	TraesCS4D02G181100.1	ATGGATATGGTGCACGAGAGGGACTCGAGCAGCGAGGAGGAGGTGATGGCCGGCGACCTCCGCCGCGGGCCGTGGACGGTGGAGGAGGACATCCTGCTCGTCAACTACATCGCCGCGCACGGCGAGGGCCGCTGGAACTCGCTCGCCCGATCAGCAGGTCTGAAGCGCACCGGCAAGAGCTGCCGCCTCAGGTGGCTCAACTACCTCCGCCCCGACCTCCGGCGCGGCAGCATCACGCCGCAGGAGCAGCTGCTCATCCTCGAGCTGCACTCGCGGTGGGGCAACCGCTGGTCCAAGATCGCGCAGCACCTCCCCGGCCGCACCGACAACGAGATCAAGAACTACTGGCGCACGCGCGTGCAGAAGCACGCCAAGCAGCTCAAGTGCGACGTCAACAGC…	960
TaMYB330	TraesCS4D02G187100.1	ATGGGAAGGGCGCCGTGCTGCGACAAGGTGGGGCTGAAGCGGGGGAGGTGGACGGCGGAGGAGGACGACATACTCGCAAACTACATTGCCAAGCACGGCGAGGGCTCATGGAGGTCTCTTCCCAAGAATGCAGGGCTACTGAGGTGTGGCAAGAGCTGCAGGCTGCGGTGGATCAACTACCTCAGAGACGGGGTGAGAAGGGGCAACATCTCCAAGGAGGAGGACGACCTCATCGTCAAACTTCATGCCACCCTTGGTAACAGATGGTCCCTGATCGCCAGCCACCTACCAGGGCGAACAGACAACGAGATCAAGAATTACTGGAACTCGCATCTCAGCCGGCAGATCCACACCTTCCGGAGGATCTACACCGCCGTCAGCGACACCGCCATAACCGTC…	1041
TaMYB331	TraesCS4D02G192400.1	ATGGGGCGGCCGCCGTGCTGCGACAAGGCCAACGTGAAGAAGGGGCCGTGGACGGCGGAGGAGGACGCCAAGCTGCTCGCCTACACCTCCAACCATGGCACCGGCAACTGGACCTCTGTTCCCCAGAGGGCAGGGCTGAAGCGGTGCGGGAAGAGCTGCAGGCTGAGGTACACCAACTACCTGAGGCCCAACCTCAAGCACGAGAACTTCACGCAGGAGGAGGAGGAGCTCATCGTCACCCTCCATGCCATGCTGGGAAGCAGGTGGTCTCTGATCGCGAACCAGCTGCCGGGGCGGACGGACAACGACGTCAAGAACTACTGGAACACCAAGCTGAGCAAGAAGCTGAGGCAGCGGGGCATCGACCCCATCACCCACCGCCCCATCGCCGATCTCATG…	927
TaMYB332	TraesCS4D02G224500.1	ATGGCGACGGAAGGGGTGAAGAGAGGGGCATGGACTGGCAAGGAGGACGAAACCTTGGCTTCCTACGTCAAGGCGCATGGCGAAGGCAGATGGAACGAAGTCCCCCAGAGAGCTGGTCTTCGGCGGTGCGGCAAGAGCTGTCGGCTGCGGTGGCTGAACTACCTCCGGCCGAACATCAAGCGGGGAAACATATCCAACGATGAGGAGGACACCATCGTCAGGCTCCACGCTCTCCTTGGCAACAGGTGGTCGCTCATCGCTGGCAGGTTGCCCGGCCGAACAGACAACGAAATCAAGAACTACTGGAATAGCACCCTTGGCCGGAAGGTGCTTCCCGCACCACATTCCGCCACCAGGATGGTTGCCACGCCAGACACCTCCGCCGGCTCCGGATCTTAC…	696
TaMYB333	TraesCS4D02G232600.1	ATGGTGATGTCGCCGTCGTCCTTCCCGGCCACGTCGGTCTCCGACGCCGACGGCTTACCGCACGCGGCCAAGAAGATGTGGACCAAGAGAGAGGACGACCTGCTGCGGGAGCAGGTGTGTCGGTGCGGCGGCCCGCACAAGTGGGACTCCATCTGCCGAGGCCTGCCCGGCCGCAACTCCAAGTCGTGCCGCCTCCGCTGGTGCCAGCACCTCGACCCCAGGGTGGAGGCCGTCAAGCCCTTCACCCGCGAGGAGGACATGCTCATCGTCAAGTACCAGGCCACCTACGGCAACCGCTGGTCCACCATCGCTGAGTTCCTCTCCGGCCGCATCGACAACGCCATCAAGAACCGCTGGAACTCCGTCCTCCACAAGCACGCGCCCTCCCTGCAGGTGCAG…	732
TaMYB334	TraesCS4D02G232800.1	ATGATGCCGACGTCGGGCAACGACGCCGGCGCCTGCGACGGCGACAGCTCGCCGCACGGGGTCAAGAAGATGTGGACCAAGGAGGAGGACGACCTGCTGCGGGAGCAGGTGCGGCGCTGCGGCGGCCCGCACAACTGGGACTCCATCTGCCGAGGCCTGCCCGGCCGCAACTCCAAGTCGTGCCGCCTCCGCTGGTGCCAGCACCTCGACCCCAGGGTGGAGGCCGTCAAGCCCTTCACCATCGAGGAGGACATGCTCATCGTCAAGTACCAGGCCACCTACGGCAACCGCTGGTCCACCATCGCCGAGTTTCTCTCCGGCCGCACCGATAATGCCGTCAAGAACCGCTGGAACTCCGTCCTCCGCAAGCGCCAGGAGCACGCCCCCTCCCAGCAGGGC…	702
TaMYB335	TraesCS4D02G297900.1	ATGGAGATGCCGGCGCCGATCAAGACGGGGTCGTGGAGCCCTGAGGAGGACGCCCTGCTGGTGGCCCTCGTCCGGCAGCATGGCGCGCGGCGGTGGAGCGTGATCAGCGCCGGCGTGCCCGGGCGCACGGGCAAGTCGTGCCGGCTGCGGTGGTGCAACCAGCTCAGCCCGGCCGTGCAGCACCGTCCTTTCACGGCGCAGGAGGACGCGCTCATCATCGCCGCGCAGGCGCGCTACGGCAACAAGTGGGCCGACATCGCGCGCCTCCTCCCCGGCCGCACCGACAACTCCGTCAAGAACCACTGGAACTCCAACCTCCGCAGGTGCCAGCGCCGCGCCAAGGCCATGGCCGCCGCCGCCGCCGCGCGTGCCGCCGCCTCCTCCTCGTCGTCGTCCGGA…	780
TaMYB336	TraesCS4D02G309700.1	ATGTCGAAGGCGCCGCGCGGCCCCAGGAAGGCGGTGAGGAGAGGCCCGTGGTCGAGGGAGGAGGACGCTAAGCTGACGGACCACATCGCCAAGCATGGCCTCGGCCGCTGGAGTGATATCCCCAGGCTAGCAGGCATTGAGAGGGGCGGAAAGAGCTGCAGGCTGAGGTGGTTAAACTACCTCCGGCCGGACCTCAAGCGGGCCGCGCTCTCGCAGGAAGAGGAGGATCTCATCATCCAGCTCCACTCCATCATAGGCAACAGCTGGACTCTGATCGCGGCGTGCTTGCCGGGGCGGACGGACAACGGGGTCAAGAACTTCTGGAACGCCTCCATCAAGCACAAGCTCCGCCGGCGTGGCATCGACCCGGACACCCACGAGCCGATGGTCGACGAGGGC…	663
TaMYB337	TraesCS4D02G319700.1	ATGGGGAGGAGGGCGTGCAGTGCGAATGAAGGGGTGAAGAGAGGGGCATGGACGAGCAAGGAGGACGATACCCTGGCTTCCTACGTCAAGGCGCATGGCGAAGGGAGGTGGAAGGAAGTCCCCCTGAAAGCCGGTCTGCAGCGGTGCGGCAAGAGCTGCCGGCTGCGGTGGCTCAACTACCTCCGGCCGAGCATCAAGCGGGGCAACATCTCCGACGACGAGGAGGAGCTCATCATCAGGCTCCACAGGCTCCTCGGTAACAGGTGGTCGCTCATCGCGGGCAGGCTGCCCGGCCGAACAGACAACGAAATCAAGAACTACTGGAACAGCACCCTTGGGCGGAAGGTGCTCCCCGCGCGACTGGACACCACTAGGATGGTCGCTTCGCCCGGCGCCTCC…	732
TaMYB338	TraesCS4D02G319800.1	ATGGGGAGGAGGGCGTGGAGTGCCAAGGAAGGGGTGAAGAGAGGGGCATGGACGAGCAAGGAGGACGAAACCTTGGCCTCCTACGTCAAGGCGCATGGCGAAGGCAGATGGAAGCAAGTCCCACTGAAAGCTGGTCTGCGGCGGTGCGGCAAGAGCTGCAGGCTGCGGTGGCTGAACTACCTCCGGCCGAGCATCAAGCGGGGCAACATCTCCGACGACGAGGAGGAGCTCATCGTCAGGCTCCACAGGCTCCTCGGTAACAGGTGGTCGCTCATCGCGGGCAGGCTGCCCGGCCGAACAGACAACGAAATCAAGAACTACTGGAACAGCACCCTTGGCCGGAAGGCGCTCCCGGAGCGATCTGCCACCAGGATGGTCAGCACGCCATGCGCCTCCCCC…	675
TaMYB339	TraesCS4D02G339100.1	ATGGCCATGGACGCGATGAGCAGCGCGGTGTTGCAGGGGGCGTGGAGGAAGGGGCCATGGACGGCGCTGGAGGACCGGCTGCTGACCGAGTACGTGCAGCAGCAGGGCGAGGGCAGCTGGAACTCCGTCGCCAAGCTCACCGGGCTGCGGCGGAGCGGCAAGAGCTGCCGGCTGCGGTGGGTGAACTACCTCCGGCCGGACCTGAAGCGGGGCAAGATCACCGCCGACGAGGAGACCGTCATCCTCCAGCTCCACGCCATGCTCGGCAACAGGTGGTCGGCGATCGCGCGGTGCCTGCCGGGGAGGACGGACAACGAGATCAAGAACTACTGGCGGACGCACTTCAAGAAGGCGCGGCCGTCCAGGCGGGCCAGGGCGCAGCTGCTGCACCAGTACCAG…	744
TaMYB340	TraesCS4D02G359100.1	ATGGGGCGGTCGCCGTGCTGCGACGGGGAGGCTGGCGTGAAGAAGGGCCCGTGGACGCCCGAGGAGGACAAGCTGCTGGTGGACTACATCCAGGAGAAGGGGCACGGCAGCTGGCGCCACGTGCCCAAGCTCGCCGGCCTCAACCGCTGCGGCAAGAGCTGCCGCCTCCGCTGGACCAACTACCTCCGCCCCGACATCAAGCGCGGCCGCTTCACCGACGACGAGGAGAAGCTCATCATCCACCTCCACTCCCTCCTCGGTAACAAGTGGTCGTCGATTGCTACGAAGCTGCCGGGGAGGACGGACAACGAGATCAAGAACTACTGGAACACGCACCTGCGCAAGAAGCTGCTCGGCATGGGCACCGACCCCGTCACGCACCGCCCGCGCACGGACCTA…	1038
TaMYB341	TraesCS4D02G360600.1	ATGGGGAGGTCGCCGTGCTGCGACAGGCGGACCGTGAAGCGGGGGGCGTGGTCGCGGGAGGAGGACGCCATCCTCACCGTCTTCGTCCAGAGGTTCGCCAATGCCGGCAATTGGATGACGCTGCCTCACAAAGCAGGGCTTAACCGCTGCGGCAAGAGCTGCCGCCTACGGTGGCTCAACTACCTCCGCCCGGCGCTCCGGCACGGCCGCTTCACCGACGAGGAGGACAGCCTCATATTGTCCCTCTACGCCGACATCGGAAGCAAGTGGTCCGTGATCGCCGCCAAGCTCCCCGGCCGAACGGACAACGACGTCAAGAACCACTGGAACACCAAGCTCAAGAAGAGGCACCTTCTGGCCATGGCGCCGTCACCAACTCCTCCTACCGCGGCCACCGAC…	804
TaMYB342	TraesCS5D02G093100.1	ATGGAGATGAAGGAGAGACAGCGGTGGCGGCCTGAGGAAGACGCCATCCTCCGCTCCTACGTCCGGCAGTATGGCCCCCGCGAGTGGAACCTGGTGGCGCAGCGCATGAACGTGCCCCTCGACCGCGACGCCAAGTCCTGCCTCGAGCGCTGGAAGAACTACCTCCGCCCCGGCATCAAGAAGGGCTCCCTCACCGACGACGAGCAGCGCCTCGTCATCCGCCTCCAGGCCAAGCACGGCAACAAGTGGAAGAAGATCGCCGCCGAGGTGCCTGGCCGCACGGCGAAGCGGCTCGGCAAGTGGTGGGAGGTGTTCAAGGAGAAGCAGCAGCGGGAGATCAGGGACAGCCGGAGGCCGCCGCCTGAGCCCAGCCCCGACGAGAGGGGGAGGTACGAGTGG…	1086
TaMYB343	TraesCS5D02G095600.1	ATGGTGACAGTGAGAGAAGAGACACGCAAAGGGCCATGGACAGAGCAGGAGGACATGCAACTGGTATGCACTGTCCGTTTGTTCGGTGAACGCCGTTGGGATTTCATTGCCAAAGTATCAGGCCTCAACCGCACAGGAAAGAGCTGTCGCCTCCGGTGGGTTAACTACCTCCACCCTGGCCTAAAGCGTGGGCGCATGACTCCCCATGAAGAACGCCTCATCCTCGAGCTCCATGCTCGGTGGGGAAACAGGTGGTCCAGGATAGCACGGAAGCTGCCAGGGCGTACCGACAATGAGATCAAGAACTACTGGAGAACACATATGAGGAAGAAAGCACAGGAGAGGAAGAGGAACGTGTCACCCTCATCATCTTCATCCTCAGTGACATACCAATCCATT…	714
TaMYB344	TraesCS5D02G099100.1	ATGGCGTCATGGTCATCGTCGTCCACGCAGCGGAGCAGCGGCGCGACCATGCCGTGCTCCGTGGTAAAGCTCGACGACGACCTGCTGCGCCACGAGGAGGAGGCCGCCGAGGAGATCCGGCGCGGCCCGTGGACCGTGGAGGAGGACCTCACACTCGTCAACTACATCGCCGACCACGGCGACGGCCGCTGGAACTCCCTCGCCCGCGCCGCCGGGCTGAAGCGGACGGGGAAGAGCTGCCGGCTGCGGTGGCTGAACTACCTCCGGCCGGACGTGAAGCGCGGCAACTTCACCGCCGACGAGCAGCTGCTCATCCTCGACCTCCACTCCCGCTGGGGCAACAGGTGGTCCAAGATAGCTCAACACCTTCCTGGGAGGACCGACAACGAGATCAAAAAC…	837
TaMYB345	TraesCS5D02G113300.1	ATGAGGAAGCCCGTGGAGTGCCCGGCGACGAAGTGCAGCGGTGGGGCGGCGCCAGGAAACAGCAATGTGGCTGCAGCGGCGGCGAAGCTGCGGAAGGGGCTGTGGTCGCCGGAGGAGGACGAGAGGCTGGTGGCGTACATGCTGCGGAGCGGGCAGGGGTCGTGGAGCGACGTGGCACGCAACGCCGGCCTGCAGCGGTGCGGCAAGAGCTGCCGCCTCCGGTGGATCAACTACCTCCGTCCGGACCTCAAGCGCGGCGCCTTCTCGCCACAGGAGGAAGACCTCATCGTCAACCTCCATGCCATCCTCGGCAACAGATGGTCTCAGATCGCAGCCAGGTTACCGGGGCGCACCGACAACGAGATCAAGAACTTCTGGAACTCCACTATCAAGAAGCGG…	1170
TaMYB346	TraesCS5D02G128200.2	ATGGGGAGATCGCCGTGCTGCGAGAAGGCGCACACCAACAAGGGCGCCTGGACCAAGGAGGAGGATCAGCGGCTCATCGCCCACATCAAGGCCCATGGAGAAGGGTGCTGGAGATCGCTCCCCAAAGCAGCAGGTACAACATACTCCTATCTTTATTTGGTATGCGGACTCAACATTGGCATGCATGCCGGCCGTGTGGGAGGTGATGTTGATTCGTGTGCATGTACTCGTGTAGGGTTGCTGCGTTGCGGAAAGAGCTGCCGGCTGCGGTGGATCAACTACCTGAGGCCGGACCTTAAGCGCGGCAATTTCACCGACGAGGAGGACGAGCTCATCATCAAGCTTCACGAGTTCCTCGGAAACAAGTGGTCGCTGATCGCCGGGAGGCTGCCGGGGAGG…	921
TaMYB347	TraesCS5D02G149600.1	ATGGGGAGGCCGCCGTGCTGCGACAAGGTGGGCGTGAAGAAGGGGCCGTGGACGCCGGAGGAGGACATCATCCTGGTGTCCTACATCCAGGAGAACGGCCCGGGGAACTGGCGGGCGGTGCCCATCAACACCGGCCTCATGCGCTGCAGCAAGAGCTGCCGCCTCCGCTGGACCAACTACCTCCGCCCCGGCATCCGCCGCGGCAACTTCACCACGCACGAGGAAGGCATCATCGTCCACCTCCAGTCCCTCCTTGGCAACAGATGGGCCGCGATCGCGTCCTACCTGCCACAGAGGACGGACAACGACATCAAGAACTACTGGAACACGCACCTCAAGAAGAAGCTCAAGAAGCAGCAGGCCATGGGCGCCATCTTCGCGCCGCCGCCGCCGCCGCCC…	984
TaMYB348	TraesCS5D02G164600.1	ATGGCGGCGTGCAGAGCAGGAGGAGGCGGGGGCGGCAGGGACGTGGACCGGATCAAGGGCCCGTGGAGCCCCGAGGAGGACGACGCGCTGCAGCGGCTGGTGGGGCGCCACGGCGCGCGCAACTGGTCCCTCATCAGCAAGTCCATCCCGGGGCGGTCCGGCAAGTCCTGCCGCCTCCGCTGGTGCAACCAGCTCTCGCCGCAGGTGGAGCACCGCCCCTTCACCCCCGACGAGGACGACACCATCCTCCGCGCCCACGCCAGGTTCGGCAACAAGTGGGCCACCATCGCCCGCCTCCTCTCCGGCCGCACCGACAACGCCATCAAGAACCACTGGAACTCCACGCTCAAGCGCAAGTACTCCTCCTCCTCCTCGACATCGGCCTCGGCATCAGCATCG…	1032
TaMYB349	TraesCS5D02G210900.1	ATGGGGAGGCAGCCGTGCTGCGACAAGGTGGGGCTGAAGAAAGGCCCGTGGACGGCGGAGGAGGACCAGAAGCTCGTCAGCTTCCTCCTCAGCAACGGCCAATGCTGCTGGAGAGCCGTCCCCAAGCTCGCCGGGTTGCTCCGGTGCGGGAAGAGCTGCCGGCTGCGGTGGACCAACTACCTCCGGCCGGACCTCAAGCGCGGGCTGCTCTCCGACGAGGAGGAGAAGACGGTGATCGACCTGCACGAGCAGCTCGGAAACAGGTGGTCCAAGATCGCCTCCCACCTGCCCGGCCGGACCGACAACGAGATCAAGAACCATTGGAACACGCACATCAAGAAGAAGCTGAGGAAGATGGGCATCGACCCCGCCACCCACAAGCCCCTCCAGCCTGCTGCT…	846
TaMYB350	TraesCS5D02G225800.1	ATGGGCAGGGCGCCGTGCTGCGACAAGGCAAGCGTGAAGAAGGGCCCGTGGGCGGCGGAGGAGGACGCCGTGCTCAGGGCCTACGTCGCCGAGCACGGCACCGCCGGCAACTGGATCGCGCTCCCCCGCAAGATCGGGCTCAACAGGTGCGGCAAGAGCTGCCGGCTGCGGTGGCTCAACTACCTCCGCCCCAACATTCGGCACGGCGGCTTCACCGACGAGGAGGACCGGCTGATATGCAGCCTCTACGCTAGCATCGGGAGCAGGTGGTCGACCATCGCCGCGCAGCTGCCGGGGAGGACGGACAACGACGTCAAGAACTACTGGAACACCAAGCTCAAGAGGCGCCTGCTCGGCGGCGGCCGCCGCTCGATCAGGTACGCGCTGCCGCTGCCGCAG…	951
TaMYB351	TraesCS5D02G234800.1	ATGGGGAGGCCTCCGTGCTGCGACAAGGTGGGCGTCAAGAAGGGGCCGTGGACGCCGGAGGAGGACCTCATGCTCGTCTCCTACATCCAGGAGCACGGCCCCGGGAACTGGCGCGCCGTGCCGACAAACACCGGGCTGATGCGGTGCAGCAAGAGCTGCCGGCTTCGGTGGACCAACTACCTCCGGCCGGGGATCAAGCGCGGCAACTTCACCGACCAGGAAGAGAAGCTCATCGTCCACCTCCAGGCGCTCCTCGGCAACCGTTGGGCGGCGATAGCGTCCTACTTGCCCGAGAGGACGGACAACGACATCAAGAACTACTGGAACACCCACCTCAAGAAGAAGCTCAAGAAGATGCAGGACGCCGGAGGGAACGACGGCGGCTCGGAGGGCGCCGGC…	957
TaMYB352	TraesCS5D02G242200.1	ATGGGGAAGTCGCCGTGCTGCGACAAGGCGAGGGTGAAGCGGGGGGCGTGGTCGCGGGAGGAGGACGCCATCCTCACCACCTTCGTCGCCAGGTTCGCCAACGCCGGCAACTGGACCACGCTGCCGCATAAGGCAGGGCTTCGCCGCTGCGGCAAGAGCTGCCGCCTACGCTGGCTCAACTACCTCCGCCCGGCGCTCCGGCGCGGCGGCTTCACCGAGGAGGAGGACGGCCTCATACTGTCCCTCTACGGCCACATCGGAAGCAAGTGGTCGGCGATCGCGGCGAAGCTCCCCGGCCGGACGGACAACGACGTCAAGAACCACTGGAGCACCAAGCTCAAGAAGAGGCACGTGATGCTGATGAGCACTGCGGCGGCGCCATCGACTCCTCCAGCCGGA…	570
TaMYB353	TraesCS5D02G314000.1	ATGAGGATCATGATCAAGGGCGGGGTGTGGAAGAACACCGAGGACGAGATCCTCAAGGCCGCCGTGATGAAGTACGGCAAGAACCAGTGGGCGCGCATCTCCTCGCTGCTCGTCCGCAAGTCCGCCAAGCAGTGCAAGGCCCGCTGGTACGAGTGGCTCGACCCCTCCATCAAGAAGACTGAGTGGACAAGGGAAGAGGATGAGAAGCTGCTCCATCTTGCTAAGCTCATGCCTACTCAGTGGAGGACTATTGCACCTATTGTGGGTCGAACACCATCCCAGTGTCTCGAGCGTTATGAAAAATTGCTTGATGCTGCCTGTGCAAAGGATGAGAATTATGAACCTAATGATGACCCAAGAAAGTTGCGACCTGGGGAGATTGATCCAAACCCCGAGTCA…	3180
TaMYB354	TraesCS5D02G326600.1	ATGGGGCGGCAGCCGTGCTGCGACAAGCTGGGGGTGAAGCGCGGGCCGTGGACGGCGGAGGAGGACCGGAAGCTGATGGCCTTCATCCTCGGCAACGCCGGGCGCTGCTGCTGGCGCGCCGTGCCCAAGCTCGCCGGCCTGCTGCGCTGCGGCAAGAGCTGCCGCCTCCGCTGGACCAACTACCTCCGCCCCGACCTCAAGCGCGGCCTCCTCACCGACGACGAGGAGCGGCTCGTCGTCGACCTCCACGCCAAGCTCGGCAACAGATGGTCCAAAATTGCTGCGAAGTTACCAGGAAGGACAGATAACGAGATTAAGAATCATTGGAACACACACATAAAGAAGAAGCTCATCAAGATGGGAATTGACCCGATCACACACGAGCCCCTCGAAGTCCGA…	864
TaMYB355	TraesCS5D02G335700.1	ATGGGGAGGTCGCCGTGCTGCGAGAAGGCGCACACCAACAAGGGCGCCTGGACCAAGGAGGAGGACGACCGGCTCACCGCCTACATCAAGGCGCACGGCGAGGGCTGCTGGCGCTCCCTGCCCAAGGCCGCGGGGCTGCTCCGCTGCGGCAAGAGCTGCCGCCTCCGCTGGATCAACTACCTCCGCCCCGACCTCAAGCGCGGCAACTTCAGCGACGAGGAGGACGAGCTCATCATCAAGCTCCACAGCCTCCTGGGCAACAAATGGTCTCTGATAGCAGGGAGACTGCCGGGGAGGACGGACAACGAGATCAAGAACTACTGGAACACGCACATCAGGAGGAAGCTGACGAGCCGGGGGATCGACCCGGTGACCCACCGGGCGATCAACAGCGACCAC…	801
TaMYB356	TraesCS5D02G415800.1	ATGGGGAGAGCTCCGTGCTGCGACAAGGCGAGCGTGAAGAAGGGCCCATGGTCGCCGGAGGAGGACGCCACGCTCAAGTCCTACATCGAGCAGAACGGCACCGGCGGCAACTGGATCGCGCTGCCACAGAAGATTGGTCTGAGGAGGTGTGGAAAGAGCTGCCGCCTCCGGTGGCTCAATTACCTCCGGCCGAACATAAGACACGGTGGATTCTCAGACGAGGAGGACAGGATCATCCTCAGCCTCTACATCAGCATAGGCAGCAGGTGGTCAATAATAGCGGCACAGCTGCCGGGGAGGACGGACAATGACATCAAGAACTACTGGAACACAAGGCTCAAGAAGAAGCTCTTCGGCAAACAGTCGCGCAAGGACCAGAGGCAGCACCAGTTCGCACGC…	936
TaMYB357	TraesCS5D02G460800.1	ATGAGGATCATGATCAAGGGCGGGGTGTGGAAGAACACCGAGGACGAGATCCTCAAGGCGGCCGTGATGAAGTACGGCAAGAACCAGTGGGCGCGCATCTCCTCGCTGCTCGTCCGCAAGTCCGCCAAGCAGTGCAAGGCCCGCTGGTACGAGTGGCTCGACCCCTCCATCAAGAAGACTGAGTGGACAAGGGAAGAGGATGAGAAGCTGCTCCATCTTGCTAAGCTCATGCCTACTCAATGGAGGACTATTGCACCTATCGTGGGTCGAACACCATCCCAGTGCCTCGAGCGTTATGAAAAATTGCTCGATGCTGCCTGTGCAAAGGATGAGAATTATGAGCCTAATGATGACCCAAGAAAGTTGCGACCTGGGGAGATTGATCCAAACCCCGAGTCA…	3042
TaMYB358	TraesCS5D02G552200.1	ATGGGGAGGCCACCCTGCTGCGACAATGGTGGCGCCAGCGTGAAGAAGGGGCCATGGACGCCGGAGGAGGACATCATCCTTGTCTCCTACATCCAGCAGCACGGGCCCGGGAACTGGCGCTCCGTGCCGGAGAACACCGGGTTGATGAGGTGCAGCAAGAGCTGCAGGCTGCGGTGGACAAACTACCTCAGACCCGGGATCAAGAGAGGAAACTTCACCCAGCATGAGGAAGGGATAATCATACACCTACAGGCATTGCTTGGCAACAAGTGGGCAGCAATAGCCTCCTACCTCCCCCAAAGAACAGACAACGACATCAAGAACTACTGGAACACACACCTGAAGAAGAAAGTGAAGAGGCTGCAACAACAAACACATCCGGCAGATCACTTCTTCCAG…	849
TaMYB359	TraesCS6D02G043600.1	ATGGGGTGCCGGTCCTGCGACAAGCCCAAGATGAACTACAGGAAGGGGCTGTGGTCTCCTGAGGAGGACCAGAGGCTGAGGGACTACATCCTCAAGCATGGGCTCGGCTGCTGGAGTGCTGTCCCTGCAAAGGCTGGTCTGCAGAGGAATGGCAAGAGCTGCCGGCTGCGTTGGATCAACTACCTGCGGCCCGGATTGAAGCGCGGGATGTTCTCGCAAGAGGAGGAGGACGTCGTCATCAACCTACAAGCCAAGCTGGGCAACAAGTGGTCGCAGATCGCGATGCATCTGCCTGGGAGGACGGACAACGAGGTGAAGAACTACTGGAACTCGTACCTGAAGAAGCGGGTGATGCAGCTGGGCTCCAACTCCAGCTCCAACCCGGCCAGCAAGAACGCC…	951
TaMYB360	TraesCS6D02G126900.1	ATGGCTGTGGAGGCGCCTCAGCCTGAACAAGCAGCGGGTGAATCCGTGGAGCAGGGTGCGGCGGCGGGCGGCGGCAGACTGAAGAAGGGCCCGTGGACGCCGGATGAGGACCAGCTGTTGGTGGAGCACGTACGGCGGCACGGGGAAGGGAGCTGGAACGCGGTGCGGCGGGAGACGGGGCTGCTGCGCTGCGGCAAGAGTTGCCGGCTCCGGTGGGCCAACCACCTTCGCCCCAACCTCAAGCGTGGCCCCTTCTCGCCGGAGGAGGAGCGCCTCATCCTCCGCCTCCACGCGCTCATCGGCAACAAGTGGGCGCGCATCTCTGCACACCTGCCGGGGAGGACGGACAATGAGATCAAGAACTACTGGAACACGCGGTTGAAGCGGCGGAAGCGCGCC…	1200
TaMYB361	TraesCS6D02G162900.1	ATGGGGGCGGAGGCGGAGTGCGACAGGATAAAGGGGCCGTGGAGCCCCGAGGAGGACGAGGCGCTGCGGCGGCTGGTGGAGCGGCACGGGGCGCGGAACTGGACCGCGATCGGGAGGGGGATCCCCGGGCGGTCGGGCAAGTCGTGCCGGCTGCGGTGGTGCAACCAGCTGTCGCCGCAGGTGGAGCGCCGCCCCTTCACGGCGGAGGAGGACGCCGCCATCCTCCGTGCGCACGCGCGGCTCGGCAACCGCTGGGCCGCCATCGCGCGCCTGCTGCCCGGCCGCACCGACAACGCCGTCAAGAACCACTGGAACTCCTCGCTCAAGCGCAAGCTCGCCACCGCCACCGGCGGCGCGGCGTGGGAGGACGGCAGTGACTCCGGCGACTCCCCGCGGCCG…	894
TaMYB362	TraesCS6D02G179100.2	ATGTCACGGATCGGAGATTTGATGCCGAGGGAGCGGTCTGTCAATTCAACAAGTCACTCAAGGAAGGCTGATGGGGATTCTGCGAATGTGAGTGGTACACCACATGACACTGCCAAACATTGCCACGATGAAGAGTTGGGAAACATAGGAGGACAACTTTGCAAGAATGATGGCCACTCCTTCAAGGAGAGCTGCAGTATCACAAATTCTGAAGTCCTCACCAGAGTGAAATGGTCAGAAGAGGAAAATAAGGTGCTCACTCAAATGATCAACAAACATGGGCTGAAAAACTGGCAAACGGTCGCACATGCTATACCTGGCCGAAGTGCACCGCAATGCCGACAAAGGTGGAGATACAAAATAGACTCTGCAATAAACAAGGAGGCGTGGTCGGAACAA…	1188
TaMYB363	TraesCS6D02G207300.1	ATGGAGCAGTTTGGCTGGGGAAGGGAGGAGGGAGGGTGGAGGAAAGGGCCGTGGACGGCGCAGGAAGACAAGCTGCTGCTCGGCTATGTTCGGCAGCAGGGAGATGGGAGGTGGAATTCTGTCGCCAAGCTCACAGGTCTGAAGAGAAGCGGGAAGAGCTGCAGGCTTCGGTGGGTGAATTACCTGCGGCCTGACCTCAAGAGAGGCAAGATCACGCCACAGGAGGAGAGCGTCATACTCGAGCTCCATGCCTTGTGGGGAAACAGATGGTCGACGATTGCGCGTAGCCTCCCCGGCCGGACGGACAACGAGATCAAGAACTACTGGAGGACGCACTTCAAGAAGGGCAAGCCGTCGTCCAAGAACATCGAGCGCGCCAGGGCGCGCTTCCTCAAGCAG…	828
TaMYB364	TraesCS6D02G210500.1	ATGGGGAGGTCTCCGTGCTGCGAGAAGACGGGACTCAAGAGGGGCCCGTGGACGGCGGAGGAGGACATGACCCTGGTGGCTCACATCGAGCAGCACGGGCACAGCAACTGGCGGGCGCTGCCCAAGCAGGCCGGCCTGCTGCGATGCGGCAAGAGCTGCCGCCTCCGGTGGATCAACTACCTGCGCCCCGACATCAAGCGCGGCAACTTCACCAGCGAGGAGGAAGACGCCATCATCCAGCTCCACGCCATGCTCGGCAACAGATGGTCCACCATTGCCGCCAGGCTGCCTGGGAGGACGGACAACGAGATCAAGAACGTCTGGCACACACACCTCAAGAAGCGACTCGAGTCGTCCTCCAAGCCGTCCGGCCAGGCAGCGCCTAAGCGCAACGCCAAG…	723
TaMYB365	TraesCS6D02G210800.1	ATGGGGAGGTCTCCTTGCTGCGAGAAGACAGGGATCAAGAGGGGCCCGTGGACGGCGGAGGAGGACATGACCCTGGTCGCTCACATCAAGCAGCACGGGCACAGCACCTGGCGGGCGCTGCCGAAGCAGGCCGGCCTGCTGCGCTGCGGCAAGAGCTGCCGCCTCCGGTGGATCAACTACCTGCGCCCCGACATCAAGCGCGGTAACTTCACCAGCGAGGAGGAAGACGCCATCATCCAGCTCGACGCCATGCTCGGCAACAGATGGTCCACCATTGCCGCCAGGCTGCCTGGGAGGACGGACAACGAGATCAAGAACGTCTGGCACACACACCTCAAGAAGCGACTCGACTCGTCCTCGTCCAAGACGTCCGGCCAGGCATCACCTAAGCGCAAAGCC…	660
TaMYB366	TraesCS6D02G210900.1	ATGGTGAGGGCTCCTTGCTGCGAGAAGACAGGGCTCAAGAGGGGCCCGTGGACGGTGGAGGAGGACATGACCCTGGTGGCTCACATCGAGCAGCACGGGCACAGCAACTGGGGGGCGCTGCCGAAGCAGGCCGGCCTGCTGCGCTGCGCCAAGAGCTGCCGCCTCCGGTGGATCAACTACCTGTGCCCCGACATCAAGCGCGGCAACTTCACCAGCGAGGAGGAAGACGCTATCATCCAGCTCCACGCCATGCTCGGCAACAGATGGTCCACCATTGCCGCCAGGCTGCCAGGGAGGACGGACAACGAGATCAAGAACGTCTGGCACACACACCTCAAGAAGCGACTCGACTCGTCCTTGTCCAAGACGTCCGGCCAGGCAGCGCCTAAGCGCAAAGCC…	729
TaMYB367	TraesCS6D02G211100.1	ATGGTGAGGGCTCCTTGCTGCGAGAAGATGGGGCTCAAGAGGGGCCCGTGGACGGCGGAGGAGGACATGACCCTGGTGGCTCACATCGAGCAGCACGGGCACAGCAACTGGCGGGCGCTGCCGAAGCAGGCCGGCCTGCTGCGCTGCGGCAAGAGCTGCCGCCTCCGGTGGATCAACTACCTGCGCCCCGACATCAAGCGCGGCAACTTCACCAGCGAGGAGGAAGACGCCATCATCCAGCTCCACGCCATGCTCGGCAACAGATGGTCCACCATTGCCGCCAGGCTGCCTGGGAGGACGGACAACGAGATCAAGAACGTCTGGCACACACACCTCAAGAAGCGACTCGAGTCCTCGTCCAAGCCGTCCGGCCAGGCAGCGCCTAAGCGCAAAGCCAAG…	756
TaMYB368	TraesCS6D02G211200.1	ATGGTGAGGGCTCCTTGCTGCGAGAAGATGGGGCTCAAGAGGGGCCCGTGGACAGCGGAGGAGGACATGACCCTGGTCGCTCACATCGAGCAGCACGGGCACAGCAACTGGCGGGCGCTGCCCAAGCAGGCCGGCCTGCTGCGCTGCGGCAAGAGCTGCCGCCTCCGGTGGATCAACTACCTGCGCCCCGACATCAAGCGCGGCAACTTCACCAGCGACGAGGAAGAAGCCATCATCCAAGTCCACGCCATGCTCGGCAACAGATGGTCCACCATTGCCGCCAGGCTGCCTGGCAGGACGGACAACGAGATCAAGAACGTCTGGCACACACACCTCAAGAAGCGACTCGAATCCTCGTCCAAGCCCTCCGGCCAGGCAGCGCCTAAGCGCAAAGCCAAG…	735
TaMYB369	TraesCS6D02G211400.1	ATGGTGAGGGCTCCTTGCTGCGAGAAGTTGGGGCTCAAGAGAGGCCCGTGGACGGCGAAGGAGGACATGACCCTGGTGGCTCACATCGAGAAGCACGGGCACAGCAACTGGCGGGCGCTGCCGAAGCAGGCCGGCCTGCTGCGCTGCGGCAAGAGCTGCCGCCTCCGATGGATCAACTACCTGCGCCCCGACATCAAGCGCGGCAACTTCACCAGCGAGGAGGAAGAAGCCATCATCCAACTCCACGCCATGCTCGGCAACAGATGGTCCACCATTGCCGCCAGGCTGCCTGGGAGGACGGACAACGAGATCAAGAACGTCTGGCACACACACCTCAAGAAGCGACTCGAGTCCTCGTCCAAGCCATCCGGCCAGGCAGCGCCTAAGCGCAAAGCCAAG…	765
TaMYB370	TraesCS6D02G219300.1	ATGGGGTGTAAGGCGTGCGACAAGCCCAGACCGAGCTACCGGAAGGGGCTGTGGTCGCCGGAGGAGGACCAGAAGCTCCGCGATTACATTCTCCGGCACGGCCACGGCTGCTGGAGCGCCCTTCCCGCCAAAGCCGGGCTCCAGCGGAACGGCAAGAGCTGCAGGCTGCGGTGGATCAACTACCTGCGGCCGGGGCTGAAGCACGGCATGTTCTCGCCGGAGGAGGAGGAGACGGTTATGAGCCTCCACGCCGCCCTCGGCAACAAGTGGTCGAGGATCGCACGGCATTTACCGGGGAGGACCGACAACGAGGTGAAGAACTACTGGAACTCGTACCTCAAGAAGAGGGTCGAGGGCGGCAAGGAGGCGCCCGGCTCGCCCGCACCGCCGGCGGCGAAC…	888
TaMYB371	TraesCS6D02G219500.1	ATGGGGAGGGCGCCGTGCTGCGACAGGAAGGGTCTCAAGAAGGGGCCGTGGACGCCGGAGGAGGACAAACAGCTCGTCGACTTCATCCAGGCCAACGGCCATGGCAGCTGGCGCCTGCTCCCCAAACTCGCAGAGCTGAACCGGTGCGGCAAGAGCTGCCGGCTACGGTGGACGAACTACCTGCGGCCGGACATCAAGCGCGGGCCCTTCACCGCCGAGGAGCAGAAGTCCATCGTCCAGCTCCACGGCATCGTCGGGAACAAGTGGTCCATGATCGCGGCGCAGCTGCCCGGCCGGACGGACAACGAGATCAAGAACTACTGGAACACGCACCTCAAGAAGCAGCTCCGCCGGATGGGCCTCGACGAGCCCCCGCCCGGCCCGACCGCCGGCTGCCCC…	837
TaMYB372	TraesCS6D02G249200.1	ATGGGGCGAGGCAGGGCACCGTGCTGCGCCAAGGTCGGGCTCAACAGGGGCTCCTGGACGCCGCAGGAGGACATGCGCCTCATCGCCTACATCCAGAAGCACGGCCACGCCAACTGGCGCGCCCTCCCGAGGCAGGCGGGCCTGCTGCGCTGCGGGAAGAGCTGCCGGCTCCGGTGGATCAACTACCTGCGCCCCGACCTCCGGCGCGGCAACTTCACCGCCGAGGAGGAGGCCACCGTCATCAAGCTGCACGCCTTGCTCGGCAACAAGTGGTCCAAGATCGCGGCGTGCCTGCCCGGGAGGACGGACAACGAGATCAAGAACGTCTGGAACACGCACCTGAAGAAGAGGGCGTCGGAGCAGAAGCCAGGCGTTGGCGAGAGCAAGGGCGAGGCGGCC…	1011
TaMYB373	TraesCS6D02G274900.1	ATGGGCAGGCAGCCGTGCTGCGAGAAGGTGGGTCTCAAGAAGGGCCCGTGGACGGCGGAGGAGGACCAGAAGCTCGTCGCCTTCCTCCTCTCCCACGGCCATTGCTGCTGGAGGCTCGTCCCCAAGCTCGCAGGGCTGCTGAGGTGCGGCAAGAGCTGCCGCCTCAGGTGGACCAACTACCTGCGCCCCGACCTCAAGCGGGGCCTCCTCTCCGACGACGAGGAGAAGCTCGTCATCGACCTCCACTCGCAGCTCGGCAACAGATGGTCCAAGATCGCGGCGCGGCTGCCGGGCAGGACGGACAACGAGATCAAGAACCACTGGAACACCCACATCAGGAAGAAGCTCAAGAAGATGGGCCTCGACCCCGTCACCCACCAGCCGGTCGCCGCCTCCCGC…	798
TaMYB374	TraesCS6D02G298100.1	ATGGGGAGGTCTCCTTGCTGCGACGAGAATGGCCTCAAGAAGGGGCCTTGGACATCTGAAGAGGACCAGAAGCTCACGGACTACATCGAGAAGCATGGCCATGGGAGCTGGAGAGCACTGCCCAAGCTTGCAGGACTCAACAGGTGTGGCAAGAGCTGCAGGCTGAGATGGACCAACTACCTGAGGCCTGATATCAAGAGAGGAAAGTTCACACCCGAGGAAGAGCAGACCATCCTCCAGCTCCACTCGGTCCTCGGCAACAAGTGGTCAGCCATCGCGAAGCACCTCCCCGGGCGGACCGACAACGAGATCAAGAACTTCTGGAACACCCACCTGAAGAAGAAGCTCATCCAGATGGGCTTCGACCCGATGACGCACCGACCGAGGACCGACTTCCTC…	984
TaMYB375	TraesCS6D02G298200.2	ATGGGGAGGTCTCCTTGCTGCGATGAGAATGGCCTCAAGAAGGGGCCTTGGACACCCGAAGAGGACCAGAAGCTCACGGACTACATCGAGAAGCATGGCCATGGGAGCTGGAGAGCGCTGCCTAAGCTTGCAGGGCTCAACAGGTGTGGCAAGAGCTGCAGACTGAGATGGACCAACTACCTGAGGCCTGATATCAAGAGAGGGAAGTTCACACCTGAGGAAGAGCAGACCATCCTCCAGCTCCATTCCGTCCTTGGCAACAAGTACGGCACACCTATCAATCTGTTGTATAATCTTCAAAAACGTATATATGTGGTACTCTTGCTAACACACAGAAACTGTTGTGCTGATCAAACCAGGTGGTCAGCCATCGCAAAGCACCTCCCTGGACGGACCGAC…	1092
TaMYB376	TraesCS6D02G327300.1	ATGGGGAGGGCGCCGTGCTGCGACAAGGCGACGGTCAAGAAGGGGCCTTGGTCGCCGGAGGAGGACGCCAAGCTCAAGGCCTACATCGACGAGAACGGCACCGGCGGCAACTGGATCGCCCTGCCGCAGAAGATCGGGCTGAAGAGGTGCGGCAAAAGTTGCAGGCTGAGATGGCTCAACTATCTGAGGCCAAACATCAAGCACGGTGACTTCACAGAGGAAGAGGAGCACATCATTTGCAGCCTCTACATTAGTATCGGCAGCAGGTGGTCGATCATCGCGGCGCAGCTGCCGGGGAGAACGGACAACGACATCAAGAACTACTGGAACACCAAGCTCAAGAAGAAGCTCCTCGGCAAGCGCGCGCCGTCCCGCCGCCTGCAGCGCGCCAGCCAAGAC…	1098
TaMYB377	TraesCS7D02G026800.1	ATGGGGCGGTCGCCGTGCTGCGACGGGGAGGCCGGCGTGAAGAAGGGCCCGTGGACGCCCGAGGAGGACAAGCTGCTGGTGGACTACATCCAGGAGAAGGGGCACGGAAGCTGGCGCCGCCTGCCCAAGCTCGCCGGCCTCAACCGCTGCGGCAAGAGCTGCCGCCTCCGCTGGACCAACTACCTCCGCCCCGACATCAAGCGCGGACGCTTCACCGACGACGAGGAGAAGCTCATCATCCACCTCCACTCCCTCCTCGGCAACAAGTGGTCGTCGATTGCTACGAAGCTGCCGGGGAGGACGGACAACGAGATCAAGAACTACTGGAACACGCACCTGCGCAAGAAGCTGCTCGGCATGGGCATCGACCCCGTCACGCACCGCCCGCGCACCGACCTC…	1056
TaMYB378	TraesCS7D02G026900.1	ATGGGGCGGTCGCCGTGCTGCAACGGGGAGGCGGGCGTGAAGAAGGGCCCGTGGACGCCCGAGGAGGACAAGCTGCTGGTGGACTACATCCAGGAGAAGGGCCACGGCAGCTGGCGCCGCCTGCCCAAGCTCGCCGGCCTTAACCGCTGTGGCAAGAGCTGCCGCCTCCGCTGGACTAACTACCTCCGCCCCGACATCAAGCGCGGACGCTTCACCGACGACGAGGAGAAGCTCATCATCCACCTCCACTCCCTCCTCGGCAACAAGTGGTCGTCGATTGCTACGAAGCTGCCAGGGAGGACGGACAACGAGATCAAGAACTACTGGAACACACACCTGCGCAAGAAGCTCCTCGGCATGGGCATCGACCCCGTCACGCACCGCCCGCGCACCGACCTC…	1014
TaMYB379	TraesCS7D02G027000.1	ATGGGGCGGTCGCCGTGCTGCGACGGGGAGGCCGGCGTGAAGAAGGGGCCGTGGACAACCGAGGAAGACAAGCTGCTGATGGACTACATCCAGGAGAAGGGCCACGGCAGCTGGCGCCGCCTGCCCAAGCTCGCCGGCCTCAACCGCTGCGGCAAGAGCTGCCGTCTCCGCTGGACCAACTACCTCCGGCCCGACATCAAGCGCGGACGCTTCACCGACGACGAGGAGAAGCTCATCATCCACCTCCACTCCCTCCTCGGCAACAAGTGGTCGTCGATCGCTACGAAGTTGCCGGGGAGGACGGACAACGAGATCAAGAACTACTGGAACACACACCTGCGCAAGAAGCTGCTCCGCATGGGTATCGACCCCGTCACGCACCGCCCACGCACCGACCTC…	1017
TaMYB380	TraesCS7D02G120400.1	ATGGATTTCGGTTGCTTCCAGCCCCACGCAGGGAGCTGCGATGACATGCCGCTTGATTTCCATGTGCAGCAGAGTGCCCACTATGATCTCCACTCCCTTGATCGTTCGTTCGAGCCTGCCGGCGGATCGATCGGCCCCTTTGCGGCCTTCTATCCTGACTACTACCCACAAGGCACCGCGACGAAGGCTATCGTCGGCGACACTTCATCGGTCGGCGACACTTCATCGGTCGTTCATAGTTCTGGACCTCACCTCCCTCTGCTGACGCCGAAGCTTGAGGTTTCACATCTCATAGGAGGTGGCCTTGGATCATACAAGACCTATGAGATGAGCCGCAGGTTTTTCCCAAGAAAGAAGGCCTCCAGCAAGGCTCTCAAGAGGGCTAATGTTGTCAAAGGG…	1284
TaMYB381	TraesCS7D02G130100.1	ATGGACGCGACATCACTTGAGGAGGAGCAGGTGGCGGCGGCGGCGGCGGCGGCAGACAATCTTGATGAGGAGGTGGAGCAGGGGGAAGAGGGGGAGGAGGAGGCCACGCCGGTGGTGCTGAAGAAGGGGCCGTGGACGACGGCGGAAGACGCCCTGCTGGTGAACCACGTGCGGCAGCACGGCGAGGGCAACTGGAACGCCGTGCAGCGCATCACCGGGCTCCTGCGCTGCGGCAAGAGCTGCCGGCTGCGCTGGACCAACCACCTCCGCCCCAACCTCAAGAAGGGCGCCTTCTCGCCGGACGAGGAGCTCCTCGTCGCGCAGCTCCACGCCCAGCTCGGCAACAAGTGGGCCCGCATGGCCACCCATCTGCCGGGGAGGACGGACAACGAGATCAAG…	1281
TaMYB382	TraesCS7D02G166500.1	ATGGGGAGGAGGGCGTGCTGTGCCAAGGAAGGGGTGAAGCGAGGGGCCTGGACGAGCAAGGAGGACGAGATCCTGGCTTCCTACGTCAAGGCCCATGGCGAAGGCAGGTGGAGGGAGCTCCCGCAGCGAGCTGGTCTGCGGCGGTGCGGCAAGAGCTGCCGGCTGCGGTGGCTGAACTACCTCCGGCCGAACATCAAGCGGGGCAACATCTCCGACGACGAGGAGGAGCTCATCGTCAGGCTCCACGGCCTGCTCGGCAACAGGTGGTCCATCATCGCCGGCAGGCTGCCCGGCCGAACAGACAACGAAATCAAGAACTACTGGAACAGCACGCTCGGCAGGAAGGCGCTCCCCGCCCGCCCCGCCATTGCCGCGGCGAGGACCGTCGCCTCCGGCTCC…	759
TaMYB383	TraesCS7D02G181400.1	ATGGGGAGGCCACCTTCTAGTGATGAGAATGGCCTCAAGAAGGGTCCCTGGACTACTGAAGAAGACGAGAAGCTCATGAGCTACATCCAGAAGCATGGCCATGGAAGCTGGAGAGCCCTACCTCAACTTGCTGGCCTGAACAGGTGTGGTAAGAGCTGCAGGCTAAGATGGACCAACTACCTGAAGCCAGACATCAAGAGAGGGAAGTTCTCCCAGGAGGAAGAGCAAACCATCCTCCAGCTGCATACCATCCTTGGCAACAAGTGGTCGGCTATTGCGAAGCATCTCCCTGGACGGACAGACAACGAGATCAAGAACTTCTGGAACACCCACCTCAGGAAGAAGCTCATCAAGATGGGCATCGATCCGATGACCCACCGTCCGAGAACAGACTTCTTT…	975
TaMYB384	TraesCS7D02G208000.1	ATGGGGAGGCAGCCGTGCTGCGACAAGGTGGGGCTGAAGAAGGGGCCGTGGACGGCGGAGGAGGACCAGAAGCTCGTCGGCTTCCTCCTCACCCACGGCCACTACTGCTGGCGCGTCGTCCCCAAGCTCGCAGGGCTGCTGAGGTGCGGGAAGAGCTGCAGGCTGAGGTGGACCAACTACCTGAGGCCCGACCTCAAGCGGGGGCTCCTCTCCGACGAGGAGCAGCAGCTTGTCATCGACCTGCACGCGCAGCTCGGCAACAGGTGGTCCAAGATCGCGGCGCAGCTGCCCGGGAGGACGGACAACGAGATCAAGAACCACTGGAACACCCACATCAAGAAGAAGCTCCGCAAGATGGGCATCGACCCCGTCACCCACCGCCCGCTGGACCAAGAGGCC…	798
TaMYB385	TraesCS7D02G272400.1	ATGGGGAGATCGCCGTGCTGCGAGAAGGCGCACACCAACAAGGGCGCGTGGACGAGGGAGGAGGACGAGCGGCTGGTGGCCCACGTCCGGGCGCACGGGGAGGGCTGCTGGCGCTCGCTGCCCAGCGCCGCCGGCCTGCTGCGCTGCGGCAAGAGCTGCCGCCTCAGGTGGATCAACTACCTCCGCCCCGACCTCAAGCGCGGCAACTTCAGCCGCGACGAGGACGAGCTCATCGTCAAGCTCCATAGCCTCCTCGGCAACAAGTGGTCGCTCATCGCCGCGCGCCTGCCCGGGAGGACGGACAACGAGATCAAGAACTACTGGAACACGCACATCCGGAGGAAGCTGCTGGGCAGGGGGATCGACCCGGTCACGCACCGCCCCCTCACCGACGCCGCC…	705
TaMYB386	TraesCS7D02G300000.1	ATGGGGCATCACTCTTGCTGCAACCAGCAGAAGGTGAAGAGGGGCCTGTGGTCTCCTGAGGAGGATGAGAAGCTCGTCCGCTACATCACCACCCATGGCTATGGCTGCTGGAGTGAGGTCCCCGAGAAAGCCGGATTGCAGCGGTGTGGGAAGAGCTGCCGGCTGCGGTGGATCAACTACCTGAGGCCCGACATCCGGCGAGGGCGGTTCTCGCCGGAGGAGGAGAAGCTCATCATCAGTCTCCACGCCATTGTTGGCAACAGGTGGGCCCACATTGCCAGCCACTTGCCTGGCCGGACGGACAACGAGATCAAGAACTACTGGAACTCGTGGATCAAGAAGAAGATACGCAAGGCTCCGGCGGCGCCGAACGTAACTACCACCTCGTCCACGACGTCG…	1032
TaMYB387	TraesCS7D02G340300.1	ATGGCGAAGCAGTCGTGCTGCTACAAGAAGAGGCTGAGGAGAGGGCTCTGGTCCCCGGAGGAGGACGAGAAGCTCATGAACCACATTGCCATGTACGGCCACGGCTGCTGGAGCTCCGTTCCTAAGCTTGCAGGACTTGAGAGGTGTGGCAAGAGCTGCAGGCTGAGGTGGATAAACTACCTGAGGCCAGATCTCAAGCGGGGCACATTCTCGCAGGAGGAGGAGGACCTCATCATACACCTCCATTCCATGATAGGAAACAAGTGGTCACAGATTGCAGCCCAGCTGCCCGGCCGGACGGACAACGAAGTCAAGAACTTCTGGAACTCGTACATCAAGAAGAAGCTGAGGGAGCGCGGCATCGACCCCGCCACCCACAAGCCGCTGGCCGAGGCCACC…	864
TaMYB388	TraesCS7D02G373400.1	ATGCATTTCCTCGACTCTGTTCTTAATTTGGTAGGGCGCTGGCGCGGCTGTGCTGCGGCCTCTCGCCCCGGAACGACGTTAAAGATGGAAGGGAAGGACGCCACGCTCGTCTTGCCGGAGCTGCTGAAGGAGGAGGTGCAGTCGCCGCCGCTGTCACCGCTGTCTCCGCGCAGCAGCGACGACGATGAGACCGAAGCTGATGACAGCGACGGCGAGGAAGAGGAAGGCGGGGCTCCGGTTGGCACTGGCGGCGCCGTGGCCAGCGGGCCTCCGATGAAGAAAGGGCCGTGGACGTCCGATGAGGACCAGCGCCTGAGGACCTACGTGGAGGCGCATGGCGAGGGTAACTGGAACCAGGTCCAGAGGAACGCCGGGCTGAACCGGTGCGGCAAGAGCTGC…	1554
TaMYB389	TraesCS7D02G407500.1	ATGGGTCGAGCTCCCTGCTGTGACAAGGGCAGCGTGAAGAAGGGGCCATGGTCGCCCGAGGAGGACAGGAAGCTCAAGGACTACATCCACACTAATGGCACAGGCGGCAACTGGATCGCGCTCCCCACCAAAGCCGGTCTGAAGAGGTGCGGGAAGAGCTGCCGCCTGCGTTGGCTCAACTACCTGCGGCCGAACATCAAGCACGGCGACTTCTCCGACGAGGAGGACAGGGTGATCTGCGCCCTCTTCGCCGCCATCGGCAGCAGGTGGTCCATCATCGCCGCGCAGCTCCCCGGGAGGACCGACAACGACGTCAAGAACTACTGGAACACCAAGCTCAAGAAGAAGCAGCTGCACCTGCTCATCGCCGCCGCCGCCCATGGCCAGCAGTACGGCTCC…	798
TaMYB390	TraesCS7D02G446700.1	ATGGCGACGGCGATGGACACGACGGTGCCGAGGAGCGGGTTGGGGGAAGGCGGCGGCGGCGGCGGCGGGCTGAAGAAGGGGCCGTGGACGCAGGCGGAGGACAGGGTGCTGCTCGACCACGTGCGGCGGCACGGCGAGGGCAACTGGAACGCGGTGCGCCGGGAGACCGGGCTGCAGCGCTGCGGCAAGAGCTGCCGGCTCCGGTGGGCCAACCACCTCCGCCCCAACCTCCGCAAGGGCCCCTTCTCCCCCGAGGAGGAGCGCCTCATCCTCCGCCTCCACGGCCTCATCGGCAACAAGTGGGCGCGCATCTCAACGCACCTCCCGGGGAGGACGGACAACGAGGTCAAGAACTTCTGGAACACGCGCCTCAAGCGCCGGCAGCGCGCCGGCCAGTCG…	1203
TaMYB391	TraesCS7D02G514800.1	ATGCAGTTGGATGGGGCCTCGTGCGGCCAGCTGTGCCTGCCGGCCACATCACCGGCCGTCCCCGCCTACAAATACTACACTCATCTCATCTCCTTCCCCCGACAACCACCACCGCCGCTCGCCGCCACCCACAACCCATTCAATCGTCTTCCCATACCAGTCTGCATCTCCGGTCCTAGCAGCAGCAAGCGAGCTATGGAGGGGTGCGACCGGATCAGGGGGCCATGGAGCCCGGAGGAGGACAGCGCGCTACGGCAGCTGGTGGAGCGCCACGGCGCGCGCAACTGGACGGCCATTGGACGCGGGGTGCCGGGTCGCTCCGGCAAGTCCTGCCGCCTGCGGTGGTGCAACCAGCTCTCGCCCGGGGTGGAGCGCAGGCCCTTCACGGCCGAGGAGGAC…	1077
TaMYB392	TraesCS7D02G515000.1	ATGGAGGGGTGCGACAGGATCAGGGGGCCGTGGAGCCCGGAGGAGGACGGCACGCTGCGCCGGCTGGTCGAGCGCCACGGCGCGCGCAACTGGACGGCCATCGGCCGCGGGGTGCCCGGCAGGTCCGGCAAGTCGTGCCGCCTGCGGTGGTGCAACCAGCTCTCGCCCGGGGTGGAGCGCAGGCCCTTCACGGCCGAGGAGGACGCCGTCATCGTCCGCGCCCACGCCCGGCTCGGCAACCGCTGGGCCGCCATCGCGCGCCTCCTCCGCGCCCGCACCGACAACGCCGTCAAGAACCACTGGAACTGCTCCCTCAAGCGCAGGCTCGGCGACCTGGGCGCTGACGGAGTCGCCGAGGGTGAGCTGGAGGAGCGGCCGTGCAAGCGCGCCAGCGTCACG…	897
TaMYB393	TraesCS7D02G515100.1	ATGGAGCGGTGCGACCGGATCAGGGGCCCGTGGAGCCCGGAGGAGGACGGCGCGCTGCGGCGGCTGGTGGAGCTCCACGGCGCGCGCAACTGGACGGCCATCGGCAGCGGGGTGCCCGGCCGCTCCGGCAAGTCGTGCCGCCTGCGGTGGTGTAACCAGCTGTCGCCCGGGGTGGAGCGCAGGCCCTTCACGGCCGACGAGGACGCCGCCATTGCACGCGCCCACGCCAGGCTCGGGAACCGATGGGCCGCCATCGCGCGCCTCCTCCGTGGCCGCACCGACAACGCCGTCAAGAACCACTGGAACTGCTCCCTCAAGCGCAGGCTCGGCGACCTGGGCGCTTATGGAGTCGCCGAGGGTGAGCTGGAGGAGCGGCCGTGCAAGCGCGCCAGCGTCACG…	885
TaMYB3R1	TraesCS1A02G129300.1	ATGACAAGTGACAAGGGAAGGACTTCAAAGAAGGCCGCTGAGGGTTCACCCTCTGCTTTGGCTGTGCCTGATGGAAGAGCCAGCAGTGGACCTCAGAAGGGGCAGTTGTCCAATGGGAGGACAACGGGTCCAGCAAGGCGCTCGACCAAGGGAAATTGGACCCTCGAAGAGGACGATATACTTCGGAAGGCTGTTGAAATCCACAATGGGAAAAATTGGAAAAAGATAGCTGAGTGTTTTCCTGATAGGACCGACGTTCAATGCTTGCATAGGTGGCAGAAGGTTTTGAATCCTGAGCTAGTCAAAGGGCCATGGTCTAAAGAAGAAGATGACATCATTATTCAGATGGTAAAGAAATATGGACCCACGAAATGGTCAACCATCGCCCAAGCTTTGTCA…	2571
TaMYB3R2	TraesCS1A02G284000.1	ATGGGGATGGCGGCGGTCAAGGTGGAGGGGCGGGACGGCTGCGCCGAGAGCAGGCAGCATCTGGCGCTGTCGAGCCCGTCGGCGTCCGAGGGAGGGAGCTATGGCGGCGGGCACGCGTGGGCGTCGCCGCTCGTGCCCAGCCCCGCCGATTCCGGCTCCAGCCGCAGGCGAATAAGTGGCCCTGTAAGAAGAGCTAAGGGTGGCTGGACACCTGAAGAGGATGAAACATTGCGCAAGGCAGTTACTGTTTTCAAGGGTAAAAATTGGAAGAGAGTAGCCGAGTTTTTCCCTGATAGAACAGAAGTACAATGTCTGCACAGATGGCAAAAAGTTCTTGACCCTGAACTTATAAAAGGACCTTGGACCCAAGAGGAAGATGACACCATTATCCAGAAGGTA…	1800
TaMYB3R3	TraesCS3A02G153700.1	ATGACAAGCGATAAAGGAAAGGCTTCGAAGAAGGCTGGAGAGGCTTCTGGACAGCCATCTACTACTCATGAAGGGAAAGTCAGCAATGAGCCACAGAGGCAACGGTCGCTCAATGGGAGGACCACTGGCCCGACACGACGCTCAACCAAAGGAAATTGGACCCCCGAAGAGGATGATATATTGTCCAGAGCAGTCCAGACTTACAATGGGAAAAACTGGAAAAAGATAGCGGAGTGTTTTCCTGATAGAACCGATGTACAATGCCTGCACAGGTGGCAAAAGGTTCTAAATCCTGAGTTGATCAAAGGGCCATGGTCCAAAGAAGAAGACGATATCATTGTTGAAATGGTAAAGAAATATGGTCCAAAGAAATGGTCAACTATTGCCCAAGCTTTGCCA…	2949
TaMYB3R4	TraesCS3A02G359200.1	ATGGGGGCCATGGCGGAGGAGGCGGAGCACGAGGGCTGCGTGGAGAACCGGCAGCCCCTCGCGGCGTCGAGCGAGTCGGTGTCCGAGGGCAGCAGCTATGGCGGCGCCGGTGCGCCCGCGCGGATGTCGCCGCCCGTGTCCGGCTCGGTGAATTCCGTCTCCGGTCTCAGGCGAACAAGTGGGCCTATAAGGAGAGCGAAGGGTGGCTGGACATCACAAGAGGATGAAACATTGCGGAAGGCAGTTGAGACTTTCAATGGTAGAAGCTGGAAGAAAATAGCTGAATTCTTTCCGGATAGGACAGAGGTACAATGTTTACATCGATGGCAGAAGGTTCTTAACCCTGAACTCATCAAAGGTCCTTGGACTCAAGAGGAAGATGATAAAATTATTGATCTT…	1818
TaMYB3R5	TraesCS1B02G147800.2	ATGACAAGTGACAAGGGAAGGACTTCAAAGAAGGCCGCTGAGGGTTCACCCTCTGCTTTGGCTGTGCCTGATGGAAGAGCCAGCAGTGGACCACAGAAGGGGCGGTTGTCCAATGGGAGGACAACGGGTCCAGCAAGGCGCTCGACCAAAGGAAATTGGACCCTGGAAGAGGACGATATACTTCGGAAGGCTGTTGAAATCCACAATGGGAAAAATTGGAAAAAGATAGCTGAGTGTTTTCCTGATAGGACTGACGTTCAATGCTTGCATAGGTGGCAGAAGGTTTTGAATCCTGAGCTAGTCAAAGGGCCATGGTCTAAAGAAGAAGATGACGTCATTATTCAGATGGTAAAGAAATATGGACCCACGAAATGGTCAACCATCGCCCAAGCTTTGCCA…	2274
TaMYB3R6	TraesCS1B02G293300.1	ATGGGTATGGCGGCGGTCAAGGTGGAGGAGCGGGACGGGTGCGCCGAGAGCAGGCAGCATCTGGCGCTGTCGAGTCCGTCGGCTTCCGAGGGAGGGAGCTATGGCGGCGGGCACGCGTGGGCGTCGCCGCTGGTGCCCAGCCCCGCCGATTCCGGCTCCACCCGCAGGCGAACAAGTGGCCCTGTAAGAAGAGCTAAGGGTGGCTGGACACCTGAAGAGGATGAAACATTGCGCGAGGCAGTTACTGTTTTCAAGGGAAAAAATTGGAAGAGAGTAGCTGAGTTTTTCCCTGATAGAACAGAAGTACAATGTCTGCACAGATGGCAAAAAGTTCTTGACCCTGAACTTATAAAAGGACCTTGGACCCAAGAGGAAGATGAGACCATTATCCAGAAGGTA…	1788
TaMYB3R7	TraesCS3B02G180300.1	ATGACAAGCGATAAAGGAAAGGCTTCGAAGAAGGCTGGAGAGGCTTCTGGACAGCCATCTACTACTCATGAAGGGAAAGTCAGCAATGAGCCACAGAGGCAACGGTCGCTCAATGGGAGGACCACCGGCCCGACACGACGCTCAACCAAAGGAAATTGGACCCCCGAAGAGGATGATATATTGTCCAGAGCAGTCCAGACTTACAATGGGAAAAACTGGAAAAAGATAGCGGAGTGTTTTCCCGATAGAACCGATGTACAATGCCTGCATAGGTGGCAAAAGGTTCTAAATCCTGAGTTGATCAAAGGGCCATGGTCCAAAGAAGAAGATGATATCATTGTTGAAATGGTAAAGAAATATGGTCCAAAGAAATGGTCAACTATTGCCCAAGCTTTGCCA…	2949
TaMYB3R8	TraesCS3B02G391900.1	ATGGGGGCCATGGCGGAGGCGGAGCACGAGGGCTGCGTGGAGAACCGGCAGCCCCTCGCGGCGTCGAGCGAGTCGGTGTCCGAGGGCAGCAGCTATGGCGGTGCCGGTGGGCCCGCGCGGATGTCGCCGCCCGTGTCCGGCTCGGTGAATTCCATCTCCGGTCTCAGGCGAACAAGTGGGCCTATAAGGAGAGCGAAGGGTGGCTGGACATTACAAGAGGATGAAACATTGCGGAAGGCAGTTGAAACTTTCAATGGTAGAAGCTGGAAGAAAATAGCTGAATTCTTTCCGGATAGGACAGAGGTACAATGTTTACATCGATGGCAGAAGGTTCTTAACCCTGAACTCATCAAAGGTCCTTGGACTCAAGAGGAAGATGATAAAATTATTGATCTTGTA…	1815
TaMYB3R9	TraesCS1D02G125400.1	ATGACAAGTGACAAGGGAAGGACTTCAAAGAAGGCCGCTGAGGGTTCACCCTCTGCTTTGGCTGTGCCTGATGGAAGAGCCAGCAGTGGACCCCAGAAGGGGCGGTTGTCCAATGGGAGGACAACGGGTCCAGCAAGGCGCTCGACCAAGGGAAATTGGACCCTGGAAGAGGACGATATACTTCGGAAGGCTGTTGAAATCCACAATGGGAAAAATTGGAAAAAGATAGCTGAGTGTTTTCCTGATAGGACCGACGTTCAATGCTTGCATAGGTGGCAGAAGGTTTTGAATCCTGAGCTAGTCAAAGGGCCATGGTCTAAAGAAGAAGATGACGTCATTATTCAGATGGTAAAGAAATATGGACCCACGAAATGGTCAACCATCGCCCAAGCTTTGCCA…	2571
TaMYB3R10	TraesCS1D02G283100.1	ATGGGGATGGCGGCGGTCAAGGTGGAGGGGCGCGACGGCTGCGCCGAGAGCAGGCAGCATCTGGCGCTGTCGAGTCCGTCGGCGTCCGAGGGAGGGAGCTATGGCGGCGGGCTCGCGTGGGCGTCGCCAATGGTGCCCAGCCCCGCCGATTCCGGCTCCAGCCGCAGGCGAATAAGCGGCCCTGTAAGAAGAGCTAAGGGTGGCTGGACACCTGAAGAGGATGAAACATTGCGCAAGGCAGTTGCTGTTTTCAAGGGTAAAAATTGGAAGAGAGTAGCCCAGTTTTTCCCTGATAGAACAGAAGTACAGTGTCTGCACAGATGGCAAAAAGTTCTTGACCCTGAACTTATAAAAGGACCTTGGACCCAAGAGGAAGATGAGACCATTATCCAGAAGGTA…	1800
TaMYB3R11	TraesCS3D02G161100.1	ATGACAAGCGATAAAGGAAAGGCTTCGAAGAAGGCTGGAGAGGCTTCTGGACAGCCATCTACTACTCATGAAGGGAAAGTCAGCAATGAGCCACAGAGGCAACGGTCGCTCAATGGGAGGACCACCGGCCCGACACGACGCTCAACCAAAGGAAATTGGACCCCCGAAGAGGATGATATATTGTCCAGAGCAGTCCAGACTTACAATGGGAAAAACTGGAAAAAGATAGCGGAGTGTTTTCCCGATAGAACAGATGTACAATGCCTGCATAGGTGGCAAAAGGTTCTAAATCCTGAGTTGATCAAAGGGCCATGGTCCAAAGAAGAAGATGATATCATTGTTGAAATGGTAAAGAAATATGGTCCAAAGAAATGGTCAACTATTGCCCAAGCTTTGCCA…	2949
TaMYB3R12	TraesCS3D02G353500.1	ATGGGGGCCATGGCGGAGGAGGCGGAGCACGAGGGCTGCGTGGAGAACCGGCAGCCCCTCGCCGCGTCGAGCGAGTCGGTGTCCGAGGGCAGCAGCTATGGCGGTGCCGGTGGGCCCGCGCGGATGTCGCCGCCCGTGTCCGGCTCGGTGAATTCCATCTCCGGTCTCAGGCGAACAAGTGGGCCTATAAGGAGAGCGAAGGGTGGCTGGACATCACAAGAGGATGAAACATTGCGGAAGGCAGTTGAAACTTTCAATGGTAGAAGCTGGAAGAAAATAGCTGAATTCTTTCCGGATAGGACAGAGGTACAATGTTTACATCGATGGCAGAAGGTTCTTAACCCTGAACTCATCAAAGGTCCTTGGACTCAAGAGGAAGATGATAAAATTATTGATCTT…	1818

## Sheet: gDNA
Table S1. Genomic sequences of MYB genes in wheat
Protein name	ID	Sequence	Length (bp)
TaMYB1	TraesCS1A02G021500.1	GGCGTTCTGGGATCTTCTTAGAACTCATCAGAGAGGAGCCAACTTACGAACTGCTCGAACTCCCTCACCTCGGAGCCTGTCATTGCATGTGGCATAGTAGTCTGGAGAAGATCATTCTGGGCAGACTGGCCCCAAAGATGGGATGCAAACCCCTCCCACCCCATGTCTAGGAGATCCTCCAACCAAGACTGGCCTCCATGCTCAATGACTGAATGCCCACTAGTTGTCAAGTCCATGCTTGACAATAGGGCCTCCATCTCGCTTTCGTCCTCCAAAAGCCCAATATGATTCATTGAGTTGTTCGGTTCCAAGAGCTCAATCCAATCTATTGCACTGTTTGGCTCTAGGACACCACCATTCTGGTCTATGTTGTCCCTGACCATGTGACATATCCCATTT…	14340
TaMYB2	TraesCS1A02G042700.1	GCTCCACCCATTAGCATAGCATCCATCTCCGGCCAGCAAACACAAACGAGCTTCTCTTTCTCCTCCTCGGGTTCAGGGTAATTGGCCGGAGTTGAAGACGAAGCCGGCGGTGAAGACACGAGGGGGATCATCAGTTCATCACAGAGATCGAACGGCCATGTGTAACAACAGCGGTGGCCGCGGCGGGGCGAGGGCGGCGAGGAAGGGGCCGTGGGCGGAGAACGAGGACGCCCAACTGGTATGGTTCGTGCGCTTGCTCGGCGAACGCCGTTGGGATTTCTTAGCTCAGGTCTCAGGTTTGCGCGGTGGCGGGTGATCGATCCAACCTGACTCTACGGCCAGTCACCATTAATCTTCTTCTACCTCCCCTCCCCCGGCGTGTTCTCGGCTGTGCTTCGT…	1260
TaMYB3	TraesCS1A02G076200.1	CACAGTCGCCATTAGTCGTCGGCTCTCTCTCGATATTCATCCATCCCTATATAAACCCATCGATCCATCTTCCCTGTCTCACTCTCCTCAAGCTACAGCCCGCCGGTCAATCACTACTACTCGTATAGCTAGCCACCACCAAGATTTGGCCACCACTCGCGTACGTCTTCCTGAAGCTTGATTGAGCGAGTTCGACCTTGCTCATGGACATGGACAAGGAGTACTACAAGGCCTGCATGGGCATGGAGGCGCTGCCGATGAGCCCGGCCGGTTTTTCGGCGGTGACGACAGAGGCGGCCATGGCAGTGGCGACGGCAAGCGAGGACGAGGGCGACCTGAAGAGGGGCCCGTGGACGGCGGAGGAGGACATGCTCCTCGTCGACTACATCTCCAAGCACG…	1740
TaMYB4	TraesCS1A02G083100.2	GGCACCAGACATAGATTCTTAGGAGAGATGACGAGACGTACCCCCACACGTAGCCGGAAGCAACCAAGTGAAGAAGAAGAAGGGTTAAACCCCCACCCCCTTCTCCTCTCGCAACCACCTCCACCACCACCACCTTTAAAAGAAGGTGCTAAAGGGGGGGTGTCCTGCAAAGAAAAGGAGAGGAGTGCCCCCTAACCTTTCCCTGCTTTCCACTGAAATCTCCTATCTGCAACCATACACACTGTTGCTCTTCTTGCTCAATTCTGCTCTCAGCAATCATTTCCCCATATATAAGTCACTATACCCTCGGCATTTCCCACCCCTTCAGCCATGGATTCCTGAACAAGCTCTGCGCTACCAGAGGAGACTTCTGCTGTGCACGACTGCAAGCTGCGTGAG…	2580
TaMYB5	TraesCS1A02G155300.1	TTACGGAGGGAGTACAGTACTGTAGCTAATCAAGCTTAATTTCCAACTGTTACAACTCTGGCAAGTCTATTATGTCTCCGCCCTCCTGCAGCATCTTGATCCAGAAGTCCTGGTCATCGCTCCAGTTCAATGATGAGCTCATCGCCAGGCTCAGATCCTCGTCCGTGGCACCGAGGTCTATCATTCCCGTCACGTCTGTTGAAGACAAGAAGCTGTTGTCAGTGACCGCCTCCGAGCTGGAGGTGTCCTCTTTCACGAGCTGGTGGCCGTGGCTCGCTCCTGTGATGGTGGCGTTATCGCTCGGCGAGGATGACACCGCCGCCGCCGACTCGGTCACCGTGGAGCACGTCAAGCTGCTGCTCGACTGCCCCTGCGGCGACGTCTGCCGCTTACGAGCGT…	1860
TaMYB6	TraesCS1A02G201100.1	GGGATGGTGAAGAAGGGGAAGTGGTCCAGGGAAGAGGATGACTTGTTGAAAAAACACATTGACAAGTATGGCATTGGCCGTAGTTGGCAGGCATTGGCTGAAACCCTAGGTTAGTTTTTTTGCTTTCGCCCATCGCCTTCATTCAACTGTTCATATTGCTGCTACGTTGATCTCCATTTTAACCCCCATACATGCCTTCATTTCAAAATGAAAAGAAAGCTACCCAAATGTGACACGGCTGTTTGTTTGGCTTGCAAATGATCTCTCTAAAAAGTTACAGTTGTTAATTTAGAAGAAAGATTGGTACAACTTATATGGTCTCGTCAGTTCATCATAGTTGCAGAAAATGCATACTGCTTTCTTTTCTAAATTTCTCAGCTTATCTCAGAATTACTTTGG…	1500
TaMYB7	TraesCS1A02G223600.1	ACGAACCAACCAACGCCCCGCATCCCGTCCCCCGGCCCAACCGCACGCCCACGTCCACGTACCTCCTTATATGCACAACCCCCGCGGCAGCCGCAGCCGACAGACCGAGACCGACGCGGCTAGAGAGGGGAGAGGAGGCATGCCGGACGGCGGGGGCGGGTCGGATGGCGCGGGCGCGGGGGCGGGGAGGATCAAGGGGTCGTGGAGCCCCGAGGAGGACGAGCTGCTGCGCGACGCCGTGGCGCGCCACGGGGCCCGGAACTGGACCGTCATCAGCGCCGAGATCCCCGGCCGGACGGGCAAGTCCTGCCGCCTGCGCTGGTGCAACCAGCTCAGCCCCGGGGTGCACCGCCGCGCCTTCACCCCCGACGAGGACCGCCTCATCTTCGACCTCCACAG…	1560
TaMYB8	TraesCS1A02G244500.1	ACTAGCTATCTAGTAGATTCTAGAGGAGAGGTCGATCGGTGCAGCCGTGCAGGATCAGACGGCCATGCACGCGAAACCTAACGCGAGGCTGCCGGCCCAGGGATCCATCGGGCTGCAGCCAAGGCTGCAACAACTCAAACCCGCGGCAAGCGCGTCGGCAAGTGGGTGACGCTGCTCCGAGAGCTCCATCTCCAAGTCTTCAGTGGGCAGCGCCGGCGGACAGTAGGCCGTCTTCTTGGCGCCGTTCTTGCGGAGCTCCCTCCAGCGGCGCTTCATGACGCGCGAGGTGCGCCCGTAGACGGCGCGGCTGATGCTGCTCCATCGGCCGCCGTGTCGCTGGTGGAGGCGGGCGAGCTCGGCGTCGTCGCCGGCGGTGAAGGCGCGGTGGTAGACGTCGCG…	600
TaMYB9	TraesCS1A02G252600.1	CCCACATCACCCAAACCAACTCAACCCAATCAACTCACAACGCAAGGCAAACACAACACAACACAGGCTCACACACACACACACACAACTTCAATGGGGAGGGCGCCGTGCTGCGACAAGGCGACGGTGAAGAGGGGGCCATGGTCGCCGGAGGAGGACGCGATGCTCAAGGCCTACATTGAGGAGCGTGGCACCGGCAACAACTGGATTGCACTGCCACACAAGATTGGTAATTATCTCCCTAGATATATGTTCATAATCCAAGCATCTTTAGCTTTTCTCATCTTGGAATTTCCAGGCATTTTTCATCAATCATTTGTGGTTAACTAAGTTTACATATCTGCGTGGGAACTTAACAGGGCTGAAGAGGTGCGGCAAGAGCTGCAGGCTGAGGTGGCT…	1560
TaMYB10	TraesCS1A02G268800.1	TTGACATTCCCACACGGATTTCATTTCATAACTTGAAGGTGCGCATATAGCAATGTTCATCGATTGATGCGTGCAAACATTTGAAGCGCAGAATTTGTGGAGTGCAAACACAGACAAGCCGAAATAGAACAGCATAGTTTGGCCATACGAGTTTCTTCACTGCCTAACTCCCTGCCAACTGAAGAATTCGTGGAGTGCAAACACGGACAAGCCGAAATACCTACCGAAAAAACACACCACATGATTGCCTTGCGCAACATCCATCCACACGACCAAAACCGCACAGGAAAGGAACACCGGAATCTGATGCCCGAAACAATAATGTGCCCGCTACCTCACATCAGCTCCTCCCTTTTTTCCACAAAAAACACGCACCAACCTTTGTCACATTATCCCCTC…	1680
TaMYB11	TraesCS1A02G308100.2	GGATATCAAACAGACAAAACACACTGGCCTCCGAATTCGCAGATATATAAAACCTCAAAAGAACATCACAACATGCTGGCACCGTGTACAGCCGTGCTACGTGGAATAGAATAAACCAAGGAATGTTCAAGCGTACACACCAGTGTTACAGGTACAGGCAGGCGACGGAGGTGCCAAAGTTCTGATGATGAGAAAAATGGGAGTGAAACCACTCGCAGTCAGTCGACATGCGCCAGGCGCTCACTTTGGCCATCCGGCTTTGAAAATGTCCAACCTACTCATTCAACCTGGTAACAAGAGGGTCAATACCGTCCAAAGCGACGCCTTTTGCCCACAGGCAGACACCCTGATGGAGGAGACGGACAAAGAGTCAAGGCCACCACTTTCCGCCCATGTGGC…	5220
TaMYB12	TraesCS1A02G365900.1	ACGTTCCCAACAAACCACATGATAAGAGAGAAACACACCCTGGCACAGTGCCCCTGGCCTGTCTCTGCTCCCTCCCCTCCGCACGGCCGGCGCACTGTTTTATCCCGGCGCGCGCCACAAACCGCAGCTGTCTTGAACTCCAATCCATTGCTTCTGCGTTGCTTCGGGCCTACATGATCGCTGCCTCACCTCACTCCCTCTTTCTCTCTCGCCGAGTGAGCTTGAGGTTCTTGCCACGCACGCTCTCCCCATATATACCCGACCATACATACCCACCACCACCAGGCAGCCATCGATCGGGAGGAAGCAACCGTCGGTGCATCATTACCTCCGTCCATCCGTGTTGCCTAGCTCAGCTGCCGGAGAGGGATCAATAGAATGGGACGTCCGTCGTCCGGC…	1680
TaMYB13	TraesCS1A02G366100.1	TCCCTCCCCTCCGCACGGCGCCGGCGCACTATTTTATCCCACCGCGCGCCACAAACCGCAGGTGTCTTGAGCTCCAATCCATTGCCTCGTCGCCTTGCTTCGAACCTACTTGATCGCTGCCTCACCTCACTCTCTCCCTCTCTCTCGCCGAGTGAGCTTGCGGTTCTTGCCACGCACGCCTCCCCCATATATACCCCACAATATATACCCAGCAGGAAACCATCGATCATACCGATCGCCATTACCTCAATCCATCGAGACGTTGCTTAGCTCGTCCGAGTAGCTAGCTACGAGGCCAGTTAGCCGGCCGCCGGAGAGGAACTGATGGGACGTCCGTCGTCCGGCGGCGTGGGGCAGCCCAAGCTCCGCAAGGGGCTGTGGTCGCCGGAGGAAGACGAG…	1680
TaMYB14	TraesCS1A02G366200.1	TGCCAATTTATATTTCCAAATATTACCAAATACTCACTCCGTGACTTAATATAAATTGGTTAGTCTTGCAATTTCAACCTCATATATTTGTACAAATTCCTATAGTACAGTGGGAAAAATGGATGGTGCCGCAACGTGCACCATCCTTGTTTTGTAGTATCTTAGTATAATATAATAAACTTGGAATTGGTGCTAGAAATTACCTGAAGTGGCACTAACTTGTCTCTTAAAAAAAGAGGGAGAAAAGCAGGGAAATGTTTTTTAAGTAAAAAAGAAAGAAAGAGAAGATCAGAAGTATTGTTCCAAATTGAACTCGAAATTTGCGAGGAGGCTCTGTTCTTGGCAGGGCAGCGCGAACTTGTGCTCCGGCGGCTCGTCGTGCTGCCGCTCCATCTCCGC…	1560
TaMYB15	TraesCS1A02G366300.1	TGACCAAGGGGGTCAAGATGTTGAACAAGTTCACCCGGGTTGTTCGATTTGATGCGCAACTGCCCTAAAAATATGTACATATGTGTAATTGTTGCTAATAAAATACAATCACGTGAAAGTTTGTATGTTGTGTCCGTCTTGTAAACTGTTCGGCGTGCTAGATGAAGCAAAGTAATTTGCCTACTAACTTGCGAATTTATGATGTGACACTTATCTCTTAAAAAATGGAGGGAGAAAGAAACAAAAAAATCAGAAGTATTGTTCCAAATTGAATTCGAAATTTGCGAGCAGGCTCTGTTCTGGGCAGGGCAGCAAAAACTTGTGCTCCAGCAGTTGGTCGTGTTGCCGCTCCATCTCCGCCTTTGCCCAGTCCAGCACCTCGCCGTCGAGCACGTTTCC…	1500
TaMYB16	TraesCS1A02G379700.1	CTAAGCAAACCACATCCACTGCTGTTCGACTTGGCGGTCGATATATCTCATGGTATCATTGTGGTTTCATTATTTTCTGAAGTAAAATTGAGCACAGATATATAAATCCACACCTCAGTTGAGTACTCCAACAAGTACATGTATGTAATCCACACCTAAACTGAGTAAGTACATATTTCTATCTATTCTATAGCATAGTAATTCACATGTGATTGATCTCTCATGCACAACTCGGGGAGCAAGGTCTCAATTACGTGTGTGCTGACGAATCCAATGGAGCAAATCATGTCGTGAATCCTATGTGAACGTGTTGCAGAGGCCCTGCGGCGGCTTGGCGTGGGCGTGGGCGTGGTCGGCGGCCCACATCTCGGCCATGTTGGGGAAGTAGCACGCCCCGGG…	1560
TaMYB17	TraesCS1A02G406600.1	CGAACTCAAGTGAAATTTCAGTGAAACGGCTAAGTTAATTACTCATGCACAATATAAATTAGTCGCCGTAAGAATTCAGTTGAAATTTTAGTGAAGCCGGCACGCTTTGTTCTAGCAAACGAATCCAACTCACTCACACACCGATATGGATATCTATCTATACACGCGGCACAAGGCGCAAGAGCATCCGTCGCATTCAGTAGTCGCCGTGGAGCGACGGCACCGTGGGCCAGAACTCCTCGAGGCCCCAGAAGTTGTCACCCGCCACCGCCGCCGCCTGCAAAAACTCCGGCGGCACGCCACCGTCCATGTCTCCGGCACACGCGGCACCCCCACCTCCTTGCACGGCGTAGCCAAGCTGGTGATCACCCCAGCCGCCTGGCTGCGTCGCCGCCGTGA…	1200
TaMYB18	TraesCS2A02G069300.1	ACACCCATGATGGAGTAGGGTGGTATCACACCAAGCTATGAGAGTCAAGGACTGGCCAAACAAACACTGTCAGTTTTCACAGTACTTATATGAACTTCATAACACTATACCTTTTGCTGACAAAGATGAGAGAGAGAGAGAGGTACAACAACAGTAACAGCAAGTAAGAGAGAGAGAGAGAGAGAGAGAGAGAGAGAGGGAGAGAGGAGAGAGAGAATCTTGATCCCATGTCACGCCCACATACACACACAGCGGCACAGCGCAGCTAGGCTGTCAGCCACGTGCATCTGCATGCATGCAGCCGTGACACGGGAGCGTTTAATCCACTTCACTACACGGATCAAAGCAAAACATAAAAGAAACGAGGAAAAAAGATCGCGCCAGCAGTAGAAATTAACA…	3240
TaMYB19	TraesCS2A02G097200.1	GTTCTTGGCACCACAGCCTGATCGGGATGCATGGTTGATTCAAGTTTTATTGCGGCCTCAGCCGGGCCATCAAAAGTTACACACGGCTGGTTACAAACCAATCACTCCGTATTTACCCAGCAAAGAATGAGTAAAGTCCAAAAGGAAAAAGAAAAATGAAAGATCCATCAACATTACACGTAGTACACATACTGAAGAAGACACACTAGCTAGCTAGTGAAGTTACTGAAGTATACTCATGTTTTGAGAGAGGAGGAAAAGGGATTATTGGAGCGCTAAGTGCAAGATTAGTAGCGAACGCTCCGATAATAACCTTCCCCTCAGTTACCACAGGTCACCGGTAGTTTGATGTTTCACAGCCCCAGCATGTCCGTGCACCACAGGTCATCGGCGCAGGCG…	1440
TaMYB20	TraesCS2A02G152700.1	CACACCACACTCTTTATTTAATTAACCACGCAAAAATCAAACACCTTTATATAAGCAGGAGCAAAGTAATATATGTATCCCTCCATCGTCGATCCTTCTGTGTTCGTCATATGCACTTTTACACGCAAAGTTATACAGATCAATCAATCAATCAATCACCAAATCAAGATGAAAGAAAGAGAGAAAGAAAGAAACAAGAGAGAACGTAAGGGAGAAATAATTTACAAGCCAAAACCTCACCAAACATTTCTTAGTATAGCTACTAGGAGTATTATAAACTCGCGTATACGTTACAATCTGGATCTTTGCATGTCGTGGCGGCAGCGGCGGTTGATTGCCGACCGCCGGCCGTTGGTGTCGGGCTGTCGGTTGGGTACTTGGGTTCAATTCAAGCACCAG…	1920
TaMYB21	TraesCS2A02G152900.1	GGCTAGACAGGGCTTGGATCTGGGCTGTGGCGGGCCAGGAAAAAAACAATTTCACGGGGACAAAAATACCCCTCCAAAATTAGGTTAGGGGGGAGCACTCGAGCAGGGCTCAATGGGCTGACCAGACCCGAATGAAAGCCCCTTTTCTACTAGTGGAGATCTCTGTTTACAGATGAGAAGCCAGCGGTGCCCGCGTGAGGGCCTGCCGATCTGCCTGATAAAGAAGGTGGTCCTAGGGTTCTTCTCGCGTTAAGACGGTGTCATGCTTGATGCCTGTCCTCATTGATCTGGCAGGTGGTGGTGGCTGCTGCTCTGCGTCGTCGACGACTCGAACCCGCTGCCTCTGTTGCCCGGGTCGTTGTTGTTGCAGCACAGCTCGTCCGTGGTGGCGTTGGTGTT…	1560
TaMYB22	TraesCS2A02G157600.1	CCGTGTATATATACGCGCCTACACCGCACCCCTGCTCTGGACCCTGCAGCGAGCGAGCCTTGCTTGTCCTCACCCTCCTCCCTCACCCCGCTCCCTCCAGCGCACCACAGCCTCCGTCTCCACCTCACCTCAGTCTAGCCTCCTCTCCTCACCTCACTCCCTTTGTAGCGTAGCAGCGGCCCGCGTCACGCGATCCTGCTCGTATACGGCGCCGGTGGTAGACCTCTTGTCCCCGCCCATCTCGCAACTGCAGCAAAAGGCGACCGACCCCTCCGTCCCTTTCTCCCTCTCATCCCGTTCGGTGTAGCCGAGGTAGCAAGCGGGGGAGCGGGAAAGAGCATGGGGAGGCCGCCGTGCTGCGACAAGGAGGGCGTCAAGAAGGGCCCCTGGACGCCGGAG…	1860
TaMYB23	TraesCS2A02G158900.4	CTTTAAAAAAAACCTCCACTCCACTCCCGAGAGAGGAAATTCCCTCACCCTCTTCCTACTCTACTCACCCACACCACCGCCCACCCCACTCTTCTTCCGGTCTTCCTCGCTGTCTTCTTCCCCAGCCCTCCAGTTCGAAAATTCCCACCCTCGCGCCCAAACTCCAAACCCTAGCCGGTCCGGTCCGGCCCAGCCCCCCCTCCGCCCCGCCGGCCCCGCGCGCGGAACATGCGGGATCTGGGCCCATGGCGACCGGCCCCGATCTGACCTCCTCCTCCGCCGCCGACGCCGCCGCCGCCGCCGCCTCGTCGGCGGCCAAGAAGGACCGCCACATCGTCAGTTGGAGCGCCCAGGTGCGCAACTGCTGTGCTCTTCTCTCCGTCTCGCGGTTGCGGAATT…	5040
TaMYB24	TraesCS2A02G206400.1	CCTTTATAAGCCTTTCCCTCGCCCCCACACACCTTCGTCTCCCGTCCTCTACCTCCATCCATCCGTCCAGTTTTCAGTTTTCACACTCTCCTGGCTAGCTAGCTAGCTCCTCTCCATCCTCTACAGCGGCTGCGAGACAAACTGAGCCTTTTCCTGCTCGCCCCATCGCCCAATCCGTCTCTACTCTACAGTTGTATACGCGATTAGATGGGGCGCGCGCCGTGCTGCGACAGGACCGGGCTGAAGAAGGGGCCGTGGACGCAGGAGGAGGACGAGAAGCTCGTCGCCTACATCAAGAAGCACGGCCAGGGCAACTGGCGCACCCTCCCCAGGAATGCCGGTAAGCGACTCGGACTCATGCAGCTGCTTGCTCTGCCAAGTTGGTTAGTTAGTTATCCA…	1740
TaMYB25	TraesCS2A02G230400.1	AACAACAGAGCATGTCGACAGTGTATATATTACTGCTAGGCGCTAGCTAGGAAGAAATTTAAATAGATTTGTTGATGGCAAATTCAACACTCAATTTAGCATGCATTTCTTTCTGACATGGACGATCTGAAATTCTGGATCAAGAAGACAGGAAATGCACATCAAAAAACAAATTAAGAACGAAAGCCTCAATTAAAACATGGATCGAAAGGATCTAATTAGGGGGTGAGGATAATGAGCTAGCTCAATTAGCAATCCCATTGCAGCTGCTCCATGCCATTGCCAGCGGCGCCGCAAAATAATCCGCACGACTCCATCAGCTCAAGGTCGAACGCCGCCGTTGTACCGGCGGAGCCGTACACTTCCGAAGAGACGTCCATCATATCCAGTCCCTTGCCA…	1860
TaMYB26	TraesCS2A02G331200.1	AGCGCGCCGGCAGATGCAAGCGCCGCACGCCGATCGAAAACTCAGTCGCTCGAACACTCACCCAGCAAGAACGCAGCGCCAGCGACGTATCGGCCTACCGGAAAGCGGAGCCTCCACGACGGATCCCGTGCGCGCGCAGGGCGGTCCGGGAGGCGGAGGCGCCGACATGGGCCGGATCCCGTGCTGCGAGAAGGACAACGTGAAGCGCGGGCAGTGGACGCCCGAGGAGGACAACAAGCTGCTCTCCTACATCACGCAGCACGGCACGCGCAACTGGCGCCTCATCCCCAAGAACGCCGGTGAGTCCCCGGCGCCAGCAGACGCTCTGGTTAAGTGGAAGGAACGTGTTACGTTAGCTGTTGTCGCTGGCGCTGAACGAGGTTCCCGCGCGTGACAGGG…	1680
TaMYB27	TraesCS2A02G338200.1	GGATATAAGACTACAATAGTCAAGTAGCTAAATTACCAGGCATTGTTCTCTTCAAAAGAAGAAGAAGAAGTTCGAGATCATTGTCTTAGTTTTACAGAACATGTAAGTAATTTTGCCGAAGGAAGCTGCAGGCAACAAGCTCCAAGATCGATAAAATCTTCTTGCTCACACGTCTAATCAGAGCACTGTGTCAGATAATAAACCCAATAACGCGATTAACTGTAGTACCACTAGCATTAGTCCCATCTTATTCCACGGTCACCACTAATAACTATTTACTGTGTCATGTGCCTGGTGGGGTGCATGCAGGCAAAGCATGTGCAGAGGTCGCCACCGCTCAGAACTCTGGCGCCGGCGAGTACGCCTCGTCGGCGGGCACCACCGCTGACGCAGACGAGT…	2820
TaMYB28	TraesCS2A02G363800.1	AAAGTGCAGCAGAGCTTTCAACGTGTCACCAACTGAGCCTCCTGCAAAGTGGGCGTACGATAGTTGTTGTTGTTGTTGCCGCATCATTATCCATCACTTCAGCACCATGTACTCTCGCATCCCTCCGTTCGCTATCAGAAGGGAGCATGCAACTTCTTAATGGGGTCTTCTTTTTCTCTCGCCGCGAGGGCTAACGGTGGGAATCCAGCTACCACAGCGCGCATGCCCCACCGTCGCCGTCATGGGCCACGTCTTCGAGGTTCCACAGGCTTCCCCACGTGGCGCCGTCATCCTCGGTCGACCCATACTCCTCGCTCGTGGAGGCGCCGCAGCTGCCGCTCTGCCCGGCGCTGTGGAGGAGGGCGCAGGACATGGGGCACAGGAAGTCCAAGACGTCCT…	2640
TaMYB29	TraesCS2A02G370000.1	TTGCCCTAGAGAACCCTGCCATCACCCACGTACAGTCGTACACACTGACGCGCACATTTGCTACACTGCACGGTACATATACGTACACACGCCACGGCAACACACGACATGGGACATGCACAGTCATGTGCACCACACACACACGTATGTACGTACGCGGACGCATGCATAGCGCGCTTCGTACGTTACGTTAGCTAGCTACGAAACCCCTAGCTTTGCTAGCTAGGCGAGCTACAAACAAACCTCTAGCTTAGCCTCACTGGAACTCGGCGAACAGGCCGTCCGCCTGCGGGTACAGCGAGAACCCGCCGTGGAACAGGCCCAGCTCCTCGGCCGCCATGTCCAGGAACACCTGGTACTCCTCCGCCGTCACGGCCGTCGTCACGTTGGACGCTGCCG…	1620
TaMYB30	TraesCS2A02G370300.1	CCAGAAATTCAGACACCAATCGGATACGGAACCTATGAAACCATGAAATCCTTGCGCTCTGCCCTCGTTGTTATTTCTGTATACACGTTCCCCGGGACCAGAGCGGGGCTACAAACTCTTACGAAGAAATTAAACGCTTTGTTCGCTACACTCTAAACCTTAAGACTGCACAATTATAGGCAAAAAGAAAGAAAAAAAGTTTAAAACTGCACAAACACGGCACGATGATTTACAGCACGGAACAACGAATCAAACACCCCGCGACGCTTTGCCGCAGAACACTTCGCCGCTCGCTCGATCACGACGGTCGGCTTAGCCTGCTGCCTCACCCGCGACGCCGGGGTTCCCGCCTAGTTGATCCCGAGGAACTCGCTCATGGAGAGCAGGTCGCAGAACCCT…	2520
TaMYB31	TraesCS2A02G370400.1	TACCATACAATCTCGATACTACGGTGCAGTTTGGATGACTTGTATACACTTAAAATTAAACAAAGGCCATGGCCGTTTTACAAAAAGGCCACCGGTTCTCGAAATGCTATGTAAACCGTCTGATGACGTTCACAAATGTCATGTCTTGTGGCGAACGTTCGTCAGATATGCCCATCATTTTTTAAGGTTGAGACCATGGATATGTTATATGTGTGTCTTTTGGAAACAACGAGTTCAACTATTTCTTCTCCAGGGCGCTGGTCCGACTGAATCGTGGCCTTGAGAACTTCTTGTCAGTGACCAACAATGACTGGATGGTCCCGCGATGGAGAGGCAACGACGGCGGCGCTCCATTGCCATGTTCGGGAGGAATCGCCCAAAGACCTCGATGCATATTCT…	2760
TaMYB32	TraesCS2A02G370700.1	TCGGCCTAAATTATTCCCGTAAGTATCTTTCATTCCCAATTATTTTACACCACATTTAGTTTCATTATCATTTAAATTTCATCCATGGCAATGGTCAACTATGGTCAAAATCACTAATGTGCGATACAGGAACCGTTCTGTCCTCTTCGAACCCTAGAGGTAAGATTTTCTGGATGCTGCACGCTGCCACCCCTCTTCCAGCCATCAGTCGCCGCCCCCCTTCCGATCCCGCTGCGGTGGGAGTGCCGGGAGGCCGCAATCTACATAGAGTTGGTTTTCCTTGATTGGAGACTTTTGGTCGGGTTTTACGGAGGCGCATGCTCTAGTAAATAAAGTTTGCTCGAATTTTCTCATTTTGGTCGATGAAGTTAGGGTTTGCAGAATTTGTTAGCGTGACGA…	2820
TaMYB33	TraesCS2A02G381900.1	CGCCATTACTCCGCGGCATCAGGCAGGCTAGCCGTGCTCCCTCCCATCTCTTCTCTTCTCTTGTCTTCTCTTCTCTCCCCCAAGGAGGTCAAAGACACAGCGCATCTGCATCCGGCCTCCTCCGCGCGCGCGAATTCGGGAGGGAGAGGGGCGGTAATGGGGAGGGCTCCGTGCTGCGAGAAGATGGGCCTCAAGAGGGGCCCCTGGACGCCGGAGGAGGACAAGATCCTGGTCGCCCACATCCACAGCCACGGCCACGGCAACTGGCGCGCGCTGCCCAAGCAAGCCGGTGAGCCCCTCCCTCCCTCCCTCCCTCCCTCCCTCCGTCCTTCCGCCTCACAAACGCATCTCCGCCGTCTTCTCTCTCCCTCTCTCGCGCGGCGGCGTGCGGCTGCACCG…	2160
TaMYB34	TraesCS2A02G415400.1	ATGTGGAGCAAATGAGCATGTGGGCTCAGTGTAGAATTACCGGCCATGATGATCCTTCCCGAAGATAAGAGTGTTCATTTATACCAAATAAATATATTCACATAGCATATAGTGTACTAAATTTCAGAAATACTTACACACCATACTAACTGCATCTACTTGGCAACACTTCGAAAACAAGTTCCAACTCGATGCATTGGAAGAACGCAAGTCGGTTGGAACCTAGGCTACACTACAACACTCATCAGTAGGTAACACTACCAGTCAGCTGTGCCAGAACAGGTAGTCCAATTAGAGCCCATCCAACATTACTTAGAGTTCAGAGTTGGTCGCCGACGGCGAGAACGGCGGCGGCACCTGATCAAAAGAGTCGAACACGTCCGGGGGCAGGTCGTCGAA…	2100
TaMYB35	TraesCS2A02G445500.1	CAGTGTCCCGGTTGCATCTCGCACACCTCCGGCACAAGAGAGCGCAACAGCAACAGCTAGCGCGGAGACAGGCCATCGGCCGGCCGGCGACCATTCGGGCTAGCTAGCTGTTTGAAGCGGTGGGAGGGAAGGAGGGGCCGATGGGGAAAGGCCGGGCACCGTGCTGCGCCAAGGTGGGGCTCAACAGGGGCTCCTGGACGCCGGAGGAGGACATGCGCCTCATCGCCTACATTCAGAAGTTCGGCCACGCCAACTGGCGCGCCCTGCCCAAGCAAGCAGGTAATGCCTCGCCGTCGATCGAACAGTAGCATGAGTTCATGCCAATTTTTGCTTAAGGGAGAACTCGACTGATGCATGTGATGTGTTTTGGTTCGACAGGTTTGCTCCGGTGCGGCAAGA…	2280
TaMYB36	TraesCS2A02G447100.1	CTCTATATATACGTGGCCAAGGGAAGACACGAACATAGTTTCTGAGTTCTGACTTCTGGCTACTACATCCTCCATCACAGCCACCAGTCGATCCTAGGTAACTAGCTAGCAGAGCTTGTATCGAGAAAATCGATCTGATGGGGAGGTCGCCGTGCTGCTGCCGCGACGCCGACGTGAAGAAGGGGCCATGGACGGAGGAGGAAGACAAGACGCTGGTGGAGCACATCCAGAAGCGCGGCGGGAACGTCGGCAGCTGGCGCCGCCTGCCCAAGGCCGCCGGCCTCAACCGCTGCGGCAAGAGCTGCCGCCTCCGCTGGACCAACTACCTCCGCCCCGACATCAAGCGTGGCAACTTCACTGACGAAGAGGAGCGCCTCATCATCACCCTACACGCCGGCC…	2400
TaMYB37	TraesCS2A02G447200.1	CCTCTATATATACCTGACGAAGAGAGGACACAAACATAGCTTGTGAGTTCTGACTTCTCACAACCCCATCCATCACAGCGACTAGTCGATAGTCGTCGAGGAAATCGATCTGATGGGGAGGTCGCCGTGCTGCTCCCACGACGCCGGCGTGAAGAAAGGGCCGTGGACGGAGGAGGAGGACAAGACGCTGGTGGAGCACATCCAGAAGCGCGGCGGGAACGTCGGTAGCTGGCGCGGTCTGCCCAAGGCCGCCGGGCTCAACCGCTGCGGCAAGAGCTGCCGCCTCCGGTGGACCAACTACCTCCGCCCCGACATCAAGCGCGGCAACTTCTCCGACGAGGAGGAGCGCCTCATCATCACCCTCCACGCCGGCCTCGGCAACAAGTACGTAGTTCACGT…	1440
TaMYB38	TraesCS2A02G447300.1	TCTATATATACCTCACCAAGGGAAGACACGAACATAGCTTATGAGCTCTGACTTCTGTCCACTAGCTAGCAGAGCGTGTAGAAAATCGATCTGATGGGGAGGTCGCCGTGCTGCTGCCACGACGCCGGCGTGAAGAAAGGGCCGTGGACGGAGGAGGAGGACAAAGCGCTGGTGGAGCATATCCAGAAGCGCGGCGGGAACGTCGGAAGCTGGCGCGGCCTGCCCAAGGCCGCCGGGCTCAACCGCTGCGGCAAGAGCTGCCGCCTCCGGTGGACTAACTACCTCCGTCCTGACATAAAGCGCGGCAACTTCTCCGACGAGGAGGAACGCCTCATCATCACCCTCCACGCCGGCCTCGGCAACAAGTACGTAGTTCACGTCAAGTCTAACTACTCCACA…	1320
TaMYB39	TraesCS2A02G447400.1	ATATATACCTGCCCAACGAAAGAGTACACGAACATAGATTCTGAGTTCTGACTTCTGTCCACTACATCGATCACAGCCACCAGTAGCCGATCACCAGCCATATCGGTAGCTAGCAGAGCTTGTATCCAGGAAATCGATCTGATGGGGAGGTCGCCGTGCTGCTGCCGCGACGCCGGCGTGAAGAAAGGGCCGTGGACGGAGGAGGAGGACAAGGCGCTGATGGAGCACATCCAGAAGCGCGGCGGGAACGTCGGCAGCTGGCGCAGCCTGCCCAAGGCTGCCGGGCTGAATCGCTGCGGCAAGAGCTGCCGCCTCCGGTGGACCAACTACCTCCGCCCCGACATCAAGCGCGGCAATTTCACCGACGACGAAGAGCGCCTGATCATCACCCTCCATGCC…	1380
TaMYB40	TraesCS2A02G447500.1	GAGGAAGACAAGAAACATAGTCGCATAGCTAGCTTGCTTCTGACCACTCCATCCATCACAGCGCCGGAGCCCGATCGACTCTAGCTTACGAGCAGAGGAGGTCGCCGTCGGGAAGAAAAAGGATTTGTGATGGGGAGGTCGCCGTGCTGCTGCCACGACGTGGGCGTCAAGAAGGGGCCGTGGACGGAGGAGGAGGACAAGACGCTGGTGGAGCACATCCAGAAGCGCGGCGGGCACGTCGGCAGCTGGCGCGGCCTGCCCAAGGCCGCCGGCCTCAACCGCTGCTGCAAGAGCTGCCGCCTCCGGTGGACCAACTACCTCCGCCCCGACATCAAGCGCGGCAACTTCTCCGACGACGAGGAGCGCCTCATTATCACCCTCCACGCCGGTCACGGCAAC…	1500
TaMYB41	TraesCS2A02G447600.1	CCCGGTCTAGGAAGACAAGGAACATAGTCACATATACCTAGCTTAGCTTCTGACCCCTGTATCGACCAATCGATCCTAGATTACTAGCGGAGGAGCTCGCCGTCGAGGGAAAATATATCTGTGATGGGGAGGTCGCCGTGCTGTTGCCACGACGCGGGAGTGAAGAAAGGGCCATGGACGGAGGAGGAGGACAAGACGCTGGTAGAGCACATCCAGAAGCGCGGCGGGCACGTCGGCAGCTGGCGCGGCCTGCCCAAGGCCGCCGGGCTGAACCGCTGCGGCAAGAGCTGCCGCCTCCGGTGGACCAATTACCTCCGTCCCGACATCAAGCGCGGCAACTTCTCCGACGAGGAGGAGCGCCTCATCATCGCCCTCCACGCCGGCCTCGGCAACAGGTAC…	1500
TaMYB42	TraesCS2A02G552400.1	AAAAAGAAAATTACCTTACGGTCTCACCAACCTGGACTTGGTGTCACAGTGGAGGGGTCCGGTCACCGCTTGGAGTTATAGCAGCTTTTATTTCGAGGGCCATAGCCGTGGACCTGAATGCTAAACTCATACTCAACTGAAAGTCACTTGCTTGTTACTCTTACATTCAGTCGATCGGTGAGGAGCTGTACGTCTTCTTGCACCCAGTAACCTGCACCAAAACCAAACCGTCAAAAGGGCATTTATGTCATCATGATAAGGCGTGGAAAGTTCAGTTTTCATACCTTCATATCGTGCTAATGACGTATAGCTCTAACCTGCCTTCTCCTGCTGCTCTATTTAGCTCCTCTGCACTCAGCTGTCAGCTCTTGGCTTCCTAAAGGTAGCATAGTACTCTAC…	2400
TaMYB43	TraesCS3A02G044700.1	TCTCTGCAGCTAGGCCCTCTTCTCATCTCATCTCTCCCACTTCTCCTTCCTCCTAAATCCTAATCCCCTACACACACAGTACACTCCAGCACTCTGAGCTACTAGTAGTAGTACTTGTGCATGGTCATATCCAAATCCATCTATCTATAAGGGAGCTAGCTAGCTGTGCCCTCCGAGGGGTTCATCGATCATACTCATATATAGTAGCTACGAGGTAACCAACAATGTCACGGAGGAAAGGAGCAGCAGCAGCAGGAGGAGGAGGAGCTGGGCCCATGGAGATGGCGGCCATGGAGGAGGAAGCTGCCGAGCTGAGGAGAGGCCCCTGGACGCTGGAGGAGGACAACCTCCTCATGAGCTACATTGCTTGCCACGGCGAGGGCCGCTGGAACCTCCTCG…	1680
TaMYB44	TraesCS3A02G094300.1	AGTCACCACATAATTAAGCACCAACTGCAATTAGTACACTAGCTAGCTGAACTTTCCATCGACGCAGGAGTAGCCAAGGAGTCTACTCAAAAAAGCTAAGCAAGAATGGTGGAGAAGCCGGCGAGCCAAGCCGACGTCGGCGGCGAGGTTGAGGCGCATAAGGAGAGGAAGGGGCTGTGGTCGCCGGAGGAGGACGAGCGGCTGTACACCCGGATCACCAGGCACGGCGTGTCCACCTGGAGCTCCGTGGCGCAGCTCGCTGGGCTGCGGCGGAGCGGCAAGAGCTGCCGGCTGCGGTGGATGAACTACCTCCGGCCGGACCTTAAGAAGGAGCCCATCTCCAAGCGTGAGGAGGAGACCATCATCTCCCTCCAGAAATCACTCGGCAACAGGTACTTA…	1260
TaMYB45	TraesCS3A02G108000.1	ACATAGTGAAGAAACGTGGAGATGAAAGCATGCGAATCATAGTGATCAAGATTcAAGAAGCACATTTTCACGTTTCCAACCGTGCGAAGATCACCTTCTCATGTGGCAACCGGAGCTTGTATCTGAATTTACTCATGAAGATCGGGTGCTTTTGATAACAAACACGTTTGATCGATCGGTCACGAGGACGCGCGCACGCGCGTGGCGCGTCGATCGGTTGATCTACACTAGTGACAGGGTCGGGTCGAGAGGGTAGTAGAAGCCGCCGAGGAACTGGTCCGCGGCGGCGAGGTCGGCGCCGGCCGCGCAGAAGTCCACGAAGAACCCGCCGGCGTTGTCGACCGCCGACCAGTTGGACCCCGACGACGCGGCGGAGGCCGACGTCGAGCCCTCGCCGGC…	1380
TaMYB46	TraesCS3A02G187800.1	GCACAAACAAATGGAATAGAGACAAGAGGACATGAAACTAAGTTCGGGTTGCCACCATTACATTACATGCGACTTGTTTTAATCCCATCTGAATAAGTACTGTAATCAGCGGCAAAACTGAGGAGAGTGAAACCAGAGAGGTCACATTCATCGCCATAAATAAAACAACTTAACTCCTCATCCTCCTCATCTTCTCCTAGTCTGCTTCTTCTAGACTCTAACCTTGCTTAACTAGCTAGGAAGGATTGGCCGCCTCCCTTAGGATGATGATGATGATGATGATATCGGCCTCCACCTGTACACCGCACCGCCCCGCCCCGCCCGGTCATGTCGAGCCCACGCCCAGGAAGTCGAAGAAGGGCAGGCTGAGCTTGTCGCCATCCTCCTCCTCGTGCTGCT…	1920
TaMYB47	TraesCS3A02G200300.1	TCTCTCTCTCTCTCTCTCTCTCTCTCTCTCTCTCTCTCTCTCTCTCTCTCTTGCACAGCGGAGTGGCCCTTTTCTTTTCTTGAGTGAGCTAGCTAGCTCAGCTCCACTTTAATTTGATTGTTAATTAAATCATTATACTATTATCTTAAGGCTCAAGCATTGTTGGAACTGCTTCTGTCTGTCTGTGTGTGGCGAGATAAGTGTCGCTTTTATATCGCCTGTGCCCTGCCCTGCCGTGTCTCACCATCATTGTTGCCATCACAGGCCGCTACCGCGCTCGCTCACTAGTCACTCCACCCGGGAGCACGCATATGCGTGCGATGGGACGCGAGGCAGCAACGGCAGTGGCGTGCTCCTCCAACAAGCCCAAGCTGCGGAGAGGGCTGTGGTCGCCGGAGG…	2040
TaMYB48	TraesCS3A02G229500.1	CTGCTCACTCATCGGAACAAACCGTGGTTCATCGACCAGTTTACAGCACAACTTCTTGTAAATACCCTACTGCCACCATGCATAATTGATCAAGTCCGCGTAGTGCCGTTTCTACGTCAAATAAACGTAGTAGTACTAGTAGCATGCATCCAAGCGAAGTGCAGAATAAAGAGGACGAGTCTAGAGTGCTTCGTACACTGGGTCTGAAAGCGGGAGAGTCTCCCAAAAATTGTCTTGGACGTTCCAAAAGTTACCGCCGAACTCAGACGGGAAGAAGCGCGTCGCCGACGCGCCCACATCAACCGTTTCGTGGTGGTCGGCGGCGACCCAGCTCAGGTCGGGGTAAGGGAAGCTCGTCTGCGTGTACTCGTCGCCGACGGTGGAGCTGGCGTGGCTCGT…	1020
TaMYB49	TraesCS3A02G251200.1	TTGGCACACGGACAAGCATGATATATATACTTATAATGACATATATAATTCCTACAATATATATTTACACGTAACACATGTAAATACTAGCACAGTAGTATACCCTAGGAAACGTACATGAGGTAATTATTCCATCATCAGCTAGGAGTATATAATTTCAGGAAGCCAACTACTAGATCAAGCCATACATACACCTACCCAAATACCCCCAACCAGTAACTCAGGGAACCCAGTGGAGCTGCATGCCGGTGTTCGCAGAGAAGCTGTCGACGGACGAAACACTGGCCGCCGACGTGGACGAGGACCCGAGGATGGCGTCCATGAAGTCCGCCACCGGACCCATGCCCGGATCGGCGGCGAAAGCGCCGGCGCCCTTTGGCTCGGCGAACACCGGGAGGC…	1920
TaMYB50	TraesCS3A02G254500.2	TCCTTTGCTGTTACTAGTAGAACAGTAGAAGCTGCTCCTCTTCCTTGCGCCCGCACGCACCCAACTATAGGAGCACTTTATTTTGGTTACGGAAATCCTAAGCCGACGGAGCACAAGTAAACGGGGTGTATCTTCAGCTCCAATCCATTGCAGGCGCGAGCACCTCAAAGCGCACACACACTTACACACATACTCCTCAGCTGGAGTAGGTTGCTTGAGACCTACTGCTTGATTGCTGCGTCGTCTTCCCCTCCCCGGCCCCCGTACGTACGTGCGCGGCTCTTGGCACGCACGCTTCCCCATATATACCCCGGCCAGCCTTCCCGACCGAGATAGATAGATAGAGATACACATGCAAGGCAACGAACCAACCATCACACTGACGAGGTAGCTCGCCGG…	1920
TaMYB51	TraesCS3A02G257800.1	ACCAGACCCCTTCATCACATTAAGCAATTCATGTGTACGCAGTTTGTACTATCTGCCCATCATCAATCAACTTATTTCGCTAGTCAGCTGATTCGCGATTACTACAGTGCATTGTAAATCTGCATCAGCTAGATAGCGCCAACCTTGTGATCAGCAGCCAACTGGCGCTCATTCATCAAGGAATCGAGGAACGAGGTGAAGGTGTCGTCGTCCACCATTGGACACCCCATCACGTCGTTGAAGACTCCGCGGGAAGCAGCGTAGTCGGCGAGAAGCTGATCACCGAAACCTTCGAAGTCATGGGCGTCGACGCTCATCGCCGCGGCGAGGTCGTCATTGCCTCCGTCGCCTGGGTTGTCACGGCCGTCGCGTCCAGTTCCAGCGGCAGACGAGGTCGGC…	1080
TaMYB52	TraesCS3A02G286600.1	AACTTATATGCAGACTAAAAATGACTGGATGGAGTATAACTTAGAAACAGTAGATCTAAATATATACACAAAAGTTACCACGCTAATTCAGATCTTCAGACCAATTCGTTCCTAGGTACAGCAACTCTTGCGTCGCTATGACCTCGTCGTAAGATGAGGCCAACAAATCTAGGAAAGAGTCGGGCGTGGACGGCGGACCGAAAATGTGAGCAACGCAAGGATCATCAAATTCAACCATGCCGTTCCCGCTAGACTCCGGCCAGAGTATTGTGTCATGCACGTCCACTGGCCACGTAGCGCTGCTCCCAGCTGCAAAACTACTGGCGGCCGGACTTGTTCCAAATGAAGACGGCGACGACATCACCTCCCCGGTGGATTCACGGGTCGTGGACTGCGGCT…	1560
TaMYB53	TraesCS3A02G336500.1	CCGTCCCCTATGAACGCACAACGCATACACATCCTATCGCTGTGAGCACATCCGAGAGACAAAACCAGCATACCATCATGAGCTTTTACAAAGACATCGTAGGCGCCTCGTATTCGACGGGAACATCTCATCCCACTCAACGCGCAAACCCTGCAATCAATCCAGGTTAAATGCCCATTCGATCAGCTCCTCTTTTTCCCCTAGGGTAAAAGAGTTTTATTCCATATGAATGAATAGGGTTACACTCATATCGATCAGCTCCACCCCCTTTTCTTCAAGTAAAAGAGTTTTATTTCATATGAATAGAATTGCAGCCCTATTGATCAGCTCCTCTCCTAGTGTCGTGCCCGAAATTATGCCTAGCTAGCTGGTGGGCAAATATACGGTGGGCGCCAGTGT…	6060
TaMYB54	TraesCS3A02G365200.1	ACACTCAGGAATCAAATCACAAAGACGGACCCCAGAGAAAAATTTGAGCGGTGAAGCTCTTTTTACAGTTTCAAAGAATTCAAGCGTTCTCTCAACAAATATACAGAAGAAGAAAAAAATCCCGTCTCGCAATTAAGAAATTGGACATACGAGCCCCCGTCGAATCAGCAAGGCTGGCAAGAGCAGAACCTAGTCCAACAAATCTGAATCCTAGTAATAAGCTGTGAGGCTCACATGATATTTCGATGCACCCAATCGCATCCGATCAGCATCCATGGCTGCCCCCACGAGGTACAGAATCTTTATATCATCAATTCATGGAGCCATGCATCATATAATTGAGACAGGTAGGGCACGGGGAACCGGCCAGCTGGTGACAAGCGTCAGGTTTGGGGCAAC…	4500
TaMYB55	TraesCS3A02G368700.1	AGCCCGGAGATTAAAGGCTGAGGCGGCACCTCCTGCTCTATATGATGCGGGTCCCTGGATCTTCATCTCGACAGCGACTTGCCTTCTTCCCTGTGCCAGACTCTTCCCCTCTCTCTCTCGCTCGATTCCTCGAAATTCCACCCCCCTTCGCCGACCTCCTCCTTTGTTTCCAAGTTCCGACCTCCGGCGATGGCGTCGTTGGGGGAGATGCTTTTGAACCAGGAGCTGGCGGCGGTGGCAGCCATGTCGGCGGACGTGCACGGCAGGTTCGAAAGGTACATCCTGAGCCCTGCCCATGGTTTTCCCCACTTCCAGCAAGCTGGCAGCGCTCCGGCAGGATTCCCCGACACGGGATTGCTCGTTTCCGGCTTGGGCATGCCTCCCTCCACCTGCCGGAGG…	2520
TaMYB56	TraesCS3A02G384400.1	ACCCAACCCAACCCAACCCAGCCCCGACGCACGCCAAGCCCCTCGCGCCCGCGCAGGCGGTCAAATCCCCCCAAGGGATCGGGTCAATGGAGCGAGAAACCACCACCAACACCCCGCAAAAGAACCACCCAAAAGCTCTGCTCTCGCCGTCACGCCCCCCATATATACGCGCGCCCCGCCCTCCACGGCGCGCCCACCCCGCTCCTCCACCTCCCCTGCCTGCTGCATACAGCCGCGAGCGAGCGAGCTCAAGCTCCGAGCCGCCGCCGTCGAGCACGAGGAAGGGAAGCAGAGTAGCCATAGCTAGCGCCGGCGCCGGCATGGGGAGGTCGCCGTGCTGCGAGAAGGCGCACACCAACAAGGGCGCGTGGACCAAGGAGGAGGACCAGCGCCTGATCG…	1620
TaMYB57	TraesCS3A02G418100.1	CCCGCCGTCCCCCGCTCTCCTCGTCTCATCCGAACTTCCACCTGCACCAGCAAACGACAACAACAACGACATACTCAAGCTCTAGATCACTTCCAACTCTAGCTCACTCTCGAGTCCGGCCATGGATCACTTCGACTCCTTCGGGTCGACCGGCATGGACGCCGTCTGGACGGGGCCTTGCGGATGGCCGGCGGCCGCGGCGACGACGGGCGGGGGGCAGGAGGCGACGGACCTCCGGAGGGGGCCGTGGACGATGGAGGAGGACGCGCTCCTGGCCGGCCACATCGCCAAGCACGGCGAGGGCCGGTGGAACGAGCTGGCCTCCGCCGCGGGGCTGAGGCGCACGGGGAAGAGCTGCCGCCTCCGGTGGCTCAACTACCTCCGCCCCGACGTCCGCCG…	1440
TaMYB58	TraesCS3A02G439500.1	CAGAGAGACGTGTCGTGTCGGGCAACGCCATCATCCGTGCTGGGAACTTCAGCAGTTTCCATCCTCCACCGCGAACTGTGGATTGGTTGATTCCAAACACAAGCTGATGTTCATGTGGTACACGAGTTAAAACAAGTAGAGTGGCAAACAAGCCAGCCAAATATACAGAGCCAACATAGCTAGTGCCTTTTATAGTAAGCTATCTAGAGGCTAGAGCTAGCTAGTGATCCACCTGCCGCACGCACTCTCTGCTAGAGCATCGGCATCGATCCATGCATCCGTCTATCCATCATGTCGCTCCAACCCCGAGGAAATCTATGTAAGTCGGCGACGGCGACGTGCCGTCCAAGTGAACGCCAGCTTGGTCCGTCACGGCAAACACGGCGGCAGACGATCCAT…	3720
TaMYB59	TraesCS3A02G535100.1	CATGTACAAAAGCATAAATCCCAAGGCAGGCATGCACTGATCACATGGAGAGTACATATCAAGTCTCGTCTCAGCTAGGATATGACTTGGACGCATGCACGTAAGCATCTTCAGCTAGTTGGCAGCTAGTAATTGGCTAAGCAAAGATCGATTGTGTATGAAAAAGATCATGAGGCACCGGCGACGGCGAGCATCTTCTTGTACTCGACCTCGTCGTCGCCTATCCCCCAGAGCGAATCCGAGCAGCAGTAGTCCCACACCGGCGATGAAGGCGGCGGCACTATCATCGACGGCACGGCGGCTCCCCATGCGTAGGAGTCCATGATGGCGTCGTTCCAAAGGAGGTGGCTGTCCATGCCGATGCCGGCGGTGTAGAGCAGCTGGTTATCCGCTTGTTCC…	1260
TaMYB60	TraesCS4A02G006100.1	CCACGCAACACAACACACACTTACACCAGTGACCACGCACGCGCTCGCTATATAGCCAGCTCGACGCCGCGCCGCTCCTCACCAGTCACCACCACTCCTCTGTGTGATAGATGATTCCAGCCGTTGCTTGCGTCGGATACGACCGCACTGACGCGATGGAGGTGCCATCGCCGATCAAGACGGGGTCGTGGAGCCCTGAGGAGGACGCGCTGCTGGTGGCCCTTGTCCGGCAGCATGGCGCGCGACGGTGGAGCGTGATCAGCGCCAGTGTCCCCGGGCGCACGGGCAAGTCATGCCGGCTGCGGTGGTGCAACCAGCTCAGCCCGGCCGTGCAGCATCGCCCCTTCACAGTGCAGGAGGATGCGCTTATCATCGCCGCGCAGGCACGCTACGGCAACA…	1080
TaMYB61	TraesCS4A02G047900.1	GGGCGCACAGATCAGAGGCTCAGACTCAGGTCCACGGCCGAGGCCTCGCCCAGCCCCGGCAACCCCAGCGTCAGGTCGGTGGTTACATCGCCCTCTGCCGCCGCAGCGGCCTCTGCCTCCTCTTCCAAGACCCCGGCCGTCATGGGGAACAGCTGGAGGCACACCCGGACGGCCTGGTCGTCTTCGGCGGCGGCGGCGTCGTCCTCCGTGGCGTGAGCGCCCAGCAGCTGCTTGCGCAGCGTGGAGTTCCACCGGTTCTTGACGGAGTTGTCGGAGCGTCCCGTGAGGTAGCGCGCGATGGTGGCCCACTTGTTGCCGAACTCGCGCTGCCTCCTGATGATCTCCTCGTCCTCCTCGGGCGTGAAGGGGCGGCTGTCCAGCTCCGGCGACAGATGCTGG…	600
TaMYB62	TraesCS4A02G075200.1	CTACATCCGGTAGGCCTGCAGCGGCATTACGTCGAACACCACCCTCGCCGCCGGCCAGATCCTCAGCTCGGTCAGCGGGTCGCCTGCTCCGCAGGACATGTCACTCGGCGCCGCAGTGCCGGCATCGCCCCTGATATCCCCGGGCACCAGAGGGAACAGCTCGAGGCACTCCCTCGCCGCCGCACATGTCTCAGCCTCCGGCACGACCTCCGTCGAACGAGAGGACATCCTGACATCCCCGCTCGCCAGAGGAAACAACGGCAGGCACCCCGGCGTGACCTCGGGGCTGGCGGCCTTTCGGTCGGCAGAAGGAGCCAACGGGCGCGGGGGTCCCTGCAGGGTGGGCGCGCGCTTGTGGAGGACGGAGTTCCAGCGGTTCTTGATGGCGTTGTCGGTGCG…	780
TaMYB63	TraesCS4A02G075400.1	GTTCAGTAATCTCCAGTGAACAAGAAAATTGCTAAAGATTGATTTGTTGATTACAATGGTCATGCAAATTACAAGACGTTCAGAATTTTCTTGATCATCAAGAAGCACAAAGCATTACACTAAGTCCAGAACTTTCTTGATTACCTAACCAGCAAGCAAGACGATTACAGAAAATCCAGCGCTCTGTTGATACCAAGATCCAATGGAGTCCTAACAACATTCTCGATCAGCCAGAGCTTCCATTACAAGTCAAATCCCACTAGGAAAATTCCCCACGATCAGCAAAAAGTAAGACGAGAGAACAACAAGTCTAAGCAAATCTACATCCGGTAGGCCTGGAGCGGCATTACGTCGAACACCACCCTCGGCGCCGGCCAGAGCCTCAGCTCGGTGAGCGGG…	4380
TaMYB64	TraesCS4A02G113000.1	GTCGCTAGGTGGTCTACGGACCTGGATGTAAATTTTACTTCTAGTGTTCTTTGTACTACCTTGACAGTTGATAAATAGATCGAAAGTTTTCACGCAAAAAAAAAGTTCAAACGAAAATGTGATGCCCTAAATATGCTTAAATACCGTCCCAATGTAAGATATGTAACCTCTAGTAGTTAAATAAATGATCAACCGCCCCGCCCCAGCTCCGACGTCGAAGAGGAAGAGCCTCCGCCGTAGTAGTATGCCGGGTCGGCGAGCAGGTCGGCGATGAGCTGGTCCACGCCCATCTTTTTGTCGCTGTCCAGCATCGCGTCGATGAACGCTGACGCTGCGCTATCCTCCCCGCCCCCGCCGACACCATCGGCTGCAATACTATCAGTGTCTCCATACGCTGCT…	1860
TaMYB65	TraesCS4A02G118400.1	TATTTGGATCCGAATTGTGTACAGTCGGAGACGAACTCGAACAGTTCAAGTTCAACTCAAAGGTTCATTTCACTGCTTCTGCAATGATGCGAGCTTCCACAGCAACCGGGATGCATTGCACAGCAAACCTAGCAGATCCCCACTACGCTCAGACGCCATATACGACTCTACCACCAACGCTATGATATAGGAAAAGTACATGCACAAGACCACACATATTTACAAGAAAGCTAGCAAACGCTACCAAAACTTGCACACACACGACACCTGCTTTGCTATTGTTTCTGAAAAAGAAAAAGACACCTGCTTTGCAATGGGCTGGGGCTGCTCGCCGCTGCCGTTCTGGGATCTTCTCAGCACGCGTCGGAGAGGAGCCAACTGACGAACGACTCCAGCTCG…	5460
TaMYB66	TraesCS4A02G124900.1	ACAATTAGCGGCGAGAAATGGGCGGAATGCTATGCTCGCAGTACGAATTTAACCATGACTTGACGTCGGAGCATTGCTTTTATTACCACTTCTAGAAACTACAGTTCCTATCAACAGTTCACTTCATATACTAGTACTTCCTCCTTTATACTTATATATGTAGTAGTAATCACTCGAAAAGAATGAGTAAGATTAAACGGAACATAGCATAATTAACGGCGGCACAGCTAACACTAGTAGATCATCTGCTTCTGCTACACTTTTACGTATCTGTTTACCCTTGTACGTAGTAATAAATTAACACAGGAGACAAGACGGCGCAGAACTGGAGCAGAACAGGCCGGGAGATCTTCACGTGCAGGGTAAATTAGTCTTGTTTTAATCCTCCCAGTCCCAGGT…	2220
TaMYB67	TraesCS4A02G172200.1	GGTGGAAAAAGGCACAAAAGGTAAAACAAGATCCAACGAAGAAATTCAAGTGCCTTACACTTTTTAAAGTTAGCTCTACAAAATATTAGTACTTAATTAGCTAATTAAGTTTGCCGCCATCCTCACTCCGATGTATATGATCTATTAGTTGTATGATACACATGTATAAGTATAAAAATCGCTCCTCGATAACTAGAAAACTCATTGCATCTTCCATATGTCCTCGAGGCTCCAGAGATTGTCAGCCGAAACGCCGACGTCGGAGAAGCCCTGCACCCATCCGCTAAGCTCGTGGTCGACGTGGAAAAGGCCACCGTCCTCAGGCTGGATCTGCATATGCATGGCCCAGAACTCTTGGTCCGCTTCCTGCATCCAGTCCCCTCCGCTCGTTGTCTTCTC…	1560
TaMYB68	TraesCS4A02G173300.2	CTAACATTTTCACCAAAATATCATTGGAGATTGACTGCTGTATCATGCATATAAGTTGCTCTTGTATTCCATTCTGTGAAGGGCAAGAGACATAAGCTATTTTACACACTACATAGGCACACACATCATAAGCAGACCTGAAAATCTACAATGTTACAGTAGATTTGTAAATATTTAGATCACCCTCCATACTAATGCAAACATAGCTACTGGCAATTCCGGCAAGCATATATATGTATATGCAGACATAGCTACATAGGTAGTGGAAATCTGTTAAGCATATATATGTATCTTAGTAACCTGACCTCGATCCTGACAGCTTGAACCTTCAATAGCAGGAACGTTCTCCATTACCATAACCAAATTGTGGAGCTAACATCTTGAGATCACCATTGTCCA…	1440
TaMYB69	TraesCS4A02G189700.1	AGTGCACGGCCAGAAAAAGACGAGATCAAATCAAGCCGGGGATCCAGAGAGAGTGATCGAACAGTAGTGATGGGGAGGCCGCCGTGCTGCGACAAGTTGGGCGTGAAGAAGGGTCCGTGGACGCCGGAGGAGGACATCATCCTGGTCTCCTACATCCAGGAGCACGGCCCCGGCAACTGGCGGTCTGTGCCGGTGAGCACCGGCCTCATGCGCTGCAGCAAGAGCTGCCGCCTCCGCTGGACCAACTACCTCCGCACCGGCATCAAGCGCGGCAACTTCACAAGCCACGAGGAAGGCGTCATCGTCCACCTCCAGTCACTCCTCGGCAACAGGTATACCTACCACTGATCAACTTCATATCATCAAATCAATGGGTGGCTGGGGCAGTGGCCTGGCGTC…	1500
TaMYB70	TraesCS4A02G211100.1	TCGATCAACAGTTCAACACATGATCATGTTCAACAGTTCAACACATTACACATGATCATCACAGTTCTAATTAAGGCCCTCCTTGATCTCTGCCATAAACAGTGCATGCATGCGCCTATCTAGCCAGTTAATTACCAATTAACGGCGATGCAATGCTCTAACAACACAGATCGATCGACAAGTTGATGGAGGCTGCAGCCGGCTGCTTCCTGCGATCGATCGTTCCATTGCCACGGTTCACGAGGACACGCCGACGCCGAGGAAGTCGATGAACGGTGGCGCATCCTTCGTTTTCAGTGGTTCATCGCCGTCGACATGGTAATCCTTCCTGTGCTGATGGTCAGGGCCGCCACGGCCATCCAACGCTAGTGCTTCTCTTGAAGGTGGGGAGGAGAAGGC…	2700
TaMYB71	TraesCS4A02G217800.1	CCACCTCCCCCCTCTCCTCTCATCGCACCAACTCGGTCAAATGGCCCAGAGGGATCCGCGTCAATGGGGCCCCGCTCCGCTCCACCCCCATCCTCCTCCTCCCCGTATAAAACCAACTACCCACCCCCGTCTCCCCTCTCTCTCTCCTCCTCGCTCGCTCGCTCTCAAAAAGCTCGCACGCACGCACGCACCACCAACACCGCACCGCTCCTCCTTTCCCTCAGACCCACCCACAGCCACAACAGCATATATCATCAGTCCGTTACTCGTGTGCGGCGCCGCCGGCTCCTGTCTTCAACGTACCTACGTGCCGGCCGGCGGCATGGGGAGGTCCCCGTGCTGCGAGAAGGCGCACACCAACAAGGGCGCCTGGACCAAGGAGGAGGACCAGCGCCTCAT…	1560
TaMYB72	TraesCS4A02G262500.1	TGTGTGCGTACATCAATAAATTAAATGTACATGTCATATATATACTTTTGCATTTCGCTTAGCTTCCTCTATAAGTATATTTGGTGTTAGATTGCTACAGATGTAGCATGGCCCGGCCTCCTCACAAAGCATTACAAGCTGCTTTGGATGCACCACCCCTAGTTAAATACTGACCCATAACACATATAGATAAGATAAATCACTGACGAGAAGTCCCAACCTCCATGAAATCTATGAGCGACACCTGCCCTTCGGCTTGCTGATCGTCGTCGTCGTCCCGGTTCTCCTCGATGCTCGAGCCGCACTTGGTGTCGCTCGAGCTCACGTTCACCTGGAGGAAATCGTAGAACTCCACCGATCTATTCGTATCTGCAAAACAAACCCTAATTGACTCATTCC…	1860
TaMYB73	TraesCS4A02G322200.1	TACGCATGCATATACAGCTGCGAGTCCGAATCTAAGAATAAGGGGCGACGGGGATAAGGAGGACATATGGAGCTCGTTATCTCTGTCTTTTATTTATACCTTTATAAAACCAACGGCTTATTAACCGGAAACACAAGATTGGCGACCAGGAGACAGGAGTGCGAAGAAACAGACAGGGCCTATCAAAACATGATGGGGTTTGCACAGCAACCAGAAGAGATGTCCATGAGCCCGTCCACGGCAGCCTGCCCCGGTGTCATGTCGTCGAGCAACCAGTTCTCGAGCACCGAGAAGGTCATGGCCGTGGCAGCCTCGCCACGGCTGGCCAATATCTCTGAGGACGAGAACCTGTCGCCACTGGTCATGGAAACTGCGGCACCGGCCTCTCCATCGGTCCGG…	1740
TaMYB74	TraesCS4A02G411900.1	TGGAGTGGTGATAAACACAACGCCTTGGTCGTCTCCTCCGCCAGCTTCCAACAAGCTATCGGTCTGCTGCTCTGCCTACACCGCCGCGCCGATAGGATAGCTGAGCTGAAGAGCGGCATTCTTGTTCGGCAGCTGAGCGTGGCATGTCGAAGGCGCCGCGCGGCCCCAGGAAGCCGGCGACGAGAGGCCCTTGGTCGACGGAGGAGGACGCCAAGCTGACGAACCACATCGCCAAGCATGGCCTCGGCCGCTGGAGCGACATCCCCAGGCTAGCAGGTATACTGTGTAGAGAGTGTGCACAGTAACTCGCGTCACGGTCGATTGTATAGTGCTAACACATCTGATTTTATCATGCTCTGTGTGTGCAAGTCCGAATCGCTATGCTAGCTACTCCTAGTT…	1320
TaMYB75	TraesCS4A02G459100.1	CATCACAGCTCACTTGAGTTCAGCCATGACACTTGCCTGCATAAAAATAAATAAGAGGATTAATTAATCATTTCAGCTAAGCATTGTGTGAATTAATTTCCAGATAAAAATAACCAAGCTAGTTGAAATATTGGTCAGAATTAAGTTTGGATGGAAAAGACATGCAGGCATAGCATTTGCGCTTTTCTTTTTGATGGAAAGTTGATGGAATGGGAGCAGGTACTCACTCTAGCAAATCCTTCCAACCACCGTCCGTGTTGAGGTTGTCCATCAGGTTCAGGCTCTCTAGCCCGTTGAAAGGGCTCGACGCCGGCGTCTGCTCGCACGACATGCCGCCGCCGCCATTTTTCTTGCTCTCCTGGTCATCGGCCTCCATTGGATCAACGGTCACGTTGCTCC…	1320
TaMYB76	TraesCS4A02G459200.1	TCTCCCGCACACAAAGACTTCCTTTTTAGCATTCCATGCCGCCATGCACGCATCATCCCACCCGGCCCCTCTAAACCCTTCCCTATAAAACCCCCTCCTATCCACCCCAACGAAACCTCAAAAACCCAACTCCTCCGCCGGCCATTGCTAGCTACGCCTCTCTCCGGCAAGCTAAGCCTCGCAGACAAAGAAAGAGAAGAAGCTCAAGCTACGCGATGGGGCGGTCGCCGTGCTGCGACGGGGAGGCGGGCGTGAAGAAGGGCCCGTGGACGCCCGAGGAGGACAAGCTGCTGGTGGACTACATCCAGGAGAAGGGCCACGGCAGCTGGCGCCGCCTGCCCAAGCTCGCCGGCCTCAACCGCTGCGGCAAGAGCTGCCGCCTCCGCTGGACCAACTACC…	1920
TaMYB77	TraesCS4A02G467100.1	TGTATTTTCTGGTTTCGAAACCATCATCTGACACTTGTGCAGTGTATTCAATCTATTTGTACCACTTGATCCTCTTCTTTATCATCTTCTTTTTCTTCCGCTTCTTCTTCTGCCTGTTGTTGTTTACATAGTCAGGTGGCACAAATAATAAGTTGTCCATGTAATCCTCCATATCATAGGACAGTTCGCGTGCCTCATTCATCCAGCACATGGCTATCGGGGGAGGGTCCTCCACCTCTAACAGTTCATCAAGGTAGATGCTTATCTCTTCAACATCATCTTTAAGGAGGCGCATCCCATCCTTCACCCTCTTGGAGGAGAACCCCTGACGAGATGAAGGAGCTAGCAGCAGCATGTCCAGCTTCCCAACAAGGGATCTCATGGCGCCCAACGAAGAAC…	1020
TaMYB78	TraesCS5A02G079100.1	GGCCTGTGGTGCAGGTGCGGATGGAGATGAAGGAGAGACAGCGGTGGCGGCCTGAGGAAGACGCCATCCTCCGCTCCTACGTCCGGCAGTATGGCCCCCGCGAGTGGAACCTGGTGGCGCAGCGCATGAACGTGCCCCTCGACCGCGACGCCAAGTCCTGCCTCGAGCGCTGGAAGAACTACCTCCGCCCCGGCATCAAGAAGGGCTCCCTCACCGACGACGAGCAGCGCCTCGTCATCCGCCTCCAGGCCAAGCACGGCAACAAGTGGAAGAAGATCGCCGCCGAGGTGCCCGGCCGCACGGCGAAGCGCCTCGGCAAGTGGTGGGAGGTGTTCAAGGAGAAGCAGCAGCGGGAGATCAGGGACAGCCGGAGGCCGCCCCCCGAGCCCAGCCCCGACG…	1140
TaMYB79	TraesCS5A02G083100.1	GTACCTTGTAAGCCCCAAAAGGCATATACTGCTAGCACCAATGAAATCCACACACTAACCAAATAAACTGACCTCATAATATGCACACTATGAAGTTGCAATATAGCTTATGCAGCATGAGCCAATTGAAAAGCTACCTTTATAAGTTAGAATCTGAGGACAGCCCAAATGATGGAATATAGGGTCTTTATGGGAGCTCCAAATCACACCCACCAGATCACATGACCCCCAAGAGGCCAAGAGCTCCCTCCCTCGCCTATAAATGAGAGGCAAAAGTCATCAGACCCTTAGGCAACAAAGGTCAGCTTCCTTCTCTCCCTAGTAGCTTCATTCTTCTTCTTCTTCCAAACAGACTGGAGTTCATCAAGGATCTCGTCCTGAAACTGGAGCCTACAAGCA…	1500
TaMYB80	TraesCS5A02G087100.1	ATTAAGACGTTGGGACTTTGGAGGATAATTGTAGCACATAAATATGAGTGCACAAAGGTTTCAATACCAATCATTTGTGCGCTTGTACATTTGCATCCTGATAAGTAACATTACACATCAGGCGCGGAATACTCCATCCCTTTAACCTCTCGGAGAACAAGTCCGTATGAGGAAAAAAATGAACACCTGACCCAAAAAGTAAAAAAAAAGAAAGAAAAAGAAACGAAAAGAACTTTAATCACTGTTCTATAAAATAGTGACTTTTCGAGTTAGAATAAACTAATTAACTCTAGTTTTTTCTCCATATAAGTGACGCATCTAACTCAACACCACCATGCCGACCATAAATCGTATATGCACGTGACCCTTTTCCAACATAGAATATAAATCATTGCATCT…	2100
TaMYB81	TraesCS5A02G101000.1	CCCTTACATATAGAGAGAGATTTATACACTTGGTGTACTTGCAGCCTTGGAGATCCACCTGGTCTCTAGCTAGGATAGCTAGTACAGTCCATAACTACATCGATCTTTGCTAGGACATCAGGCCGGGCAATGAGGAAGCCCGTGGAGTGCCCGGCGACGAAGTGCAGCGGTGGGGCGGCGCCAGGAAACAGCAATGTGGCTGCAGCGGCGGCGAAGCTGCGGAAGGGGCTGTGGTCGCCGGAGGAAGACGAGAGGCTGGTGGCGTACATGCTGCGGAGTGGGCAGGGGTCGTGGAGCGACGTGGCACGCAACGCCGGCCTGCAGCGGTGCGGCAAGAGCTGCCGCCTCCGGTGGATCAACTACCTCCGTCCTGACCTCAAGCGCGGCGCCTTCTCGCCA…	2580
TaMYB82	TraesCS5A02G111300.1	TCTCTCCCTCTCCCTCTCCCTCTCTCTCTCTCTCTTGCCTAGGGCTGTGGGCCGTCGGCGGACATGGGGAGATCGCCGTGCTGCGAGAAGGCGCACACCAACAAGGGCGCCTGGACCAAGGAAGAGGATCAGCGGCTCATCGCCCACATCAAGGACCATGGAGAAGGGTGCTGGAGATCGCTCCCCAAAGCAGCAGGTACAACATAGTATATCTTTATTTGGTATCAGGACTCAACATTGGCATGCATGCCGGCCGTGTGGGAGGGTGATGTTGATTCGTCTGCATGTATTCGTGTAGGGTTGCTGCGTTGTGGAAAGAGCTGCCGGCTGCGGTGGATCAACTACCTGAGGCCGGACCTTAAGCGCGGCAATTTCTCCGACGAGGAGGACGAGCTCATC…	1080
TaMYB83	TraesCS5A02G142500.1	AGAGTGAGAGATCATCAGACAGTGTGCTGCCAGAAGCCAGCTGCAGGCACGAGTGAGAAACACGATCGAGCTGCCAAAAGGAGAAGGTGATCGGTCGATCATGGGGAGGCCGCCGTGCTGCGACAAGGTGGGCGTGAAGAAGGGGCCGTGGACGCCGGAGGAGGACATCATCCTGGTGTCCTACATCCAGGAGAACGGCCCGGGGAACTGGCGGGCGGTGCCCATCAACACCGGCCTCATGCGCTGCAGCAAGAGCTGCCGCCTCCGCTGGACCAACTACCTCCGCCCCGGCATCCGCCGCGGCAACTTCACCACGCACGAGGAAGGCATCATCGTCCACCTCCAGTCCCTCCTTGGCAACAGGTAACCAACTAGGCCGTCCAGCGATGACCGTCGAGG…	1680
TaMYB84	TraesCS5A02G159600.1	AGCACCAAAACGAAACGCCTATGTTAGAGTAGTTGTTAGTAAAACTGAAGAAGCAGATGTGATCGATCCGGGAACTCGGCCTCTCCTTTTCCCGATCTCGTTTCATTTCTTCTTTTCCCTTTCTCTATACAAAAAGAACTCTTAGAGCAAGCAACATGTTTGCTCTGCCCTGCCTAGTTTATTTGCCACGCTAGTGACGAAGTTTTCTTCGTCTCGTCTCTGATGTAGAAGGAACTACCATGAACATGAATCTATCTTCTTCGATGGAGCTTCGAGCAAGGAAGGAAAGAAACAAACTAATCGAGACACGGAACTAGGGAATTATTGTCGGGCAACAAGATCTAAACAGGCCGCCGAGCTTCGCTGCTTCTTCTTCTCCTCTTCACTTGCCGCCTCTGC…	1740
TaMYB85	TraesCS5A02G205200.1	GTATAACCCAATCTTCTACTCCATATACTGCATTTCATTTCGGGGTATATGTATAAAAACATCACCATTTTCCTTCATTTCATTATCCAGATTCCTTTCATCTCCGCACCCATGCATATGTCCTTCCGAAGAGCTGAGGAATCAAATCTAGACTTGCCGAAGGGTCGAATGACGAAAATGAACGACAAAATGAAAAAAAAAAAGAATTCGGGGTGGTTATGCATGTCTTCACTTATTTTCTTGCTACCTCTCCCTCTAATTGTTCTAGTATGACCAACTAGGTGCACCGCCGATGAACTTTTGCTGGGCAGTAATTAACATATAAGCACGCAATCGCATACGGCATGGCAACTACTCATTCGTTATGATAAAGAATAAGATATTGGGATCGACGACGAC…	1620
TaMYB86	TraesCS5A02G217900.1	CCGGTCCTCGCGGCACAACCTCACCAGCCATCCATCGCCGTCGGCTCAGTCACTCCGCTGCTAGCTGGAGGTGCTCTAGCCGGAGGTGAACCGAACTGGAGGCGGCCGGCGGCCAGAGCGGAAGAGATCCAGCTCGAGCTGGGCGTCGAGATGGGCAGGGCGCCGTGCTGCGACAAGGCGAGCGTGAAGAAGGGCCCGTGGGCGGCGGAGGAGGACGCCGTGCTCAGGGCCTACGTCGCCGAGCACGGCACCGCCGGCAACTGGATTGCGCTCCCCCGCAAGATCGGTACGTACCTACTGCCGTGCTTCCCGGCCGCGGCCTATATATCCCTTTCTGTCACCGGGGCGATCAAGGGTTAGGTATGATATGAACTGAACACGTTGATGCTGGGTGCAGGG…	1380
TaMYB87	TraesCS5A02G227400.1	CTTAACTGCATATGATCAGTGTCAATCAAACTTGAAACAAATACATGAAAACAAGATACGAAATGATTTATTTCAGCTCGATGGGAGAAATGACTAATGAGGTAAAATTAATATAAAGAGTATACTATAAGTAAGTAATTATAAATTAAGCATCTATATAGATCTTTCTTTTATAAGATGTACATTTCTTTCTTTATCCCTCCTGCACGATCCATTTAGGACATGATCAGTTTCAAACCCTAATTAACATCGCAAAGAGCAACTAATTGAAATCTAAAACGATTAAGCAAACTGGATCGACACCCAGCTCGATCTAAATCACCGAGGATTCGAAGCCCCCCGGCCTTTTGTTGTTTCTGCTCAGCTACTCGATCGGCGATCGCCGCGCCTTTCTTAAAT…	1800
TaMYB88	TraesCS5A02G307100.1	NNNNNNNNNNNNNNNNNNNNNNNNNNNNNNNNNNAGCGGGCAAGATGAGGATCATGATCAAGGGCGGGGTGTGGAAGAACACCGAGGACGAGATCCTCAAGGCCGCCGTGATGAAGTACGGCAAGAACCAGTGGGCGCGCATCTCCTCGCTGCTCGTCCGCAAGTCCGCCAAGCAGTGCAAGGCCCGCTGGTACGAGTGGCTCGACCCCTCCATCAAGAAGGTAATGCCCCCCACCCACCCCTCCGTTGCTTGCGGCGCCACGTGCTCTGTAAATTTTGCCATGGCTAGTGTTCCGTTAGCGAGCGAACTGCAATTAGATGCTGATATGAAAGGATTATAGAGGATCTGTAATTGTGATGCGGAATGAGCAGAAATTAGAGGATCCGTGGTTATCATGT…	6300
TaMYB89	TraesCS5A02G320500.1	ACATAGCTTTTTAATACTCCATCCGATCCAAATTAACTGTCGCACCTCTAGTACAACTTTGTGGATCTGAGTAACACAATTTGATTCACCCCTTGACCTTTGAGGGATAAATATGCAACACATAACACTATTCTACACCTTACCAAAATGCATCAATTCAAGAATTAACTGGATTTAAACGAGCACATATTTTATTAATTGGTGCACTTATCTACACTATGTACGACATGCAACACAAGCTGACATCTTCTTCAGTTGTTTGCAAGCTAGATGTAGCTAAACTACTAGAGGTTTGATCCGCTTGAGCTGTCGACCATGGAGGCATCATCAAGCAAAGTTGAGTCCCCTACCCCAAAATCTTGGTAGTCGAGCAGCCAATCCGTCGTTCCAATGTCCCAC…	3300
TaMYB90	TraesCS5A02G329900.1	CACACTGAATCTGGCCATTCTGGTCTGCTCTCCTCTCCTGCCAAAGGAATTGCCACCTTCATATTACTATTGCACTTTCTTGAAAGCACTCCTGTAATTTATACAGTGAGCCACCCAGCACCAGAGTATTATTGCCCATGATTAGTCAAACGGTAATTTTTTTTTTTACAACCGGACAAACAAAATGGAGCAACGAGAGGGCATAAAGAAGGAAAGGAGATGATCCTGGCGAAACAGGGCACCACAAGATCATCGCTCTTTCTTCTTGCATCTCTTTCACTCGCTGTATTTTCACCTACAGGCTAAACCAATATCCAAGTCACAGGAGAGAGGAGGGAGGGGGTGCTCTGCTCTGCTCTGCTCATTTCATCTCGATGCTTCTGAAGTCGAGCATGGCGG…	1500
TaMYB91	TraesCS5A02G405800.1	AACTGTAAATGTTTCTGTAAGGCAGTAACCTGGTAGTGGGAAAAAAACATTTCAATACAAGACTCACATAGAGATGCCTGAAAACAAGGCATCTCTCATCTAGGAGTGGTGAGAGACATTATTGTTCTTAATTCAGAGCTCTCATCATCTTTCACCATTCCCCATGAATGCTACAAATTTACACCACAAAATCCACAATCATGCATGTACATGAGAACAAACACCAATAGCTAGTTCGCTACTGCATCCCAAGGTCGACGGGCTCCTCTGCGAGGCAGTACTGCTGCATCCCTTGGGAGCTGGATGCGACAGTAGTGTTAGGGCAGACCAAGTGGCTCACTTCATTCCACCTCATGCTCTGGTCCCCCATGCCGAAGAAGCATTCCAGCCCGTCCAGCT…	1740
TaMYB92	TraesCS5A02G450800.1	GGCACAAACATCCAATATTTGCATATTCTCTTTTTTTTCCTCAAGTTCATATTTTCAACAGAAAAATGCAAATGTCAGGTTTCTACCTTCCAAATAAATTTTCAGACCAACAGAAACTGAAAAATGCCTGACGAAAAATGACAAAATAAACATGGCACACAAGCGTGTTCGGAAGGAGTGAAAAGTAATAGTCTACAGCCTTGAACATCCAATTTGCTTCCATCCACAATTTTACCAACACATACAGTTTCACACTTTGCAACTGCATCCTGTTTCTAGTTACCTTCCTCATCATGCTTGTGACATGCGCCGCAGATGAGGTATGTGGTAGATGTTTCATTCAGGGACCACGTCACTCTCTTCATTCGAGACAGCTTGATCTGAAGATACAGGTGTGTT…	6000
TaMYB93	TraesCS5A02G495500.1	NNNNNNNNNNNNNNNNCTAACACAATACACACCGGAGATGAGGTGAGATAGAGAGGTTAGTTCAGAGAAAGAGGAAGAGGAAGATAGAGAGGGAGAGAATGAGGAGGGCGTGCAGTGCGAAGGAAGGGGTGAAGAGAGGGGCATGGACGAGCAAGGAGGACGAAACCTTGGCCTCCTACATCAAGGCGCATGGCGAAGGCAGATGGAAGGAAGTCCCCTTGAAAGCTGGTACGTTCTGCTACTAAACGATCGTAACCCCTAGCTTGGTAAACAGTAGTACCATTCCGTTCTAGACAATGGAGTGCTAGCTAGTTGAACGTGAGTGAGTGACGCGCCTCAAATTAATTTGCAGGCCTGCGGCGGTGCGGCAAGAGCTGCCGGCTGCGGTGGCTCAACTAC…	960
TaMYB94	TraesCS5A02G512700.1	CCGGCGGTATAAATGGCGGGCACGGCGCGGGGAGATTCTAGCTGTCATACAAGCCGGGAACCGCAGCCAGCAACCTCAGCAATAGATAGCGTAGCCACAGCCATCGAATAGTATTAATCCTAGTGGCTAATTAACTAGCAATAGAGATTGGCCAGTTGAAGGAGTGATAGTATATTAGGGAGGGAGCTGCATGGCCATGGACGCGATGAGCAGCGCGGTGCTGCAGGGGGCGTGGAGGAAGGGGCCATGGACGGCGCTGGAGGACCGGCTGCTGACGGAGTACGTGCAGCAGCAGGGCGAGGGCAGCTGGAACTCCGTCGCCAAGCTCACCGGGCTGCGGCGGAGCGGCAAGAGCTGCCGGCTCCGGTGGGTGAACTACCTCCGGCCGGACCTGAAGCG…	1500
TaMYB95	TraesCS5A02G534400.1	TTTGTTATATACTCCTCTTGTATATGATGACTTAGAAATAACAAATATACTGTCCTTATATACAACGGTTCAGTGGTTTTATCACGCGCTAGTTCAGAACCTAGAACCCCAATTCGTTCCTAGTAGTAGAGCAACCCTTCCGTCCCTATGATCTCGTCATAAGATGAGGCCAGCAAGTCTTGGAAAGACGTCGCACCGAATGCGTGAGCAGCGCAAGGATCGTGAAGGTCAACGACCATGCTGCTCCCGCTAGACTCCGGCAAGAATTCTTCGTCGTCTACGGACCACGCAGCGTTGCTGACCCCGGCAGAACTTGCACCAGCCGTCGGTGTCGATGACAACGACGACGACGATGAAGACCTCACGTCCCCGGTCATGGGCTGCTGCTGGATGAGCCCC…	1440
TaMYB96	TraesCS6A02G037700.1	CAGCGAAATGCAGCAGCCCTTTAAATCACAGGGTGCACATGGAGCCTGGGGGAAGAAGTCCTAGCGCTGCCACTACCTCTGCTGCTGCAACAGCTCACATTCTTGTCTTGTGGGACAGAAGAGGAGGAGAAAGCTTAGGGGGTATATCAGAGGAAGGAGAGGGGAGGCGGCATCGATCGATGGGGTGCCGGTCCTGCGACAAGCCCAAGATGAACTACAGGAAGGGGCTGTGGTCTCCTGAGGAGGACCAGAGGCTGAGGGACTACATCCTCAAGCACGGCCTCGGCTGCTGGAGTGCTGTTCCTGCAAAAGCTGGTGAGCTCCCTCTCTGTCTCTGAATGTAGGAGTGATTAGTTGATACTTCTTTCCCCTTTCATGCATGGAAATTGCTCCATGCCA…	2280
TaMYB97	TraesCS6A02G137800.1	TTCGGTTCTAAAATATACCGTTGCGAGCAAATAACCCACTTTATGGATGGACGGACCATGTTCCTTGGCTTGCTTCCGCGAATCAATTTTTACAAACATAATCCATCTCTCGTTGCATAAAGACAAAGACAAACATTTTCATGATGGGCCTTAACTGAGTTTTTACTACAGCAGTACACTATTTTTTCTTTCTTTTAAATCCCTTGTTCTTTTGAACTGTTCCAGTTTTGTTTGCGAAGCGGCGTTGTGCTAATTAATTCAAGCCGTGTTCGTCTGCCGGGAGCGGCACGGGGGGCATGAGGTGCTGCATCTCCATCATCTGGAGGTTGAAGTCGTCTTTCGTGATCGACTCCGGCGGCTTGTCCGGCCACACGGCCACCAACTCTTCGCCGCCGAACA…	2040
TaMYB98	TraesCS6A02G173800.1	TTACTACTGGCGTTTTAATTTTTATTACTGGCGGGTCATGACGCCGACCCGCTCCGCGGCGGCGCGCATCACGCCCTCGACGAGCTGCGGGATGCACGCCTCGCCCACGGCGCCGGCGCCGCACCCGGCGGGGAGCCCCACGCCGGACATGTACTTGCACACCTCCGCGCGGATCATCTCCTGCATGGCCGCCACCAGATCGCCGCTGAACGGGTACGAGGACGACGGCTGGGGCGCCGGCGCCGGTGGAGGAGAAGGCGAGCGTGGCGATGGCGAGAGCTCCTGGAAGTGGCTCCGGGCGCTGTCGTGGTGGAACCCGTGCTCTAGTCCGGGGAGCGAGAGCGAGAGAGAGGTGATCGGATCCTCGTCCTGGCGCGGTGGAGGCGGCCTCACGTCCGC…	960
TaMYB99	TraesCS6A02G198000.3	ATCAAACAAGATGCAGAACAAAAGAACATGGTTACCTGCTTCAAACAAGTGACTATGACATGAACATCATTGTACTTTTTGTTCAGCTAAAGATTTTCGTCTAAATGATACAGGAACTGTCAGTTTACAAGACGATAGCAGTAACAGTGAGTTTAGTTCATCACCTTTTCTGCCAAAAGAGTGAATATATCTGAGGTTGAAATTTTGGTCATTGTCACTTTCCTCATTTTATATTGAGTTACCATCATGTGGAGAACCAGGAGGAAAGATCAACAAGTTATCAAAGTATGACATTTCCATAAGATCTGATATGTCCAACTCTAATGAACATGGATCTGAGGTTCCCGCAGAATGAACATCACTCGGTTGGTAGCTACCAGTTGGTGATAAAACCGGCTT…	4800
TaMYB100	TraesCS6A02G224000.1	CCACAAACCATCATCTGCTTCCTCCGAGCATCCGACTCCCTCCCTCGCCTCCGACCCATCACACACACAGCGCGAGCGTCTTATCCGGGCCTGCGCAAAGAAAAGAGAAGAGTGCAGAGGAGCACACAGAGACAGAGTAAGCAACAGCAATGGTGAGGGCTCCTTGCTGCGAGAAGATGGGGCTCAAGAGGGGCCCGTGGACGGCGGAGGAGGACATGACCCTGGTCGCTCACATCGAGCAGCACGGGCACAGCAACTGGCGGGCGCTGCCGAAGCAGGCCGGCCTGCTGCGCTGCGGCAAGAGCTGCCGCCTCCGGTGGATTAACTACCTGCGCCCCGACATCAAGCGCGGCAACTTCACCAGCGACGAGGAAGAAGCCATCATCCAACTCCACGCCA…	1260
TaMYB101	TraesCS6A02G224100.1	TGTCTGTCGACTCGAGCGAGCATAAATAGCCCAACGCCCTCGCAATCCACACACCATCATCAGCTTTCTCCTAGCATCCGACTCCCTCCCTTGCCCCCGACCCATCACACACACACACACACACACAGCGCGAGCGTCTTATCAGGGCCTGCGCGAAGAGAAGAGAAGAGTGCAGAGGAGCACAGAGACAGAGTAAGCAACAGCAATGGGGAGGGCTCCTTGCTGCGAGAAGATGGGGCTCAAGAGGGGCCCGTGGACGGCGGAGGAGGACATGACCCTGGTCGCTCATATCGAGCAGCACGGCCACAGCAACTGGCGGGCGCTGCCCAAGCAGGCCGGCCTGCTGCGCTGCGGCAAGAGCTGCCGCCTCCGGTGGATCAACTACCTGCGCCCCGACAT…	1260
TaMYB102	TraesCS6A02G224200.1	GCATAAATAGCGCAACGTCTGAGCAGCTCAGATCAGGCAGCCATTTCCCTTCGGACCAGCGTCAACACACTGAACAATCCATCCATCACACACTCGACCGAAAAAGAGAACGGGAGAGGTGCATAGGAGTGAGCAAAGCTAGCAATGGTGAGGGCTCCTTGCTGCGAGCAGACAGGGATCAAGAGGGGCCCGTGGACGGCCGAGGAGGACATGACCCTGGTGGCTCACATCGAGCAGCACGGCCACAGCAACTGGCGGGCGCTGCCGAAGCAGGCCGGCCTGCTCCGCTGCGGCAAGAGCTGCCGCCTCCGGTGGATCAACTACCTGCGCCCCGACATCAAGCGTGGCAACTTCACCAGCGAGGAGGAAGACGCTATCATCCAGCTCCACGCCATGCTC…	1140
TaMYB103	TraesCS6A02G224300.1	ATAGCGCAACCCTTCCGCAATCTACACAGCGTCAACACACTGAACAATCCATCAGTCACACACTCGACCGAGAAAGAGAACGGGAGAGGTGCAGAGGAGTGAGCAAAGCAACTAAGCAAGCAATGGTGAGTGCTCCTTGCTGCGAGAAGATGGGGCTCAAGAGGGGCCCGTGGACGGCGGAGGAGGACATGACCCTTGTGGCTCACATCGAGCAGCACGGGCACAGTAACTGGCGGGTGCTGCCGAAGCAGGCCGGCCTGCTGCGCTGCGGCAAGAGCTGCCGCCTCCGGTGGATCAACTACCTGCGCCCCGACATCAAGCGCGGCAACTTCACCAGCGAGGAGGAAGAAGCCATCATCCAACTCCATGCCATGCTCGGCAACAGATGGTCCACCATTG…	1020
TaMYB104	TraesCS6A02G224400.1	AGTACAAATAGCGCAACCCTTCCGCAATCTACACAGCACCAGCCGTATTCTTCCTAGCAGCTCTGGCAGCCTTTACCTTCGGACCAGCGTCAACACACTGAGCAATCCATACATCACACACACAGCGCCAGAGGTTTAACTTAATTAGTCGGCCGAGAAGAGCAGAGGAGTGAGCAAGGTAGCTATGGGGAGGTCTCCTTGCTGCGACAAGACAGGGATCAAGAGGGGCCCGTGGACGGCGGAGGAGGACATGACCCTGGTCGCTCACATCGAGCAGCACGGGCACAGCAACTGGCGGGCGCTGCCCAAGCAGGCCGGCCTGCTGCGGTGCGGCAAGAGCTGCCGCCTTCGGTGGATCAACTACCTGCGCCCCGACATCAAGCGTGGCAACTTCACCGG…	1260
TaMYB105	TraesCS6A02G227700.1	TTTGTTGCACACCACCACCTCACCTCACTCTCGCTCGCTCTCTCTCCCTGACGGGGAGTCTACAGCTCGATTACGAGTAGTTATTGTTGGAATGGAGCAGTATGGCTGGGGAAGGGAGGAGGGAGGGTGGAGGAAAGGGCCGTGGACGGCGCAGGAAGACAAGCTGCTGCTCGGCTATGTTCGGCAGCAGGGGGATGGGAGGTGGAATTCTGTCGCCAAGCTCACAGGTGCGCAATCATTCGTGTTCGTTAAATTTGGGCTGCATGCGTACGGGTACGTGCGCATGCAAATTCGTCGAGCTTGCATGTCGCTAAGCTCGTTTTGCTGCAGGTCTGAAGAGAAGCGGGAAGAGCTGCAGGCTTCGGTGGGTGAATTACCTGCGACCTGACCTCAAGAGAG…	1380
TaMYB106	TraesCS6A02G236700.1	CCCTTTCCATGGCTATAAAACTCGCACCTACTGCTCCCCTCTGGAAACGCCAGAACGCTCCTCCATCTCCATCCCAAGGCTTGAGCCCGAAGCCTCTGCCGCCGCTGCTGCTGCCTCCTGTAGACCCACCTCTCCGAGGTTTCGTGCCGCGCTGCGCCGTTCGTCCGCCTGCAAGCAAGCAAGCAAAGCAATGGGGTGTAAGGCGTGCGACAAGCCCAGGCCGAGCTACCGGAAGGGGCTGTGGTCGCCGGAGGAGGATCAGAAGCTGCGCGATTACATTCTCCGGCACGGCCACGGCTGCTGGAGCGCGCTTCCCGCCAAAGCCGGTAAGGCCGACCACCGCTCCCTCGTCCGCATTTGTAGAAGCACAGAAAGGAGGCATAATTCAGGAGAATTCGG…	2820
TaMYB107	TraesCS6A02G236900.1	CGGCCCCAAACAAAACCGTCCTCGTCCCCCGCGCCCCCCAAATCTTTCCCTTCCACTCCGGGACACCCCCCTCTCGTTTCACATCGCATTCATCGCCCCATCCGCTCTATCCCCCAGGCCTTTACAGCTACGTCGGTCTAGCCTCGTGCGCGCGGTGACGCCTCGATCCTCCAGCAACTACTAGTACCAGTTGAGTTTTCCTCGCAGTCCTCCTCCTGCTCGGGAGCGCGAGGGAGATCATTACCCATGGGGAGGGCGCCGTGCTGCGACAGGAAGGGTCTCAAGAAGGGGCCGTGGACGCCGGAGGAGGACAAACAGCTCGTCGACTTCATCCAGGCCAACGGCCATGGCAGCTGGCGCCTGCTCCCCAAGCTCGCAGGTCCGTCTTCTCCCTCAGAT…	1860
TaMYB108	TraesCS6A02G265300.1	GCAGAGTGGTCTGGTGAGGTGGCCGATTATGGGGCGAGGCAGGGCACCGTGCTGCGCCAAGGTCGGGCTCAACAGGGGCTCCTGGACGCCGCAGGAGGACATGCGCCTCATCGCCTACATCCAGAAGCACGGCCACGCCAACTGGCGCGCCCTCCCGAGGCAGGCCGGCCTGCTCCGCTGCGGGAAGAGCTGCCGGCTCCGGTGGATCAACTACCTGCGCCCCGACCTCAGGCGCGGCAACTTCACCGCCGAGGAGGAGGCCACCGTCATCAAGCTGCACGCCTTGCTCGGCAACAAGTAAGCTTAGCTTGCGTGCATTCGGTTCCGAGATTGATTGATTGATTGATTTGGTGTGTTCTGATCGGATTTTGTTATTTGTCCAGGTGGTCCAAGATCGCG…	1140
TaMYB109	TraesCS6A02G294000.1	CTCGCCATTTTTCTCATTCGTTATCAACAAGTATGCATGCATGCATGCATGAACATGGACAAATTCTCTCCCAAGATACCAAAGAAATCAGAGCACATAGAGAGTGAGAGTGAGAGTGAGAGTGAGAGGAAAACAGCTAGAAGGAAAGAAGTGAGGTGTTCCTGGCACAATCTACTCTAACCCTCAAACGCTATCGTCAGGATCACATCCACACCTCTTGATCGAAGCCAACGTCGGAGCACTGGTCGAAGAGATCGACGCCAATGTCGCCGCCGCCGCCGCTACCGGACAGGATGCTGGCCCAGTCCATGTCGATGATTGCGTCGACCTGGAAGAGGTCGAGGGGGTCCGGCCAGTCCACGTCGGCGCCGCCGGGCGTGGCGGCGGAGGCCGAGGCCG…	1320
TaMYB110	TraesCS6A02G318900.1	TTCCGGTGACCAGACATCCTTGACACAGGAAACCCCAAGGATCAAGCTAGGGAGGAGAGGCAGATAGCTTTGTCTCCCTCCTTCCCACCTGCACCATCCTAACCCGGCCCAATCCTATCTCAATCCTATCAATGGGGAGGTCTCCTTGCTGCGACGAGAATGGCCTCAAGAAGGGCCCTTGGACAGCTGAAGAAGACCAGAAGCTTACGGACTACATCGAGAAGCATGGCCATGGGAGCTGGAGAGCACTGCCTAAGCTTGCAGGTACGCGACACACGCCACGGTTTTCTTTTTGCACCGGGTATGGATGCCGCGGCTAGCTTTGGTCCGAAATGTAGCTCATGCGTCTGGTTCTTCTGCGTATCTCACAGGACTCAACAGGTGTGGCAAGAGCTGCAG…	1500
TaMYB111	TraesCS6A02G319000.1	GATTTCATGGCCTTTATATAGAGGAAGCTGTGTTCCGGTGACCAGACATCCTTGACACAGGAAACCCCAAGGACCAAGCTAGGGAGGAGAGGCAGATAGCTTTGTCTCCCTCCTTCCCACCTGCACCATCCTACCCCAATTCTATCTCAATCCTATCAATGGGGAGGTCTCCTTGCTGTGACGAGAATGGCCTCAAGAAGGGGCCTTGGACACCCGAAGAGGACCAGAAACTCACGGACTACATCGAGAAGCATGGCCATGGGAGCTGGAGAGCACTGCCTAAGCTTGCAGGTACGCAACGCACGCATCCGTTTTCTGTCTCGCTATCGGGCAGAGATGCCGTGGCTAGCTTTGGTCCGAAATGTAGCTCATGCTTCTGGTTCTTCTGTGCATCTCACA…	1680
TaMYB112	TraesCS6A02G344700.1	GTAGTTGTAAGTTTAAATAAACCACTGACATATATAATGGAAATAAATATTCGAGCTCACATATATGATTGTTCAAAAAATATGGGAATATGTGGAACCTGTATAGCACGTACACTGAATCACATACATACATACAAATGTATTAACAAGCAACAAGTCTAAGATCGGCCGATCGAAACATACATGCGTAGTATATCAACACTATCAATTGGACCATTAATTGAAATGTACGTGTGTATGAGTAGCACACAAACTATTATTGATCATACCCTAAAACGAAATCCTGCAGATTCATGGAGTTTCCGCCTGCTTGGAGCTGGAGCTGCTGGCCGCCGGTCGTAGGAACATAGTGATCGCAAGACGCCATCCACGTGGAGAACTTCTCGTCGGCACCGACGA…	2760
TaMYB113	TraesCS7A02G021800.1	ACTAAGGAGTGATAATAAATAAATGGTTAGAACCAGCTTGGAGCGAGAGAGAAAGAGAGAGAGGGAGGGAGGGAGAGAGAGCAAAGGCTGAAAGCTAGTAAAATTTTCATAGGTGCGTCCCCCGCTCCATTGCAAAATCTCTCAGCGACTGGCGTTGTGTAGCATTGAAGAATACACATAATCAATGGGTCGGTCGCCATCCTCCACCGGTGTCGCCGGCGTGAAGAAGGGCCCGTGGACGGTAGAGGAGGATATACTGCTCATAAACTACTTCCAGAGGCATGGCAACGGCGGCAACTGGCGAACCTTGCCCCAGTGCGCCGGCCTGAACCGCTCCGGCAAGAGCTGCCGCCTCCGCTGGACCAACTACCTCCGCCCCAACATCAAGCGCGGAACCTT…	7980
TaMYB114	TraesCS7A02G030600.1	ATGAACATTAATTGCTGTGAGTGTGTACATATATGTATATCCTTCTGTTCTTCTTTTGTACATGACTAAAAGTGTGGACTAAACCACCTTGTTCCCCTATCAACAAAACAAACTAAACATCTTCGGTATTGATCAACCGAAAAGTGCGTCCAATCCAACAATTAATAGTCTCAATCTCCTTCCTGATTATTTTTGGCACTCTTGATCATATCTCTTCTATCTACCCATCACAGCTCACTTGAGTTCAGCCATGACATTTGCCTGCATAAAAATAAATAAGAGAATTAATCATTTCAGCTAAGTATTGTGTCAATTAATCTCCTGGTAAAATGACCTAGCTAGTTGAACTATATAAATTAATTTAGGATTAAGGAAAAGGCACAGATAATATTTAAGAAT…	1680
TaMYB115	TraesCS7A02G030700.1	TTCCCCTCATAAAAAAGAAAACAACAATTAACTAATTAACGAAAATGAACTTTAATTGCAGTGAGTGTGTACATACATATGTTCTTCTGTTTTTTTTCTGTACATGTCTAAAAGTGTGGACTCAACCACCTTTTCCCCTATCAACAAAACAAACTTCACATCTTCGGTATTGATCAACCGAAATGTGCATCCAATCCAACAATTAGTAGTCTAGTCTCCATCTCCTTCCTGATTATTTTTGGCATTCTTGATCTTATCTCTTCTATCTACCCATCACAGCTCACTTGAGTTCAGCCATGACATTTGCCTGCATAGAAATAAATATAAGAATTAATCATGACAGAATTAATCATGACATTTGCCTGATAAAAAGATCTAGCTAGTTGAACTAGAAGTTAG…	1680
TaMYB116	TraesCS7A02G030800.1	NNNNNNNNNNNNNNNNNNNNNNNNNNNNNNTTCAAAAATTAGTAGTCTCCATCTTTCCAGATTATTTTTAGCATTCTTGTTCTTATCTCTTCTATCTACCCATCACAGCTCACTTGAGTTCAGCCATGACATTTGCCTGCATAAAAATAAATAAGAGAATTAATCATTTCAGCTAAGCATTGTGTGAACTAATTTCCAGATAAAAATGACCTAGGTAGTAGAAATATAAATCAGGTTTAAGGAAAAACCATAGAGATTAAGTAAGAATATACGAGCAAATTTTTTTGGTGGATGGAAATGAGACATGGAGGCATGCATGTGTGTTTATTTTTTGTTTTCTCTTTGATAGAAAGTTCATGGAATGGGAGCAGGTACTCACTCTAGCAAATCCTTCCAACC…	1560
TaMYB117	TraesCS7A02G121900.1	AAACGAGCCCAGTACGAGAGTGGGTGGAAACTCGGTACAGGCGGATGGTCTCTCTCTCTCCTTCCTTTCCTTCTCGTGCCGTGCGGCGGCCGGTGGGCTCGAGACCGCCGTCGCCGTCGCCATCGCCATCGCCGCCGGCTGCCTCCTGCTCCGTCCGTCCCCGCCGCTGGCGAGACCAGCACTTCCCGTGGGCGGCGGTGCACGTAGCAGGTACGTACCGCCCGCTCGTCCTCCGCCCCAGTTCTCCGGCTTTGCGCTTGAGCAAGCAGCATTTTTTTTCCTTGCTAAATAAGCTAGATTTCTTCCCCTGCACAAAAGGGGTTCCATTTTGTTCCAGCGCGTCATGGTCTGAGCTCGTAGTTTCCTTCATCTTCAATCTATACCGAAGTTTAATTACAA…	3540
TaMYB118	TraesCS7A02G130700.1	CTTGCTCCATGATTCGCATAAACAACTTTTGATCGCCCGGTTGTGTCTGGGCCTTTGGATCTAACTTTTTGGATGATTATTTAAACTCTTTAATAAAGAAAGATGTATGTCTCGCCCGCAGAGGCACAAGGTTTAACCTCCATTTCGACCAAAAGAAAGAAAGGTACTTAAAGACATTCAAAAAGGTTGCATCAAAACAGACCCCTCATAATGGTTTTTGCTTGTCAAGATCACCATATATAGAATGCCTCGAGTCCTGATCATGATGTGAGGTAGATCGATCTTTGTTAGCAGATGCCGAACATGTTGTTCCACTGGCAGGCCCCGTCGAGGACCCAGTCTTGCTCCGATGAGATGATCGGGAGATGATCCACAGTGAGGTTGACGTTGTGGTCTTCA…	2820
TaMYB119	TraesCS7A02G165700.1	CACGTAGTCGCGCTGCGGCGCCGGTGTATAAATACCCCAACCACCCCTGCTGCCCGCAGACCACTCCCCCTCTCTCTAACAAAGCACACACGGCGAGATAGAGATAGAGGGAGAGAGAGGATGGGGAGGAGGGCGTGCTGTGCCAAGGAAGGGGTGAAGCGAGGGGCCTGGACGAGCAAGGAGGACGAGATCCTGGCTTCCTACGTCAAGGCCCATGGCGAGGGCAGGTGGAGGGAGCTCCCCCAGAGAGCTGGTACGTACTGATCCATCGTAAACGCATTCTGGTTCTATCAATGGGGAGCTGGAATGGAAGTGACGCATGCTAACTGAATGAATCTGCATGCAGGTCTGCGGCGGTGCGGCAAGAGCTGCCGGCTGCGGTGGCTGAACTACCTCCGG…	1200
TaMYB120	TraesCS7A02G179900.1	AGGCGACCAGCAATCCCAAAGACAGGAACACTAAGGTGTGAAGGGGAGGCATATCGTCTCGTCTCCCCCATCCTGCCGGCATTGACCTATCCTAGTATCCATCAATGGGGAGGCCACCTTCTAGTGATGAGAATGGCCTCAAGAAGGGCCCCTGGACTACTGAAGAAGACGAGAAGCTCATGAGCTACATCCAGAAGCATGGCCATGGAAGCTGGAGATCCCTACCTCAACTTGCTGGTACTCATACATGATACATCACTCTCTCTCTCTTTCTCTGCCTCATGCACATTTCCTTCACTGAGAACCATATTTTCTTGCAGGCCTGAACAGGTGTGGTAAGAGCTGCAGGCTAAGATGGACCAACTACCTGAAGCCAGACATCAAGAGAGGGAAGTTCTC…	1500
TaMYB121	TraesCS7A02G205100.1	GATCTTACTTGGAACTCAGACAGGCAGACCGTCGTCACACACACAGTCGCGGCGAACAGCGGCTCCCGGAATTCCCTGGTGAGAAGGGCAGAGCGATCGAGCCATCACTCCGCCGGTAGCAGATGGGGAGGCAGCCGTGCTGCGACAAGGTGGGGCTGAAGAAGGGGCCGTGGACGGCGGAGGAGGACCAGAAGCTCGTCGGCTTCCTCCTCACCCACGGCCACTACTGCTGGCGCGTCGTCCCCAAGCTCGCAGGTGAGCCGACCCCAACGCGTGCATGCCATGCATGGAACCCGTCCATCAGTCCTCTGCTCCCGCTCCGGCTTGACGTTCTCACTTGGCATGGATATGTTGCACTGTGTGCGCAGGGCTGCTGAGGTGCGGGAAGAGCTGCAGGCT…	1380
TaMYB122	TraesCS7A02G251700.1	CGGCGGCGGAGGAGGAGGGCGACGATGCAGCCGCGCGGTGGCGGTGACCGGGCGGCCGTGAGGAAGGGGCCGTGGACGGCGGAGGAGGACGAGGTGCTGCACCAGCACGTCCGCGAGCACGGCCCCCGCGAGTGGAGCTCCATTCGATCCAAAGGCCTCCTCCCCCGCACCGGCAAGTCCTGCCGCCTCCGCTGGGTCAACAAGCTCCGCCCCGACCTCAAGACGTACGTAATCCGCCTCTCCTCTTCCGTTTTCCTCTGGCTGGCTCCGTGAAGCTTCCCTCGTCCTCCTCCCCGCTGCGCCGGGCTTCCGGTTTCCGATCAGCCCGCGGCGTACTGAAGGCAGGGCGCCGTGTTTTTGTTCCGTGTGAAGGGGGTGCAAGTTCTCGTCGGAGGAGGA…	1860
TaMYB123	TraesCS7A02G272100.1	GGAGATGTTCACAGGGACATGAGACCATGGGAAACGCACTGAATTTAGTATCTATTATTTCATTCCGTTCCATTCCATTTCATCGGTGGAGCAGTAGTAATAATTTACATGAAACTGAGCAGACCGAGGAGGGCAGGGAGGATCTGGCTACAAATCCTCACCTAATAATACTAGTCTCCTCCTCACCATCTACTGTAGTAGTAGTATTTCTTTTCCTAAAAGCTAAATAAAAACTTGGTAGTAGAAGGGAGCAACAATTTACAGCAGGCAGAAAGTTTGATGGAATAATTATTCCTAAGTTTCATCTATTTCATCCGGAGGCCTCTGAAGTCGAGCATGCCGGCCCTGAGGCCCAGGAAGTTGCTGCCGCAGCTGCACTCCGTCGCCGCCCCTCTCACT…	1200
TaMYB124	TraesCS7A02G304500.1	GGGGGCTAAACACCAACCAACCATTTGCATGCTCCATCCGTCCTCCTTCCTTCCTTCCATGCATGCTATGTCATGTTCTACTAAGCTAGCTAGCAGAAGAAGATAGTTCATCCATGCATGCATGACACCTCAATATATATTATTTCTGTTTACGATCTACATAGCTAGCTAGCTTCCCTAGCTATAAGCAGCTACCAAATTGGTTGAGAGGGAGTGTGCATTGCAGTGTTGAGATCAGTCACTGGTCGATCTGATCTCTAAGCTGAGGTGTGTGCATGGGGCATCACTCTTGCTGCAACCAGCAGAAGGTGAAGGGGGGCCTGTGGTCTCCTGAGGAGGATGAGAAGCTCGTCCGGTACATCACCACCCATGGCTATGGCTGCTGGAGCGAGGTCCCCG…	2460
TaMYB125	TraesCS7A02G333200.1	TATTAGCACCAGCTGCTTAACCCATGGACGTCGTCGAACTGCACAGCGTCGTCGTCGACCATGCCGCTGTCGTAGACGCACTGCCCCTGCAGGGCGCCGTCAAAGTAGTCAGACCACCTGAGCTCGCCCAGAGCGCCGGCGTATTGGTCGACGTGGCCGGAGATGGTGTCGGTCGGCCCGAGCTCCAGCCACGGCAGGGCGGCGCCGACGTCAGCTGCCGTCAACGTGCTGGAGCTCGACGCGGACGGGATGGCGCCGCAGTGCTGCTGCAGCGCGCCCATGTGGAAGGCGCAGCCTTCCTGAAGGCTCGGCATCTGGTAGGATTCGGGCACCCCGTTGCCGGCGACACCGCCGACGGGCCAGTCCAGCGGCATCTTCAGGCTATCCAGCATTTTCTCC…	840
TaMYB126	TraesCS7A02G377100.1	GAGCAACTCAATATATTGAATATAAAATTCTTTCACAATATGAATGAATGGAATGGGTTCACATAAAACATTCTCAATTCAACGACAAAAAAAAAATCAAATGTAATTTTGCTTCATGAATAATGCTTCTCGGGATAAAATCGGGAGACTAGGACTGCATAAACTGAAGTCATCATCGTCGTCATGTCCCAGATGTTGTCCTGAAAATGATGATTGCTGTAGAGTTTAATATTTGCCATCGTCATCCTAAAAAACAATGATTATTATAAAGATTTAACTTAATTACTTGAAAGAAAATTAGGAGACACTATGAATTTTGTTCTTACATATTAATATCCAGGCAAGTGGTGTGTATTGGGTACGCCATTACTGGAAAGCAGAGTCTGATGGCCATCATCC…	3900
TaMYB127	TraesCS7A02G414300.1	TTAGTTCCATGATTGATTGTTTAGGGTGATTAAATAAACAAGAATATTTAGAATTACAAGTTTACAACCTACATTAGCTTATTACAGCACAGCAGCAACACCACCACATAAACTATCTAGCTAGGGAGAGGTCATCTCAACATATATGAAACAAAAAACAAAAATAAATAAATAATACTAACCAACCTGCATCGGCCATGGCTTTAATTCATACTCCTATATATGGGGCGGCCGGGGGGAAATGCATGCAAAGAAATTAACATCAATGTCTACATGTGTCTTGCATGCATGCGTGGCTGATGCGATTACTAATAAAGGAACCTAGTCCCTTCCTGGGTTGCTGCAGCACCGCCGGCACCGTCGCCGTAGAAGAAGAAGCTGCTCGGCGAAATCATCTCA…	1320
TaMYB128	TraesCS7A02G458700.1	GAGACGGAGCGGCACACATAAATAGGCGCGCGCGCCACACCGCATACGCGCGGCGGCGAGCGATCGGCGGGAAGCTGCATGCATCGCCCGTCTCCCTCGCCATCCCCACCGCCTGCCCCCTTCTGCCCCCCTCTCCTTGCCGGGTTGCAGGGCGCGCTCCAGCTCTCCGTGTTCCCCTCGCCGGGAACCTGAGCTGATCATTTCCTTTCCCACCGATCGGTCCGTCTACTAGGAGCCGACGATCGACAACAACCCAATTCGTTCCAGCTCTCGACCGCTCGTTCATCCGGCCCGCCGGGCCATGCGCTGGAGGTAAGCCGGCGCCGACACCGACATCGCCTGCAGTTCTCTCTCCCCCCTCTCTCTTGGACGTCCGGGCCGGGAGGGGAGGAGAGAAGA…	4800
TaMYB129	TraesCS7A02G526500.1	CGTAGGCTCGTACTAGATGGAGGGGTGTGACCGGATCAGGGGCCCGTGGAGCCCGGAGGAGGACGGCGCGCTGCGGCGGCTGGTGGAGCTCCACGGCGCGCGCAACTGGACGGCCATCGGCCGCGGGGTGCCCGGCCGCTCCGGCAAGTCCTGCCGCCTGCGGTGGTGCAACCAGCTCTCGCCCGGGGTGGAGCGCAGGCCCTTCACGGCCGAGGAGGACACCGTCATCGCCCGCGCCCACGTCCGGATCGGCAACCGATGGGCCGCCATCGCGCGCCTCCTCCGCGGCCGCACCGACAACGCCGTCAAGAACCACTGGAACTGCTCCCTCAAGCGCAGGCTCGGCGACCTTGGTGCTGACGGGGTCACCGAGGGTGATCTGGACGAGCGGCCGTGCAA…	960
TaMYB130	TraesCS7A02G526600.1	GTGACTACAACATGACCTTTTGTTCTATTTACACTCCATAGATTTAAGAGATCATCTTTTGATGATTTCCTAAGCTAGTAGTTTCCCATCGTCGTTTTTATGGCTCCGTAGGGGCATTGTGCTAGCGAAACTACTTCACAGACGATACTGCTGGACGATTCAGAGACGATATGTTTAATCCACTGGCTGTGTTGCACCTAGTCCTTTATATAGATGGTCTGATTTGCATTATCGTCCAAGAATCGTTCAAGAGTATCGTGTGCATAGCAGCACTCTTGTGCTAGTACTACTAGAAAACAAACCAACACAAAGGACGCTACTCTACCACGGTTCAAAATTTGAATGAAATCCACGGTGGCCAAAACTAAAACCAAGAAGCGGGCCCTCCTCGATCCGGCC…	2410
TaMYB131	TraesCS1B02G005200.1	TTGATCTCACACACCTTTCAATTGAACAGATCTATCGATCGAGAGGATGGGGAGGGCGCCTTGCTGCGAGAAGGTGGGGCTGAAGCGAGGAAAGTGGACGGCGAAGGAGGATGACACTCTCGCAAAATACATAGCTGGGCACGGCGAGGGTTCATGGAGGTCTCTGCCCAAAAATGCGGGTAAATATGGCGTAAGCTGTTTTGCTTGTTCACAGTAGCTACTTAATTAGTTGAATATTCAAGATCAGACAGACTACTTAACTAGCTATACCTTCATGACTAACATGAGGGAGTGCTACAAATATGTTAATATGTTCCAGCTTCCCATTGTATTAATACTGCAGGGCTACTAAGGTGTGGCAATAGCTGCAGGCTACGGTGGGTCAACTACCTGAGGGAC…	13500
TaMYB132	TraesCS1B02G023400.1	CGGGCAGGTGCATCCTCCTTTGGTTCCTGCTCGATCCTAGGTCCTAGCTTGGGTAGCTTGTTTTCCTAATATCTAAGCTAGGTTATACTAAAACCTAGCTCGTCGTTGTTGGTCCATGATCCATTGTCGAAGGACCATCCCCATCGGCGCCATTGCCATTCATCTTCCTCTTTGGGATGTTCTGGATTGATTCTCTTATCACGCGTCGTCGGAGAGGAGCCAACTGACAAACGACTCGAGCTCGTCTGACTCGGAGCCGGTCATTGCCTGCAGCTCAGCGGTCTGGAGCAGATCACTCTGGGATGGTTGGTCCCATAGGTGGGACGCAAAACCTTCCCAGTCCATGTCGAGCAGATCCTCCACCCGAGGAGAGTGGCCTCCCTGCTCGATGCCAGTAAG…	4140
TaMYB133	TraesCS1B02G023500.1	GAGAGGATGGGGAGGGCGCCGTGCTGCGAGAAGGTGGCGTTGAAGCAAGGAAGGTGGACGGCGGAGGAGGATGACATACTCACGAAATACATTGCTCAGCACGGCGAGGGCTCATGGAGGTCTCTGCCCAAGAATGCAGGTAAATATGACATGAGCTTGCTGTGACTACTTTAGCGGGGTTTTCACAGCAACTACTAGCTAGTTAATTAGTTGAAACTTAATGATCAAAAAGATTAAGTAACTAGCTACACATTCGTGAAGAACATGTATTACATATGTTAACATATTCCTGCTTCCGTTGGTATGCAACTATGTATACTACTCCAGGGCTGCTGAGGTGTGGCAAGAGCTGCAGGCTACGGTGGCTCAACTACCTGAGCGACGGGGTGAAGAGGGGCA…	3840
TaMYB134	TraesCS1B02G049700.1	CAAACTGGTTTGGCTTATGTGCAACCTTGCAGGTTCTTTACTTCTTTGATGGATTCAGCAACAAAAAGACTACTATTCATCTCTCTAACCAAACCATGAGACTGTTTTCATGGTTTATATTCAGGAACACACGAGAGGTGACCGCCACTGTCATCGAGTGAAACCTCCTCTGGTTCCTGCTCGATCCTAGCTAGTGTAGCATGTTTTCCTAATATCTTAGCTAGGTTATACTAAAACATAGCTCGTCGTTGTTGGTCCATGATCCATTGTCGAAGGACCCTCCCCATCGGTGCCATTGCCATTCATCTTCCTCTTTGGGATGTTCTAGATTGATTCTCTTATCATGCATGGTCGGAGAGGAGCCAACTGACAAACGACTCGAGATCGTCTGACTCGGAG…	5700
TaMYB135	TraesCS1B02G055200.1	CTGACATCACCGCGCACAACGCCGCACTAGCTACATTTAGCTAGGTGCCACTCACTCTCTCACCTTGGCTAGTACTATACTCTTAGCTCTATATATAACCCGGTGGTTCGTCCAGAGTCTAGCTCCATCCATTAGCATCCATCTCCGGCCAGCAAACACAAACGAGCTTCTCTTTCTCCTCTTTCTTCAGGGTAATTATTTGGCCGGAGTCTGGGACGAAGCCGACGACGAAGACGAAGACGCCAGGAGGAGGATCATCGGTTCATCACATAGATCGACCAGCCATGTGTAACAACAGCGGTGGCCGCGGCGGGGCGATGGCGGCTCGGAAGGGGCCGTGGACGGAGAACGAGGACGCCCAACTGGTATGGTTCGTGCGCTTGCTCGGCGAACGCCGTT…	1380
TaMYB136	TraesCS1B02G094500.1	GTATCATGCATTTTTTTGGAAAATCTAACTGCAATTTCTATTGTGTGTGTTAGCTAAATAGGTCAGTATAACGATGTCCGGATGTTTTCCAAAGGTTGGGAAAGGTGAATGGGATTTAAAATAGTATATTTGTTTGATCGCAGGGATGGATCTAAAATGATTTAAAGCAACCTTTAAACACATAATCACACTAAGTAAGCTTCAATGCAATATGTCATCCGTGCTTATAGTTCCCTTCTGAATTTGATTTCTCTAGATTTAAGTTTTTGTTAGTGTATGGGGGTATAAAATACTCAATCTATTCATAAATATACGATGTTTTAGAGACTTGTGTCCTTGCTAACTTGGCAGAACCATTGTAATTCGCATGCTTACTATGCAAGTTAGCCTTTTCATGTA…	2100
TaMYB137	TraesCS1B02G100600.1	CCACCTCCACCACCACCACCTTTAAAAGAAGGTGCTAAAGGGGGGGTGTCCTGCAAAGAAAAGGAGAGGAGTGCCCCCTAACCTTTCCCTGCTTTCCACTGAAATCTCCTATCTGCAACCATACACACTGTTGCTCTTCTTGCTCAATTCTGCTCTCAGCAACCATTTCTCCATATATAAGTCACTATCCCCTCTGCATTTCCCACCCCTTCTTCAGCCATGGATTCCTGAAGAAGCTCCGTGCTACCAGAGGAGGCTTCTGCTGTGAGCAATTGCAAGCTGTGTGAGTTCCGCGAACCTCGTCGGGTCTGCGAATTTCAAGCTCGCAGGCTCTGCATTGCACTGAAATGGGGAGGCATTCGTGCTGCTACAAGCAGAAGCTGAGGAAGGGGCTCTGGT…	2460
TaMYB138	TraesCS1B02G172500.1	AGTAAAAAGAGGAGAAAAAACTACAGGACTGTAGCTAATCAAGCTTAGTTTCGAACTGTTACAACTCTGGCAAGTCTATTATGTCTCCGCCCTCCTGCAGCATCTTGATCCAGAAGTCCTGGTCATCGCTCCACTTCGATGATGAGCTCATCACCAGGCTCACATCCTCGTCCATGGCACCGAGGTCTATCATTCCCGTCACGTCTGTTGAAGAGTTGTCAGTGACCGCCTCCGAGCTGGAGGTGTCCTCTTTGACGAGCTGGTGGCCGTGGCTCGCGCTTGTGATGGTGGCGTTATCGCTGGGCGAGGATGACACCGCCGGCGCCGACTCGGTCACCGTGGAGCACGTCAAGCCGCTGCTCGACTGCCCTGGCGGCGACGTGTACTGCTCACCAGCGT…	1860
TaMYB139	TraesCS1B02G215500.1	AAGGGATGATGAAGAAGGGGAAGTGGTCCAGGGAAGAGGATGACTTGATGAAAAAACACATTGAGAAGTATGGCATTGGCCGTAGTTGGCAGGCATTGGCTGAAACTTTAGGTTAGTTTCTTGCTTTCGCCCATCACCTTCATTCAACTGTTCATATTGCTACTAGGTTTATATACCTTCATTCAAAATAAAAAAGAAAGCTGTCGACTAAATGTGACGCAGTCGTTTGTTTGGCTTGCAAATGATCTCTCTAAGAAGTGCAGTTGTTAATTTGAAAGTACAAGTCATGTACTACTATATTCGAGCATGTTTTTAATCTTAGAATTACTTTGGCGCTTTCTTATCGATTTTGTACTTATGGTTCTGTCGAGAGTTCGGTCAGATATCCTAGTGTTGTTC…	1440
TaMYB140	TraesCS1B02G236900.1	TCCTTATATGCACAACCCCCGCGGCAGCCGCAGCCGAGACCGAGACCGACGCGGGAAGAGGGAAGAGCAGGATGCCGGACGGCGGGGGCGGGTCGGACGGCGCGGGGGCGGGGGCGGGGAGGATCAAGGGGTCGTGGAGCCCCGAGGAGGACGAGCTGCTGCGCGACGCCGTGGCGCGCCACGGGGCCAGGAACTGGACCGTCATCAGCGCCGAGATCCCCGGCCGGACGGGCAAGTCCTGCCGCCTGCGCTGGTGCAACCAGCTCAGCCCCGGGGTGCACCGCCGCGCCTTCACCCCCGACGAGGACCGCCTCATCTTCGAGCTCCACAGCAAGCACGGCAACAAGTGGGCCACCATCGCGCGCAAGCTCGTCGGCCGCACCGACAACTCCGTCAAGA…	1260
TaMYB141	TraesCS1B02G265400.1	TTCTAACACCAAAAGAGGATATATGTACTACAAACCTTGCAAATGACTCATGTTCCTCTTATCTGTTCTTTGTACAACATGGTGCCAATTTACATTTGTTTGCTGGAACCTGTTCTTACATACCTTTGTTGATTATTTATTTATTTATGCCTTACAGCAGCTTACTACTACATATTTCTCACAAGAAGTTCGTTACAGTTTCTTTGGACTCTTACAAGATCCAAGCCTACACAAATCCCTATTACCACCCCTAAATAACTTGGTCCTCTTCACACTTTGTTCACATGTCATACACCACAGCTGCGTAGTCCTGGAGAACCGAGCTGGTTTCAGGGGTGAAATCCCAGCAATTCACTGGGGACTTGCCCTGATCATAGCTCCACCAGTCCACACCCCCTT…	1560
TaMYB142	TraesCS1B02G279400.1	CGGTTGGAAGAACCGCATTCCCCAAGGCACCAAACTTGAGAATAGAATAGCATTGTTTGGCCATACGAGTTTCTTCACTGCCTAACTCCCTGCTAACTGAAGGATTCGTGGAGTGCAAACACAGACAAGCCGAAATACCTACCCAAAAAACACACCACATGATTGCCTTGCGCAACATCCATCCACATGACCGAAACTGCACAGGAAAGGAACACCGGAATCTGATGCCCGAAACAATAATGTGTCCGCTACCTCACATCAGGTCCTCCCTTTTTTCCGCAAAAAACACACACCAACCTTTGTCACATTATCCCCTCGTTTTTTCCACCAAACACAGCACCAACCAACGATACAAAATTAGGGACAGAGAGGACAAATATTCATGGTTGAAATACTATG…	1560
TaMYB143	TraesCS1B02G318800.3	AACCCACTGGTCTTCGATTTCGCAGATAGGATCATATAATAAAACCTCGAAAGAACATCAGAACATGCTGGCACCGCGTACAGCCGTGCTACGTGGAATAGAATAAACCAAGGAATGTTCAAGCGTACACACCAGTGTTACAGGTACGGGCAGGCGACGGAGGTGGCAAAGTTTTCATGATAAGAAAAAATGGGAGTGAAACCACTCGCAGTCAGTCGACACGCGCCAAGCGCTCACTTCGGCCATCCGGCTTTGAAAATGTCCATCCAACTCATTCAAACAAGAGGATCAGTACGGTCCAAAGCGACACCTCTTGCTCACTGGCATACTGCTGGAGGAGACAGAGAAAGAGTCAAAGCTACCACTTGTCATCCATGTGGCATCCTACTCGGTGCTCTC…	5700
TaMYB144	TraesCS1B02G383600.1	ATTGCCCCCTCTTAGTTTTCATCCTTATGTAACTTGACTAACAACAGCTACGTAGGTGTAGCATTGCTCCCTCCCCATATATACCCGACCATACATACCCACCAGGCAACCATCGATCCGGAGGAAGCAACCGTCGGTCCATCATACATACCGATCGCCATTACCTCCATCCGTCCATCCACGTTGCCTAGTTCAGCTGGCGGAGAGGGATCAATAGAATGGGACGTCCGTCGTCCTGCGGCGTGGGGCAGCCCAAGCTCCGCAAGGGGCTGTGGTCGCCCGAGGAGGACGAGAAGCTCTACAACCACATCATCCGGCACGGCGTCGGCTGCTGGAGCTCCGTCCCCAGGCTGGCCGGGCTGAACCGCTGCGGCAAGAGCTGCCGCCTCCGGTGGATCA…	1620
TaMYB145	TraesCS1B02G383700.1	CACAAACCGCAGGTGTCTTCAACTCCAATCCATTGCTTCTGCGTTGCTTCGAGCCTACTTGATCGCTGCCTCACCTCACTCCCTCTCTCTCGCGGAGTGAGCTTGCGGTTCTTGTCACGCACGCTTCCCCCATATATACCCACCAGGCAACCATCCATCGGGAGGAAGCAACCGTCGGTCCATCATACCGATCGCCATTATCTCAATCCGTCGGCGTTGCCTAGCTCGTGGGAGTAGCTAGCTACGAGGCCAGCTAGCAGCTGCCGCGCGAGAGGAGCCTGCAATGGGACGTCCGTCGTCCGGCGGCGTGGGGCAGCCGAAGCTCCGCAAGGGGCTGTGGTCGCCCGAGGAAGACGAGAAGCTCTACAACCACATCATCCGGCACGGCGTCGGCTGCTG…	1620
TaMYB146	TraesCS1B02G383800.1	ATTTTCTGACACTGTCATAATGTCAAAAAACGTCTTATATTAAATTACGGAGGGGGTATATTGGTTGGTCTTGCAATTTCAACTTCATGTATTTGTACAAATTTCTATAGTTCAGTCGGAGAAATCGACCATCCTTGTTTTGTTTCACCTATAAAAGGTGAATCGCTGCTAGAAATTACCTGAAGTGGCACTAACTTCTCTCTTAGAATAAGATGGAGAAAGTAGGGAAATGTTTTTATATAAAAAAATAAAGAAAGAGAAGATCAGAAGTATTGTTCCAAATTGAACTCGAAATTTGCGAGGAGGCTCTGTTCTTGGCAGGGTAACGAGAACTTGTGCTCCAGTGGCTCCATCTCCGCCTTGCCCCAGTGCAGGACCTCGCCGTCGAGCACGCTGCCC…	1680
TaMYB147	TraesCS1B02G383900.1	AGGCTAGACGGGAAGACCTTTATTCCATCTTCAGAGAGCCGCCGTTATCCGCCTTTCTAAGCAGGACACAAACCCTAACAAAACAGAAAAAACAACTAAAAACGAAGCCCTTCCGCCGGCCTTGTCAGGATCAAGGGCCACGGGAGTCGATGCACAACTGCCCTAAAAATATGTACATTTGTGTAATTGTCGCTAATAAAATACAATCACGTGAAAGTTTGTACGTTGTGTCCATTTCAGCGTGCTAGATGAAGCAAAGTAATTTGCCTACTAACTTCCGAATATATGATGTGACACTTATCTCTTAAAAATGGAGGGAGAAAGAAACAAAAGATCAGAAGTACTGTTCCAAATTGAATTCGGAATTTGCAAGCAGGCTCTGTTCTGTGCAGGGCAGCG…	1680
TaMYB148	TraesCS1B02G392600.1	TAGTTTCTGAACACACACCCCTCCCATGGGTTTTAGTTGCTTCCAGCTCCATTCAGGGAGCTGTGATGACGTGCCACTTGATTTCCATGTGCAGCAAAATGGCCACTATGAGCTCCATTCTGTTGATAGTTCATTTGAACCTGCTGGTGGATCGATCGTTCCGTTTGCAACCTTCTATCATGGGTCATATCCACAAGGCACAACCAAGAAAGATGTCGCTGACGGTGCTTCACCGATCATTCATAATCCTGGACCTCACTTGCCTCTCTTGTCGGCAAAACCGGAGATTTCACATCTCATAGAAGGTGGAATGGGATCACACAAGACGCATGAGATGAGCGGCAGGTTTATTCCAAGAAGGAAGGCCTCGAGTAAGGCTGTGAAGAAGGCTAACGTTGT…	1380
TaMYB149	TraesCS1B02G401700.1	GTATACGCGTATTCTTGTCGAGGAGACCATATGAGGAAGGCGTAAACCGCACATGCACATAAAGTTATTGTGTCAATCGATCGGCCTAAGCACAATATTTTCTGAAGTAAAATTGAGCATAGATATATAAATCCGTAAATCCACACCTCAGTTGAGTATTCCAAGCACATGTATGTAATCCAGACCTAAATTGAGTACATCTTTCTATCTACTATTCTATAGCATAATTCACATGTGGTTGATCACAACTCAGGGAGGAAGATCTCAATTACGTGTGTAGTGACGAATCCAATGGAGCAAATCATGTCGTGAATCCTATGTGAACGTGTTGCAGAGGCCCTGCGGCGGCTTGGCGTTGGCGTGGGCGTGGTCGGCGGCCCACATCTCCGCCATGTTGGG…	1560
TaMYB150	TraesCS1B02G436800.1	GGCACAACAGCATCCGTCGCAAACTCGCAATCAGTAGTCGCCGTGGAGCGACGGCACCGTTGGCCAGAACTCCTCGAGGCCCCAGAAGTTGTCGCCCGCCACCGCCGCCGCCTGCAAGAACTCCGGCGGCACGCCGCCGTCCATTCCACCGGCACACGCGGCACCACCTCCTCCTTGCACGGCGTAGCCAAGCTGGTGATCACCCCAGCCGCCTGGCTGCGTCGCCGCCGCGACGACGTCGTAGTGCGGCATGGCGCCCGGCCGGCCCACGGAGTTGCTGCTGCTGCTCTGGGACTCGGTCACCGCCGCCGAGCTCAGAAGCTGGCACCCGGCGCTGTCGCTGCGGTGGCGCCGGCGCTGCGCTTCTTCTGTATCTTGGTCCTCCAGAAGTTCTTGATC…	840
TaMYB151	TraesCS2B02G082400.1	TGTCAGTTTTTCACAGTACTTTTATGAACTTCATAACACTATACCTTTTGCTGACAAAGATGAGAGAGAGAGAGAGAGGTACAACAACAGTAACAGCAAGTAAGAGAGAGATTGAGAAAGGAGAGAGATAGAGAGAGAGAGAGAATCTTGATCCCATGTCACACCCACATACACACACAGCGGCACAGCGCAGCTAGGCTGTCAGCCACGTGCATCTGCATGCATGCAGCCGTGACACGGGAGCGTTTTAATCCACTTCACTACACAGATCAAAGCAAAACATAAAAGAAACGAGGAAAAAAGATCGCGCGCGCGGCAGTAGAAATTAACACACACCTTCTTCAATTCGATCTTGATTGATTGATGACCTTCTTTACGTGCGTACGTACGTCCTGATCC…	3120
TaMYB152	TraesCS2B02G112600.1	TCTCTCTCACTCCTCTCCTCTATATAAGCCCGTCCATGGCGGATGGCTCTCCCGCCCTTTTCATCGTCTCATCATTTGATCACCCATACAGAGATCCGGATAGCTGCTAGCTTCGTTTGTCTGTTGTGGCGATGGCGTACGATCAGCGGGGGCTGAGAGGCGAGGAGGCAGCGGCGGCGGCGGTGGGGGAGGAGGAGATGCTCCGGCGCGGGCCGTGGACGGTGGAGGAGGACGTGCTCCTCGCCAACTACATCGCGGCCAACGGCGAGGGCCGGTGGAACGCGCTGGCGCGGCGCGCGGGGCTGAAGCGCACGGGCAAGAGCTGCCGCCTGCGGTGGCTCAACTACCTGCGGCCGGACCTGCGGCGCGGCGGCATGACGGCGGAGGAGCAGCTGCTCG…	1560
TaMYB153	TraesCS2B02G177900.1	CTGATTGCTGGCCGCCGGCCTTTGGTGTCGGACTGTCGGTTGGATGAGTTCAATTCAAGCACCAGTTGATTCCCAGCCCGTGCGCGTCGAACTGCGCCGCCGCTGCGTCGGCGGCGGCCTTGCTGTCGCCGTAGATGCACTGGCCCTGCTGGTGGTACTGCTGGTAGCCGCCGTCGAACACGTAGTCGGACCACTTGAGCTCATCCAGCGCCGCGCCGTAGTGGTCGGCGCCGGCGCCGGCGCCGCTGGCGTCCTCGGTGCAGCTGCTGATCGACCCCAGCTCCAGCCACGGCAGGTGGTGGTTGCTGCTGCTCTGCGTCGTGGACGACTCGAACCCGCTGCCGCTGTTGCTCGGGTTGTTGTTGCAGCACAGCTCGTCCGTGGTGGCGTTGGTGTTGG…	1620
TaMYB154	TraesCS2B02G178000.1	ATACTACTATGCTCATAATACATGTAGAATTCATTTTTTAAAATATGATGCACAATATGACAAGACCAGAGGGTCTGAGTGATACGATCACAATTAGCCTGAGGGCTTCTATGCAAGTAGTACTAAAGCTGATGTCCTTATTTGGCAATAGAAAAAAAATGCAAATTGTTAAATGGCCGAAGAGATAAGGTTCTCCGGTGATTCTCGCTACGGCCAAGAATCCATCGATTGAGTTAGCTTTGGCTGTACAGAGTCATAGCACATCTCCTCGTGAGGAATTAGGAGGGAAGATGGCGTCGCCAATCGAAGGTCGTCTGCGCCTGGGAAGCATCTCCACGCCGTGGGACGGATGTTGGCCGCCGCCACCGCCGGCCGCCGCGCCATCGCGCCGCATCAGGA…	3000
TaMYB155	TraesCS2B02G183100.1	TGTATATATACGCACCTACACCGCACCCCTGCTCTGGACCCTGCAGCGAGCGAGCCTTGCTTGTCCTCACCCTCCTACTACCTCACCCCGCTCCCTCCAGCGCACCACAGGCTTCGTCTCCACCTCACCTCAGTCCCCTCTCCTCACCTCACTCCATTTGTAGCGTAGCAGCGGCCCGCGTCACGCGATCCTGCTCGTATACGGCGCCGGTGGCTAGACTCCTTGTCCCCGCCCGCCCAAGCCTGCAGCAAAAGGCGACCGACCCCTCCGTCCCTTTCTTTCTTTCATCGTCTCGTTCGGTGTGGCCGAGGTAGCGAGCGGGGGAGCGGGAGAGACGTGAGCATGGGGAGGCCGCCGTGCTGCGACAAGGAGGGCGTCAAGAAGGGCCCCTGGACGCCG…	1800
TaMYB156	TraesCS2B02G184500.1	CGAGAGAGGAAATTCCCTTACCCTCTTCCTACTGTACTCACCCACACCACCGCCCACCCCACTCTTCCGGTCTTCCTCGCTGTCTTCTTCCCCAGCCCTCCAGTTCGAAAATTCCCTCCCTCGCGCCCAAACTCCAAACCCTAGCCGGTCCGGCCCAGCCCCCCTCCGCCCCGCCGGCTCCCCGCGCGGAACATGCGGGATCTGGGCCCATGGCGACCGGCCCCGATCTGACCTCCCCCTCCGCCGCCGACGCCGCCGCCGCGTCGTCGGCGGCCAAGAAGGACCGCCACATCGTCAGTTGGAGCGCCGAGGTGCGTAACTGTTTCGCTCTTCTCTCCGTCTCGCGGTTGCGGATTTCTTTTGCGCTCTTTTGCGCTTTCCTAATTTTGGGATTTCCGC…	5160
TaMYB157	TraesCS2B02G252000.1	ATGGCAAATTCAAAACTCAACTTAGCATGCATTTCTTTCTGACATGGACGGTCTGAAATTCTGGATCAAGAGGACAGGAAATGCACATCAAAAAACAAATTAAGAACGAAGGCCTCAATTAAAGCATGGATCGAAAGGATCTAATTAGGGGGTGATGATAATGAGCTAGCTCAATTAGCAATCCCATTGGAGCTGCTCCATGCCATTGCCAGCGGCGCCGCAAAATAACCCGCACGACTCCATCAGCTCTAGGTCGAACGCCGTCGTTGTACCGGCGGAACCGTACACTTCCGAAGAGACGTCCATGATATCCAGTCCCTTGCCACCTGAGCTACCGCCGTTGATCAATGGCCGCGGCGGGGGTCCAACTACCTCCTCCAGCCCCAACCCGTGCTGTTG…	1620
TaMYB158	TraesCS2B02G343800.1	TCCTCTATTTATGCCTCTACACCGACCGACCTCACACACGCACACTCACACAAAGCTAGCAAGCCACACTGCACTGCACGCTACTCGATCGGTGCCTCTCTCTACCACTACTACTACTCTGCTCACTGGCATACTGCATTGCTGCTACTGTACGCGTAGTCTCTCACAGTGCCCTGCCAAGAAGATCTCCCGTAGTCAATTCGCTTGATCAGGCCAGGCTACTCAGTACTCACTTAAGCGAGAGGAGAGGAAGAAAAGGGGGAGGAATTCTTTCGTGGGAGCGTTAGGAGGAGAGAGAGAGGGAGAGAGAGAGAGCTTGTGCTACGATCGATCGGGCCGGGAAAGGCGATGGGGCGATCGCCGTGCTGCGAGAAGGAGGGGCTGAAGAAGGGGCCATGG…	2820
TaMYB159	TraesCS2B02G351000.1	ATCCTACACTTAGAAAATCAATGGCCAGATTTGAATATACTGCTCCCTCTCTCATCAGCAGTACAGGGTACCGTAAAAATGGTCTTATTCTAACTCTTCTCAGGCACCGTCGGAAATTTATGTGCTTCTAGAATCGTTTGGCTCTAGCCTCTAGGATTTCTTCTCTCCGGCGAGCTGACGTTCATCGATGATGCTAGCTAAGCTCGCCGTGTAAATTTAGTCACACATGTTATTCGTCAGCTCGTCGGGCAAGTCCCAGAGTACGCAATCGGATCCAAACAGCCCCGACATGTCGGAGGCTCCCTTCCCTCCCTCCTTGCCGTCTTCCGCCTCATCGTCGCCGCCGCTGCTGCCAACGCTGTCGTTGCCTTTTTCCTGCAATGCTGGCCTGCCCCCCTC…	1680
TaMYB160	TraesCS2B02G381800.1	AATCCAACTTAATACTCAGAGATAATGTTATGTTCAGACAGTTAATATTAACACAGAAACGAATTTCAACACACCCTTGTCCCTGATGTTTGAGTAGGCACTGGGCAGGAAGAGAGCTTCGCCAACCAGGGAAAACACATCTACAGTTTCCCCTTGAGAAAGTGCAACAGAGCTTTCAACGTGTCACCAACTGAGGCTCCTGCAAAGTGGGCGTACGATAGTTGTTGTTGCTGCATCATTATCCATCACTTCAGCAACATGTACTCTCGCCTCTCTCCGTTCGCTATCAGAAGGGAGCATGCAACTTCTTAATGGGGTCTCCTTTTGCTCTCGCCGCGAGGGCTAACGGTGGGAATCCAGCTACCACAGCGCGCATGCCCCACCGTCGCCGTCATGGGC…	2760
TaMYB161	TraesCS2B02G387000.1	CGAATAAAAAACACTTGCCCTAGAGAACCCTGCCATCACCCACGTACAGTCGTACACACTGACGCGCACATTTGCTACACTGCACGGTACATATACGTACACACGCCACGGCAACACACGACATGCACACGCCTGCGCCTGTCATGTGCACCACACACACACGTATGTACGTACGCGGACGCATGCATAGTGCGCTTCGTACGTTACGTTAGCTAGCTACGAAACCCCTAGCTTTGCTAGCTAGGCGAGCTACAAACCTCTAGCTTAGCCTCACTGGAACTCGGCGAACAGGCCGTCCGCCGGCGGGTACAGCGAGAACCCGCCGTGGAACAGGCCCAGCTCCTCGGCCGCCATGTCCAGGAACACCTGGTACTCCTCCGCCGTCACGGCCGTCGTCAC…	1560
TaMYB162	TraesCS2B02G387300.1	TTCTCATTTAGAAATTCAGACACCAATCGGACGCGGAACCTATGAAACCATGAAATGCTTTAGCTCTGCTCTCGTTATTATTTCTGTACGTTCTCCGGGACCAGAGCGGGGCTACAAACTCTTACGAAGAAAATCAACGCTTTGTACGCTACACGCTAACTTACGAAGAAAACTGCTCAATTACCCGGAAAAAAAACTGCACAATTACCCGCTAAAAGAAAAAAGAGTTTTTAAACTGCACAAACACGGCACGGTGATTTACAGCACGGAGCAACGAAACCTCAAAAAAAAAAGGAAAAAAAAGAACCTCGCGACGAGCCGCACAACACTTCGCCGCTCGCTCGATCACGACGGCCGGCTTAGCCTGTCTCACCCCCGACGGCGGGGTTCCCGCCCTAG…	2880
TaMYB163	TraesCS2B02G387500.1	TTTACTTATCTTTGTTTTGCCAGCCGATTGTGGCTCTAGGGCTTTTTGTTTTTGACGTTGAGGCTCTTTGTGAGCTAGCCTATCTTTTTATTTCAAGACTGTAAGAACTTGTTGAACCTATTTTATTTATCAATATGGCCGTATGCATCGTTCTGATGCAGAGGCCGGGGAGCCTCCTTTCGAAAAAAAAAGCATACTCTCTATTTTTCAGAGGGGTCGCCTAGTTGATCCCGAGGAACTCGCTCACGGAGAGCACGTCGCAGAATCCTGCTCCTCCCTGCATGTGGATCTGATCGGCGTCGAACTCCCAACAGATGTCCCCGTTGCCGAGCCCATGCAACAAGTTCACGGCGCCGCACATGCCATCCACCTGCACGCCCCCTTGGCGGCTTACGCCCT…	2280
TaMYB164	TraesCS2B02G387700.1	GCTAGCGGGTTGCTCCCTGATTATGTCTATTGGTATGAACTACCCAAGAACTTGTAATAGGGTAGTCTTTAAAACCCTTTCCTATCTGTGGCAACTACTCTCTGGTGTCGCCGAGCGCTGTTAACAGTCCTGCCTGGTTGTTGCTTGCCTTGGCTTTCTATAAAGTTGGGGTGGAGGGAAACCCCTTTTGTTTCAAAAATTTATGCTGCCTCCGGTGTGGTCGTAAGGCATGTGAGTTTTTCTTTTTAAGGTTGAGATCTTGGATATGTGGGTCTTCCGGCAACAACGCCTTCAACGATTTCTTTTCCACGGTGCTGGTCCGACTGAATCGTGGCATTGAGAACTTCTTGTCAGTGACCAACCATGACTGGCTAGAGAGGCAGCGACGGCGGCACACCA…	2940
TaMYB165	TraesCS2B02G387800.1	AATTATGGATGAGCATCTTGCCCTTTCATGAATATATATGATACGCATGCTTGTGCGTATTATAGAGAAAAAAAGTTAAGTTTCATCCATGGCAATGTTCAACCATGGTCAGAATCATTTTTGTCGATACACGAACAGTTTTCTCCTTTTCGAACCCTAGAAGGACGATTTTCTTGATGCTCCGTGCTGCCACCTCTCTTTCGGCCATGGGCTGAGCGCGGGAAGGCCATGTCTACCTGGATTTGTAGTTTCCTCTCTTGGAGTCTTTTGGTCAGTATTTAGGGAGGCACATGCTCTAGTAAAAAAGTTTCCTTGAACTTCCTCATCTTGATGATGTAGGCTACGGTAACACCTATGGCACGGTGGCATATTTTCATTCCTGTCATTTTGGCCGACAAT…	2940
TaMYB166	TraesCS2B02G399200.1	TACCCGGGACACCCCCGCGACTCCGCCATTACTCCGCGGCATCACGCAGGCAGGCAGGCAGGCTAGCCGTGCTCCCTCCCGTCTCTTCTCTCCTCTCCCCCAAAGAGGTCAAAGACACAGGGAGAGGACTCCTCCGCATCTGCATCCGTCCTCCTCCGCGCGCACGAATTCGAGAGGGAGAGGAGCGGTAATGGGGAGGGCTCCGTGCTGCGAGAAGATGGGCCTCAAGAGGGGCCCCTGGACGCCGGAGGAGGACAAGATCCTGGTCGCCCACATCCACAGCCACGGCCACGGCAACTGGCGCGCGCTGCCCAAGCAAGCCGGTGAGTCCCTCCCTCCCTCCGTCTCACAAACGCATCTCCGTCGTCTTCCCTCGCGCCTCGGCGTGCAGAGCGCTCA…	2100
TaMYB167	TraesCS2B02G434400.1	TACCAAATAAATATATTCACATAGCATAGTGTACTAAATTTCAGAAACACTTACACACCATACTAACTGCATCTATTTGGCAACACTTCGAAAACAAGTTCCAAGTCGAAGCATTGGAAGAACGCAAGTCGGTTTGCACTTAGGCTAAACTATAACACTCATCAATAGGTAACACTACTAGTCAGCTGTGCCAGAACAGGTAGTCCAATTAGAGCCAGACGGATAATACAGCCACGACGGTCGTCCATCCAACCTTACTTAGAGTTCAGAGTTGGTCGCTGACGGCGAGAACGGCGGCGGCACCTGATCAAAAGAGTCAAACACGTCCGGGGGCAGGTCGTCGAAGAAGTTGTCCCGAGTCTCGACCTTGATGGCATCACGCGCATACTCCATGCCGAA…	1860
TaMYB168	TraesCS2B02G466400.1	GCGTGTATATATACCTGCCAGTGTCCCGGTTGCATCTTGCACACCTCCGGTACAAGAGAGAGCAACAGCAACAGCAACAGCGCGGAGACAGGCCATCGGCCGGCGACCATTCGAGCTAGCTAGCTAGCTATTTGAAGCGGTGGGAGGGAGGGGCCGATGGGGAAAGGCCGGGCACCGTGCTGCGCCAAGGTGGGGCTCAACAGGGGCTCCTGGACGCCGGAGGAGGACATGCGCCTCATCGCCTACATTCAGCAGTACGGCCACGCCAACTGGCGTGCCCTGCCCAAGCAAGCAGGTAATGCCCGCCCACCGATCAATCGAACAGTAAACACGCTTGAGCTGTCCATGTTCATGCCAATTTTGTTTAAGAGAACTCGACTGATGTGTCGTGCTTTGGTT…	1680
TaMYB169	TraesCS2B02G466500.1	TGCCAGTGTCCCGGTTGCAGCTTGCACATGTCCGGTACAAGAGAGAGCAACAGCTAGCGCAGAGACAGGCCATCGGCCGGCGACCATTCGAGCTAGCTAGCTAGCTGTTTGAAGCAGCCGGATTGGTAGTTCGTAGCTGGGAGGGAGGGGTCGATGGGGAAAGGCCGGGCACCGTGCTGCGCCAAGGTCGGGCTCAACAGGGGCTCCTGGACGCCCGAGGAGGACATGCGCCTCATCGCCTACATTCAGAAGTTCGGCCACGCCAACTGGCGCGCCCTGCCCAAGCAAGCAGGTAATGCCCCGCGGCCGTCGATCGATCGAACAGTAACATGAGCTCTTTGAGTTCATGCCAATTTTCCTTAAGAGAGAACTCGACTGATTCATGTGGTGTGTTTTGGT…	1980
TaMYB170	TraesCS2B02G467700.1	ATATATACCTCACCAAGGGAAGACACCAACATAGTTTCTGAGTTCTTACTTCTGGCCACAACATCATCCATCACAGCCACCAGTCTATCCTAGGTAACTAGCTAACAGAGCTTGTATCGAGAAAATCTATCTGATGGGGAGGTCGCCGTGCTGCTGCCGCGACGCCGACGTGAAGAAAGGGCCATGGACGGAGGAGGAGGACAAGACGCTGGTGGAGCACATCAAGAAGCACGGCGGGAAGGTCGGCAGCTGGCGCGGCCTGCCCAAGTCCGCCGGCCTCAACCGCTGCGGCAAGAGCTGCCGCCTCCGGTGGACCAACTATCTCCGCCCCGACATCAAGCGCGGCAACTTCACCGACGAAGAGGAGCGCCTCATCATCACCCTCCACGCCGGCCTCGG…	1500
TaMYB171	TraesCS2B02G467800.1	GACACCAGCATAGCTTCTGAGTTCTGACTTCTGGCCACTACATCCATCACCGCGACCAGTCGATCCTAGGTGACTAGCTAGCAGAGCGCGTTCCATTAGTCGTTCAGGAAACCAATCTGATGGGGAGGTCGCCGTGCTGCTCCCACGACGCCGGCGTGAAGAAAGGGCCATGGACGGAGGAGGAGGACAAGACTTTGGTGGAGCACATCCAGAAGCGCGGCGGGAACGTCGGCGGCTGGCGTGGCCTGCCCAAGACCGCCGGGCTGAACCGCTGCGGTAAGAGCTGCCGTCTCCGGTGGACCAACTACCTCTGCCCCGACATCAAGCGCGGCAACTTCACCGAGGACGAAGAGCGCCTCATCATCACCCTCCATGCCAGCCTCGGGAACAAGTACGTAG…	1380
TaMYB172	TraesCS2B02G467900.1	ATACCTGGCCAACGAAAGAGTACACGAACATAGATTCTGCGTTCTGACTTCTGTCCACTACATCCATCACAGCCACCAGTAGTCGATCCTAGGTAACCAGCTAGCAGAGCTTGTATCGAGGAAATCGATCTGATGGGGAGGTCTCCGTGCTGCAGCCACGACGCCGGCGTGAAGAAAGGGCCGTGGACGGAGGAGGAGGACAAAACTTTGGTGGAGCACATCCAGAAGCGCGGCGGGAACGTCGGCAGATGGCGCGGCCTTCCCAAAGCCGCCGGGCTGAACCGCTGCGGCAAGAGTTGCCGCCTCCGGTGGACCAACTACCTCCGCCCCGACATCAAGCGCGGCAACTTCACCGACGACGAGGAGCGCCTCATCATCACCCTCCACGCCGGCCTCGGC…	1380
TaMYB173	TraesCS2B02G468000.2	CGAGGAAGATAAGAAACATAGTCGTATACCTAGCTTGCTTCTGACCACCGCATCTATCAGACTATCACAGCGCCCGAGCCCGATCGAACCTAGCTTTCTAGCAGAGGAGGTCGCCGTCAGGAAGAAAAAAAATTGTGATGGGGAGGTCGCCGTGCTGCTGCCACGACGCCGGCGTGAAGAAGGGGCCATGGACGGAGGAGGAAGACAAGACGCTGGTGGAGCACATCCAGAAGCGCGGCGGGAACGTCGGCAGCTGGCGCGGCCTGCCCAAGGCCGCCGGGCTGAACCGCTGCGGTAAGAGCTGCCGCCTCCGGTGGACCAACTACCTCCGTCCCGACATCAAGCGCGGCAACTTCTCCGACGACGAGGAGCGCCTCATCATCACCCTCCACGCCGGCC…	1560
TaMYB174	TraesCS2B02G583800.1	CCTTTATGCACAGTCATATCAAGGTTATGCATAATATTATGGCAGTCTGTCTGAGAGTAGATTTTTAAGTGCCTTATGTGCCATCCGTACTAATATCCTGCAGTGCATGTCTTTATAATAGATGTATTTGAGAAGAGGTATTTGCATTGGAATCACATGTACTTTTCCAAACCCATAGGATTACTATATTTTGAAAAATCACTTTATCTGTATGGTTGCAAATCTACTAGTTGTAGTTATTGTTGGTATGTAATCCTGTGCTGGAAATTTCAACAGTCCAGGACCCTCTAAATTTAATGAAAATAATTTCCACCTATGCCTGCAATCTTTAAGCTGATTGCAAATTAATGCCACCTATCAAATCGCCATAGCTTCAAAGAAGCAGACTAGCAGTGTCTG…	4440
TaMYB175	TraesCS3B02G039100.1	CCTCATTGATCATGCATGCACCACATCGACTACACTAGAATCAACGAGTAAAAGAGAGCTAGAGCTAGCAATCTCGATCAATCGGCAACTTCACTACTAGCTACATGGTCGATGCTGATGATGATGAGCTCCATTAGCCAATGTGACATCTGGCTTTAATATAGCTAGAGAGACGTTGCAAGAAGCAACGTAGCTAGCTAGGAGTAGGAGAGTGCCATCCATCCATCCATCCACTTGGCTGGGCTTAATTTTAGCTTAATTAATCACTAGCTAGCTAGCTAGAATTTTCTAGATTCCTCCTCCCCACTCGCCCGCCAGCTTCCTCGCCGCGTGGCACGTCGTCGCCGCCGTCGTCGTGTCGTGGTGATCGCCGTCGACCATGGCGCCGCCGCCGCCACA…	1680
TaMYB176	TraesCS3B02G109800.1	ACCCATCCTATAAATGTAGTGCAGATCCAATCACCACATAATTAAGCACCAGCTGCGATTAGTACACTAGCTAGCTGAACTTTCCATCGACGCAGGAGTAGCCAGCGAGTCTACTCAAAAAAGCTAAGGAAGGATGGTGGAGAAGCCGGCGAGCCAGGCCGACGTGGGCGGCGAAGTGGAGGCGCATAAGGAGAGGAAGGGGCTGTGGTCGCCGGAGGAGGACGAGCGGCTGTACACCCGGATCACCAGGCATGGCGTGTCCACCTGGAGCTCCGTGGCGCAGCTCGCCGGGCTGCGGCGGAGCGGCAAGAGTTGCCGGTTACGGTGGATGAACTACCTCCGGCCGGACCTTAAGAAGGAGCCCATCTCCAAGCGCGAGGAGGAGACCATCATCTCGCT…	1320
TaMYB177	TraesCS3B02G126800.1	ACTGCATACACTTGAGAAGACAAAACATGGGCATGGAAGCATGTAATCGATGTGATCAAGATTCAAGAACCACATTTCAAGTTTCCAAGCATACGAAGATCACCTTTTCAGGTGGCAACCCGAGCTTGTATCTGAATTTGCTCATGGAGATCGAGTACTTGGGATAACACGTTTGATCGATCGGTCACGAGGACGTGCGCGCGTCCGTCACACATCGATCGATCTACACTAGTGACAAGGTCGAGTCGAGAGGGTAGTAGAAGCCGCCGAGGAACTGGTCTGCGGCGGCGAGGTCGGGGCCGGCCGCGCAGAAGTCCACGAAGAACCCGCCGGCGTTGTCCACCGCCGACCAGTTGGACCCCGACGACGCGGCGGAGGCCGACGTCGAGCCCTCGGCGG…	1500
TaMYB178	TraesCS3B02G150900.1	TGGACGTCAGGAAATCCCCGGGGGCCATCTAGACGACATTGATGTCGTCCGGATCATCGATGCCACCGATGCTTGTGCGGCCCGTCTCACTGCAGTAGTAGTTGCCACCAAGATCGAGACTCTTGAGTAACGGGAACAGGTTCATGTTCGAGCATGCATCCTGCCCCTGTAGGCACTGGCTAAACATTTGCTGAAATGTTGGCGGTGGTCCATAGTGCAGCATATTGTTGGGCGGGAAGGACGGGGAGGAGTCGTATCGCTGATGCATCTCACCGCCGTAGGTATTGAGTTTTGGTAGCAGCGAGCTCAAGTTCATGGTCGCTCCCTGGGATGATGATCCAGGTGCATTGCCTGGGTGGAGGTACGTACCCATCCCGGGTAGGCTGGAGAAGGCCAGCA…	3420
TaMYB179	TraesCS3B02G217100.1	GATCGGCACAAACAAATGGAATAGCGACTTTCCAGAGAGGAAGACAACATGAAACTAAGTTCGGGTTGCCACCATTACATTACATTGCATTACATGCGACTTGTTTTCCATCTGAATAAGTAGTGTAATCAGCAGCAAAACTGAGGAGGGGTGAAACCAGAGAGGTCACATTCATCGCCATAAATAAAACAACTTAACTCCTCATCTTCTCCTAGTCTGCTTCTTCTAGACTATAAGGCTTGCTTAACTAGCTAGGAATTCCGGATTAGCCGCCTCCCGTAGGATGATGATGATCTCGGCCTCCACCTGTACACCGCACCGCACCGCCCCGCCCCGCCCGGTCATGTCGAGCCCACGCCCAGGAAGTCGAAGAAGGGCAGGCTGAGCTTGTCGCCATCC…	1920
TaMYB180	TraesCS3B02G224500.1	ACTTATGTTGCCCCCCTGCTCTCTCTCTCTCTCTCTCTCACACACACACACACACACACACACAGCGCAGTGGCCCTTTTCTTTTCTTGAGTGAGCTAGCTAGCTCAGCTCCACTTTAATTTGATTGTTAATTAAATCTTTATACAATTATCTTAAGGCTCAAGCATTGTTGGAACTGCTTGTGTCTGTGTGTGTGTGGCCGAGATAAGTGTCGCTTTTATATCGCCTGTGCCCTGCCCTGCCGTGTCTCACCATCATTGTTGCCATCACAGGCCGCTACCGCGCTCGCTCACTAGTCACTCCACCCGGGAGCACGCATATGCGTGCGATGGGACGCGAGGCGGCAGCAGCAGTGGCGTGCTCGTCCAACAAGCCCAAGCTCCGGAGAGGGCTGTGGTC…	1920
TaMYB181	TraesCS3B02G258800.1	CAGTGTGCCGAGTCTATAGTGCTTCGTACACTGGGTCTGAAAGCGGGAGAGTCTCCCAGAAATTGTCTGGGACGTTCCAAAAGTTACCGCCGAACTCAGACGGAAAGAAGCGCGCCGTCGGCGCGCCCACATCGACCGTTTCGTGGTGGTCGGTTGCGACCCAGCTCAGCTCGGGGTAAGGGAAGCTCGTCTGCGTGTACTCGTCTCCGACGGTGGAGCTGGCGTGGCTCGTCGACGCCGACGCCGACACGGACGTTGTCGCCTCGCTCGCGGGTTGCGCTGGAAACTGGTTCTGGTGCGGTGCCTTCTTGTGTACCCTGGTCCTCCAGTAGTTCTTGACCTCGTTGTCGGTCCGGCCGGGGAGGTGCTTGGCGATCTCGGCCCACTTGTTCCCCAACC…	780
TaMYB182	TraesCS3B02G280700.1	CTTCTTCGGCACACGGACAAGCATGATATATATACTTATAATAACAAATATAATTCCTTCCTACAATATATATTTACACGTAACTCATGTAAATACTAGCACAGCAGTATACCCTAGGAAACGTACATGCGGTAATTATTCCATCATCAGCTAGGAGTATATAATTTAGGAAGCCAACTACTAGATCAGGCCATACATACACCTACCCAAATACCCCCAACCAGTAACTCAGGGAACCCAGTGGAGCTGCATTCCGGTGTTCGCGGAGAAGCTGTCGACGGACGAAACACTGGCCGCCGACGTGGACGAGGACCCGAGGATGGCGTCCATGAAGTCCGCCACCGGACCCATGCCCGGATCGGTGGCGAAAGCGCTGGCGCCCTTTGGCTCGGCGAACAC…	1680
TaMYB183	TraesCS3B02G286500.1	GTAAAACGGGGTGTATCTTGAGCTCCAATCCATTGCAGCGCAAGCACCTCAAAGCGCACACACACTTACACACATACTCCTCAGCTAGGTTGCTTGAGACCTACTACTTCATTGCTGCGTCGTCTTCTCCTCCCCGCCCCCCGTACGTGCGCAGTTCTTGGCACGCACGCTTCCCCATATATACCCCTGCCAGCCTTCCCGACCGAGATAGATAGATAGAGATACACAGGCAAGGCAACGAACCAACCATCACACTGAGACGAGGTAGCTCGCCGGTTGCTCGGTCGTTTGTTCGTCCGTCCCTTGAGCCGGCCGCGCGCGCGTGCCGGGCGGGCGGGAGAATGGGACGGCACGCGGGCACCGGCGGCGGCGGGGGCGTCCAGCAGAAGCTGCGCAAGG…	1740
[truncated: 222 more rows]
