# Supplementary material for: Genome-wide identification of R2R3-MYB family in wheat and functional characteristics of the abiotic stress responsive gene TaMYB344
Source: BMC Genomics. 2020 Nov 12;21:792. doi: 10.1186/s12864-020-07175-9 (PMC7659103; doi:10.1186/s12864-020-07175-9)
Supplement: Supplementary file 1 — Additional file 1: Sequences of MYBs in wheat (Table S1); Characteristic features of MYBs in wheat (Table S2); Syntenic relationships of MYBs in wheat (Table S3); The Ka/Ks of duplication gene pairs (Table S4); The expression data of MYBs in wheat (Table S5); The up/down regulated MYBs in wheat under various stress treatment (Table S6); Putative cis-acting regulatory elements of TaMYB344 promoter sequence (Table S7); Primer pairs for amplification (Table S8). [file 12864_2020_7175_MOESM1_ESM.zip › Table S2.xls]

## Sheet: wheat
Table S2. Characteristic features of MYBs in wheat
Gene name	ID	Chr. No.	Start position (bp)	End Position (bp)	Length (aa)	Mw (KDa)	pI	Introns	Subscellular localization predictor
TaMYB1	TraesCS1A02G021500.1	1A	10227258	10241556	337	37.4609	6.31	2	nucleus
TaMYB2	TraesCS1A02G042700.1	1A	23339466	23340670	263	29.5288	5.84	1	nucleus
TaMYB3	TraesCS1A02G076200.1	1A	58946263	58947945	324	35.5378	6.01	1	nucleus
TaMYB4	TraesCS1A02G083100.2	1A	66892110	66894637	430	47.4199	6.23	2	nucleus
TaMYB5	TraesCS1A02G155300.1	1A	272983850	272985600	263	28.7469	6.31	2	nucleus
TaMYB6	TraesCS1A02G201100.1	1A	362190904	362192389	261	28.3351	6.24	2	nucleus
TaMYB7	TraesCS1A02G223600.1	1A	394250151	394251608	331	35.025	8.47	0	nucleus
TaMYB8	TraesCS1A02G244500.1	1A	432627895	432628407	170	19.3253	10.12	0	nucleus
TaMYB9	TraesCS1A02G252600.1	1A	444136296	444137772	321	35.4243	6.14	2	nucleus
TaMYB10	TraesCS1A02G268800.1	1A	463460248	463461876	247	26.9245	9.06	1	nucleus
TaMYB11	TraesCS1A02G308100.2	1A	499446387	499451521	459	50.5782	5.12	3	nucleus
TaMYB12	TraesCS1A02G365900.1	1A	544747971	544749566	297	32.6213	5.05	1	nucleus
TaMYB13	TraesCS1A02G366100.1	1A	544999920	545001519	292	31.8133	5.14	1	nucleus
TaMYB14	TraesCS1A02G366200.1	1A	545008245	545009717	296	32.5695	5.82	1	nucleus
TaMYB15	TraesCS1A02G366300.1	1A	545024087	545025508	289	32.0018	5.52	1	nucleus
TaMYB16	TraesCS1A02G379700.1	1A	551591836	551593360	309	32.9035	7.63	1	nucleus
TaMYB17	TraesCS1A02G406600.1	1A	569138687	569139823	249	26.9892	9.5	1	nucleus
TaMYB18	TraesCS2A02G069300.1	2A	30329082	30332255	348	37.8644	8.53	2	nucleus
TaMYB19	TraesCS2A02G097200.1	2A	51007345	51008736	326	35.7652	5.6	0	nucleus
TaMYB20	TraesCS2A02G152700.1	2A	100824741	100826609	363	38.4525	6.12	1	nucleus
TaMYB21	TraesCS2A02G152900.1	2A	100970543	100972022	239	26.1106	9.49	1	nucleus
TaMYB22	TraesCS2A02G157600.1	2A	104450081	104451870	314	33.4252	8.93	1	nucleus
TaMYB23	TraesCS2A02G158900.4	2A	105627198	105632164	763	82.6206	4.99	11	nucleus
TaMYB24	TraesCS2A02G206400.1	2A	185284608	185286248	349	38.6335	5.98	2	nucleus
TaMYB25	TraesCS2A02G230400.1	2A	265273670	265275471	379	40.769	7	2	nucleus
TaMYB26	TraesCS2A02G331200.1	2A	564218248	564219889	352	37.7845	5.85	2	nucleus
TaMYB27	TraesCS2A02G338200.1	2A	572485408	572488147	327	34.8929	6.38	2	nucleus
TaMYB28	TraesCS2A02G363800.1	2A	607841199	607843783	260	29.0944	5.93	2	nucleus
TaMYB29	TraesCS2A02G370000.1	2A	612833826	612835420	284	30.4371	7.01	2	nucleus
TaMYB30	TraesCS2A02G370300.1	2A	613036464	613038947	277	29.6461	6.31	2	nucleus
TaMYB31	TraesCS2A02G370400.1	2A	613173215	613175923	283	30.6165	6.75	2	nucleus
TaMYB32	TraesCS2A02G370700.1	2A	613272424	613275239	277	29.8975	6.39	2	nucleus
TaMYB33	TraesCS2A02G381900.1	2A	625243144	625245280	277	30.6634	6.02	2	nucleus
TaMYB34	TraesCS2A02G415400.1	2A	672337020	672339016	332	36.5781	8.26	2	nucleus
TaMYB35	TraesCS2A02G445500.1	2A	695150051	695152312	367	39.3341	4.84	2	nucleus
TaMYB36	TraesCS2A02G447100.1	2A	695999015	696001342	320	35.0876	6.3	1	nucleus
TaMYB37	TraesCS2A02G447200.1	2A	696040356	696041705	318	34.5888	5.77	1	nucleus
TaMYB38	TraesCS2A02G447300.1	2A	696219175	696220437	306	33.3054	5.76	1	nucleus
TaMYB39	TraesCS2A02G447400.1	2A	696306952	696308265	330	36.0387	6.36	1	nucleus
TaMYB40	TraesCS2A02G447500.1	2A	696315494	696316927	321	35.251	5.87	1	nucleus
TaMYB41	TraesCS2A02G447600.1	2A	696825141	696826586	323	35.2529	5.82	1	nucleus
TaMYB42	TraesCS2A02G552400.1	2A	758509177	758511501	343	37.7294	6.4	2	nucleus
TaMYB43	TraesCS3A02G044700.1	3A	24037082	24038743	346	37.1378	5.65	1	nucleus
TaMYB44	TraesCS3A02G094300.1	3A	60297385	60298572	278	29.7481	6.01	1	nucleus
TaMYB45	TraesCS3A02G108000.1	3A	72896734	72898021	267	28.4167	5.73	2	nucleus
TaMYB46	TraesCS3A02G187800.1	3A	225893370	225895257	325	35.5854	8.35	2	nucleus
TaMYB47	TraesCS3A02G200300.1	3A	330697917	330699862	302	33.5414	5.47	2	nucleus
TaMYB48	TraesCS3A02G229500.1	3A	429481462	429482424	210	23.5503	6.76	1	nucleus
TaMYB49	TraesCS3A02G251200.1	3A	470828344	470830221	293	31.2132	7.12	3	nucleus
TaMYB50	TraesCS3A02G254500.2	3A	476384816	476386626	283	31.0253	5.69	2	nucleus
TaMYB51	TraesCS3A02G257800.1	3A	479481051	479482052	265	28.8846	7.78	1	nucleus
TaMYB52	TraesCS3A02G286600.1	3A	514611251	514612758	291	31.4319	4.87	2	nucleus
TaMYB53	TraesCS3A02G336500.1	3A	583240036	583246062	586	63.3111	4.97	3	nucleus
TaMYB54	TraesCS3A02G365200.1	3A	614570371	614574787	462	48.8353	5.61	1	nucleus
TaMYB55	TraesCS3A02G368700.1	3A	618164382	618166820	453	49.4967	8.17	2	nucleus
TaMYB56	TraesCS3A02G384400.1	3A	633921820	633923342	267	29.105	9.12	1	nucleus
TaMYB57	TraesCS3A02G418100.1	3A	660195748	660197141	308	33.9239	6.35	0	nucleus
TaMYB58	TraesCS3A02G439500.1	3A	682476100	682479753	354	37.5097	8.27	2	nucleus
TaMYB59	TraesCS3A02G535100.1	3A	746633408	746634658	260	28.8772	8.69	1	nucleus
TaMYB60	TraesCS4A02G006100.1	4A	3798857	3799913	273	29.3135	9.8	0	nucleus
TaMYB61	TraesCS4A02G047900.1	4A	38805132	38805704	190	20.4998	4.86	0	nucleus
TaMYB62	TraesCS4A02G075200.1	4A	74588101	74588838	245	26.8117	8.08	0	nucleus
TaMYB63	TraesCS4A02G075400.1	4A	74600194	74604521	323	35.7175	9.13	1	nucleus
TaMYB64	TraesCS4A02G113000.1	4A	137523141	137524933	307	32.6905	5.7	2	nucleus
TaMYB65	TraesCS4A02G118400.1	4A	145344649	145350033	346	37.7229	5.19	2	nucleus
TaMYB66	TraesCS4A02G124900.1	4A	159293547	159295696	319	35.1771	4.8	1	nucleus
TaMYB67	TraesCS4A02G172200.1	4A	437482622	437484141	289	32.3559	5.7	1	nucleus
TaMYB68	TraesCS4A02G173300.2	4A	440868048	440869430	238	27.3422	8.76	2	nucleus
TaMYB69	TraesCS4A02G189700.1	4A	468603185	468604647	305	33.4926	6.59	1	nucleus
TaMYB70	TraesCS4A02G211100.1	4A	504789844	504792518	276	29.8813	9.58	1	nucleus
TaMYB71	TraesCS4A02G217800.1	4A	517884098	517885581	288	31.4305	8.93	2	nucleus
TaMYB72	TraesCS4A02G262500.1	4A	574840594	574842365	268	30.5582	6.76	3	nucleus
TaMYB73	TraesCS4A02G322200.1	4A	610261533	610263201	282	31.009	6.65	2	nucleus
TaMYB74	TraesCS4A02G411900.1	4A	683967027	683968271	253	27.3835	7.12	2	nucleus
TaMYB75	TraesCS4A02G459100.1	4A	724578843	724580121	332	35.7713	5.77	2	nucleus
TaMYB76	TraesCS4A02G459200.1	4A	724782475	724784317	346	36.7945	5.99	2	nucleus
TaMYB77	TraesCS4A02G467100.1	4A	729632513	729633448	283	32.6489	9.58	1	nucleus
TaMYB78	TraesCS5A02G079100.1	5A	98429421	98430514	343	39.7294	9.52	2	nucleus
TaMYB79	TraesCS5A02G083100.1	5A	109278949	109280355	237	27.1769	9.42	2	nucleus
TaMYB80	TraesCS5A02G087100.1	5A	116032882	116034912	278	31.7261	5.47	2	nucleus
TaMYB81	TraesCS5A02G101000.1	5A	146534250	146536770	389	42.0319	6.64	1	nucleus
TaMYB82	TraesCS5A02G111300.1	5A	214166354	214167365	244	26.5571	8.93	2	nucleus
TaMYB83	TraesCS5A02G142500.1	5A	316084973	316086547	323	35.6143	6.66	1	nucleus
TaMYB84	TraesCS5A02G159600.1	5A	340268712	340270416	336	35.8757	9.02	0	nucleus
TaMYB85	TraesCS5A02G205200.1	5A	414933463	414935033	284	31.075	5.32	1	nucleus
TaMYB86	TraesCS5A02G217900.1	5A	436089023	436090333	309	33.2954	8.85	1	nucleus
TaMYB87	TraesCS5A02G227400.1	5A	443741209	443742925	318	33.3312	7.05	2	nucleus
TaMYB88	TraesCS5A02G307100.1	5A	519893625	519899833	1081	120.74	5.07	3	nucleus
TaMYB89	TraesCS5A02G320500.1	5A	533553547	533556811	287	31.8848	5.44	1	nucleus
TaMYB90	TraesCS5A02G329900.1	5A	539092242	539093667	268	29.9012	9.13	1	nucleus
TaMYB91	TraesCS5A02G405800.1	5A	597328600	597330268	311	34.2688	8.33	2	nucleus
TaMYB92	TraesCS5A02G450800.1	5A	632763902	632769891	1026	114.497	5.1	3	nucleus
TaMYB93	TraesCS5A02G495500.1	5A	663379037	663379971	242	25.6769	9.15	1	nucleus
TaMYB94	TraesCS5A02G512700.1	5A	676886747	676888144	248	28.444	6.24	1	nucleus
TaMYB95	TraesCS5A02G534400.1	5A	691676689	691678038	268	29.0694	5.09	2	nucleus
TaMYB96	TraesCS6A02G037700.1	6A	18702339	18704533	355	38.0812	7.36	2	nucleus
TaMYB97	TraesCS6A02G137800.1	6A	109113047	109115036	402	43.5592	5.83	2	nucleus
TaMYB98	TraesCS6A02G173800.1	6A	187271425	187272321	298	31.8628	8.93	0	nucleus
TaMYB99	TraesCS6A02G198000.3	6A	301088894	301093668	397	44.0072	6.25	6	nucleus
TaMYB100	TraesCS6A02G224000.1	6A	420973565	420974790	256	27.816	5.99	0	nucleus
TaMYB101	TraesCS6A02G224100.1	6A	421102611	421103784	257	27.861	5.44	0	nucleus
TaMYB102	TraesCS6A02G224200.1	6A	421225955	421227054	253	27.819	5.89	0	nucleus
TaMYB103	TraesCS6A02G224300.1	6A	421367786	421368746	250	27.3835	5.56	0	nucleus
TaMYB104	TraesCS6A02G224400.1	6A	421463673	421464869	241	26.4046	6.6	0	nucleus
TaMYB105	TraesCS6A02G227700.1	6A	428425929	428427294	274	30.5627	5.48	2	nucleus
TaMYB106	TraesCS6A02G236700.1	6A	446091764	446094533	287	30.7822	5.73	2	nucleus
TaMYB107	TraesCS6A02G236900.1	6A	446520563	446522375	280	30.157	7.68	2	nucleus
TaMYB108	TraesCS6A02G265300.1	6A	490301789	490302873	262	28.6289	5.15	2	nucleus
TaMYB109	TraesCS6A02G294000.1	6A	525991498	525992727	262	28.0935	5.27	2	nucleus
TaMYB110	TraesCS6A02G318900.1	6A	554715852	554717284	327	36.1857	5.53	2	nucleus
TaMYB111	TraesCS6A02G319000.1	6A	554787164	554788757	331	36.5459	5.22	2	nucleus
TaMYB112	TraesCS6A02G344700.1	6A	578885229	578887947	365	38.7576	6.39	2	nucleus
TaMYB113	TraesCS7A02G021800.1	7A	8783577	8791499	881	99.2515	8.64	2	nucleus
TaMYB114	TraesCS7A02G030600.1	7A	12428050	12429685	351	37.291	5.91	2	nucleus
TaMYB115	TraesCS7A02G030700.1	7A	12453759	12455343	340	36.2701	5.99	2	nucleus
TaMYB116	TraesCS7A02G030800.1	7A	12651331	12652819	334	36.0388	6.18	2	nucleus
TaMYB117	TraesCS7A02G121900.1	7A	78508242	78511695	421	47.3013	5.79	2	nucleus
TaMYB118	TraesCS7A02G130700.1	7A	83939579	83942305	423	46.0604	5.53	2	nucleus
TaMYB119	TraesCS7A02G165700.1	7A	121397856	121399015	262	27.9583	9.58	1	nucleus
TaMYB120	TraesCS7A02G179900.1	7A	134491152	134492622	324	35.9804	6.12	2	nucleus
TaMYB121	TraesCS7A02G205100.1	7A	167179571	167180917	264	28.9158	6.13	2	nucleus
TaMYB122	TraesCS7A02G251700.1	7A	235473505	235475283	357	38.8336	6.24	2	nucleus
TaMYB123	TraesCS7A02G272100.1	7A	285575609	285576769	240	26.838	9.6	0	nucleus
TaMYB124	TraesCS7A02G304500.1	7A	428809528	428811936	343	37.5601	5.92	2	nucleus
TaMYB125	TraesCS7A02G333200.1	7A	486236463	486237283	249	27.1014	4.92	1	nucleus
TaMYB126	TraesCS7A02G377100.1	7A	550300077	550303871	488	54.371	4.77	3	nucleus
TaMYB127	TraesCS7A02G414300.1	7A	604852773	604854024	271	29.3858	7.74	1	nucleus
TaMYB128	TraesCS7A02G458700.1	7A	653589052	653593764	404	43.932	6.96	2	nucleus
TaMYB129	TraesCS7A02G526500.1	7A	708319097	708319990	297	31.8754	8.22	0	nucleus
TaMYB130	TraesCS7A02G526600.1	7A	708326403	708327612	291	31.372	8.54	0	nucleus
TaMYB131	TraesCS1B02G005200.1	1B	3200087	3213520	332	36.7193	6.52	2	nucleus
TaMYB132	TraesCS1B02G023400.1	1B	10568358	10572443	321	35.4856	4.79	2	nucleus
TaMYB133	TraesCS1B02G023500.1	1B	10944607	10948395	321	35.609	5.11	2	nucleus
TaMYB134	TraesCS1B02G049700.1	1B	29401254	29406888	321	35.6469	4.93	2	nucleus
TaMYB135	TraesCS1B02G055200.1	1B	37798961	37800280	268	30.1496	5.53	1	nucleus
TaMYB136	TraesCS1B02G094500.1	1B	96487639	96489687	326	35.8882	5.94	1	nucleus
TaMYB137	TraesCS1B02G100600.1	1B	109728173	109730564	431	47.466	6.23	2	nucleus
TaMYB138	TraesCS1B02G172500.1	1B	307480979	307482741	260	28.1653	5.91	2	nucleus
TaMYB139	TraesCS1B02G215500.1	1B	391067106	391068521	259	28.1057	5.62	2	nucleus
TaMYB140	TraesCS1B02G236900.1	1B	423944196	423945367	303	31.9998	7.8	0	nucleus
TaMYB141	TraesCS1B02G265400.1	1B	466075302	466076785	318	34.9977	6.31	2	nucleus
TaMYB142	TraesCS1B02G279400.1	1B	487950160	487951643	247	27.0566	8.83	1	nucleus
TaMYB143	TraesCS1B02G318800.3	1B	543178343	543183999	459	50.6864	5.24	3	nucleus
TaMYB144	TraesCS1B02G383600.1	1B	615581551	615583114	305	33.1379	4.96	1	nucleus
TaMYB145	TraesCS1B02G383700.1	1B	615731931	615733485	293	31.8735	5.6	1	nucleus
TaMYB146	TraesCS1B02G383800.1	1B	615743987	615745593	288	31.6532	5.22	1	nucleus
TaMYB147	TraesCS1B02G383900.1	1B	616131301	616132934	289	31.8905	5.62	1	nucleus
TaMYB148	TraesCS1B02G392600.1	1B	625808906	625810252	386	43.7903	6.68	2	nucleus
TaMYB149	TraesCS1B02G401700.1	1B	631966428	631967910	312	33.0104	8.06	1	nucleus
TaMYB150	TraesCS1B02G436800.1	1B	659779831	659780614	189	19.5126	4.75	2	nucleus
TaMYB151	TraesCS2B02G082400.1	2B	45734172	45737266	351	38.2329	8.68	2	nucleus
TaMYB152	TraesCS2B02G112600.1	2B	75847314	75848794	332	36.3609	5.43	0	nucleus
TaMYB153	TraesCS2B02G177900.1	2B	152843210	152844722	361	38.3394	5.99	2	nucleus
TaMYB154	TraesCS2B02G178000.1	2B	153124400	153127325	195	22.1122	10.28	1	nucleus
TaMYB155	TraesCS2B02G183100.1	2B	158146060	158147761	313	33.218	8.77	1	nucleus
TaMYB156	TraesCS2B02G184500.1	2B	159362947	159368040	761	82.258	4.91	11	nucleus
TaMYB157	TraesCS2B02G252000.1	2B	266961015	266962609	382	41.1414	7.66	2	nucleus
TaMYB158	TraesCS2B02G343800.1	2B	489848617	489851374	329	35.2042	6.27	2	nucleus
TaMYB159	TraesCS2B02G351000.1	2B	498309550	498311165	352	37.8936	5.78	2	nucleus
TaMYB160	TraesCS2B02G381800.1	2B	545365235	545367943	258	28.8753	5.93	2	nucleus
TaMYB161	TraesCS2B02G387000.1	2B	550212982	550214461	289	30.9427	7.01	2	nucleus
TaMYB162	TraesCS2B02G387300.1	2B	550509945	550512725	274	29.5349	6.65	2	nucleus
TaMYB163	TraesCS2B02G387500.1	2B	550718564	550720750	283	30.8977	6.45	2	nucleus
TaMYB164	TraesCS2B02G387700.1	2B	550856401	550859332	274	29.7402	7.6	2	nucleus
TaMYB165	TraesCS2B02G387800.1	2B	550995193	550998070	279	30.3219	6.75	2	nucleus
TaMYB166	TraesCS2B02G399200.1	2B	567034525	567036545	316	34.9677	7.17	2	nucleus
TaMYB167	TraesCS2B02G434400.1	2B	624402656	624404444	331	36.481	8.25	2	nucleus
TaMYB168	TraesCS2B02G466400.1	2B	661851159	661852768	355	38.7907	5.08	2	nucleus
TaMYB169	TraesCS2B02G466500.1	2B	662373014	662374939	361	38.7326	4.92	2	nucleus
TaMYB170	TraesCS2B02G467700.1	2B	663828892	663830333	323	35.527	5.73	1	nucleus
TaMYB171	TraesCS2B02G467800.1	2B	663837928	663839234	308	33.7711	5.93	1	nucleus
TaMYB172	TraesCS2B02G467900.1	2B	663885927	663887229	306	33.4366	6.45	1	nucleus
TaMYB173	TraesCS2B02G468000.2	2B	663898634	663900155	323	35.2137	5.64	1	nucleus
TaMYB174	TraesCS2B02G583800.1	2B	771040940	771045329	354	38.3069	6.08	2	nucleus
TaMYB175	TraesCS3B02G039100.1	3B	18846378	18848000	351	37.345	5.83	1	nucleus
TaMYB176	TraesCS3B02G109800.1	3B	75735464	75736680	284	30.4638	6.25	1	nucleus
TaMYB177	TraesCS3B02G126800.1	3B	103721479	103722905	270	28.7691	5.96	2	nucleus
TaMYB178	TraesCS3B02G150900.1	3B	141977669	141981030	384	42.471	9.04	2	nucleus
TaMYB179	TraesCS3B02G217100.1	3B	258720108	258721943	313	34.2329	7.8	2	nucleus
TaMYB180	TraesCS3B02G224500.1	3B	304277087	304278906	310	34.3693	5.44	2	nucleus
TaMYB181	TraesCS3B02G258800.1	3B	416513594	416514357	213	23.9226	6.45	1	nucleus
TaMYB182	TraesCS3B02G280700.1	3B	451360208	451361875	286	30.6515	6.13	3	nucleus
TaMYB183	TraesCS3B02G286500.1	3B	458342552	458344242	281	30.8552	5.58	2	nucleus
TaMYB184	TraesCS3B02G290600.1	3B	466105785	466106991	272	29.352	6.18	1	nucleus
TaMYB185	TraesCS3B02G298200.1	3B	478321958	478323639	300	32.1642	8.39	2	nucleus
TaMYB186	TraesCS3B02G320800.1	3B	519776931	519778726	366	39.3574	7.06	2	nucleus
TaMYB187	TraesCS3B02G367500.2	3B	579450394	579453821	576	62.3542	5.06	3	nucleus
TaMYB188	TraesCS3B02G397100.1	3B	627609445	627613869	468	49.6233	5.59	1	nucleus
TaMYB189	TraesCS3B02G400200.1	3B	632119598	632122190	420	45.6049	6.21	2	nucleus
TaMYB190	TraesCS3B02G400500.1	3B	632547716	632550803	412	45.0004	6.5	2	nucleus
TaMYB191	TraesCS3B02G416400.1	3B	653151738	653153122	267	29.1241	9.02	1	nucleus
TaMYB192	TraesCS3B02G453300.1	3B	694263293	694264606	307	34.0751	5.7	0	nucleus
TaMYB193	TraesCS3B02G473600.1	3B	722587523	722591382	354	37.6639	7.77	2	nucleus
TaMYB194	TraesCS3B02G515900.1	3B	757918264	757920082	204	23.1465	11.39	2	nucleus
TaMYB195	TraesCS3B02G612200.2	3B	829541136	829542635	264	29.1935	8.37	1	nucleus
TaMYB196	TraesCS4B02G052400.2	4B	41196726	41198533	249	28.3605	6.47	3	nucleus
TaMYB197	TraesCS4B02G096500.1	4B	100576076	100577925	381	41.1016	9.67	2	nucleus
TaMYB198	TraesCS4B02G105200.1	4B	112919797	112922526	275	29.8092	9.79	1	nucleus
TaMYB199	TraesCS4B02G129100.1	4B	168984801	168986053	301	33.0571	6.36	1	nucleus
TaMYB200	TraesCS4B02G143700.1	4B	191662926	191664507	238	27.3473	9.22	2	nucleus
TaMYB201	TraesCS4B02G179500.1	4B	393405428	393407624	318	35.2923	4.81	1	nucleus
TaMYB202	TraesCS4B02G186000.1	4B	405902767	405907972	346	37.7529	5.19	2	nucleus
TaMYB203	TraesCS4B02G191200.1	4B	413499298	413501109	308	32.8046	5.45	2	nucleus
TaMYB204	TraesCS4B02G231200.1	4B	482978106	482978756	216	24.1227	6.21	0	nucleus
TaMYB205	TraesCS4B02G231300.1	4B	482983429	482985295	232	25.678	7.57	0	nucleus
TaMYB206	TraesCS4B02G299000.1	4B	585023591	585024532	259	27.5352	9.75	0	nucleus
TaMYB207	TraesCS4B02G312100.1	4B	601791966	601793469	261	28.1875	7.72	2	nucleus
TaMYB208	TraesCS4B02G323300.1	4B	613753689	613754765	245	26.4939	9.12	1	nucleus
TaMYB209	TraesCS4B02G344000.1	4B	637621554	637622958	246	28.1907	6.5	1	nucleus
TaMYB210	TraesCS4B02G366600.1	4B	654042563	654043841	270	29.1276	5.56	2	nucleus
TaMYB211	TraesCS5B02G056600.1	5B	63253192	63253893	233	25.9074	6.89	0	nucleus
TaMYB212	TraesCS5B02G086900.1	5B	110418660	110422639	363	41.7026	9.45	0	mitochondria
TaMYB213	TraesCS5B02G089200.1	5B	115074609	115075993	237	27.226	9.42	2	nucleus
TaMYB214	TraesCS5B02G093000.1	5B	122099928	122101934	278	31.6951	5.52	2	nucleus
TaMYB215	TraesCS5B02G105900.1	5B	142244517	142246979	390	42.2532	6.42	1	nucleus
TaMYB216	TraesCS5B02G119300.1	5B	211145770	211147394	272	29.2161	8.73	2	nucleus
TaMYB217	TraesCS5B02G141200.1	5B	266501315	266502752	327	36.0678	6.69	1	nucleus
TaMYB218	TraesCS5B02G157300.1	5B	289796636	289797985	335	35.7996	9.27	0	nucleus
TaMYB219	TraesCS5B02G203100.1	5B	369485249	369486681	282	31.0091	5.32	1	nucleus
TaMYB220	TraesCS5B02G216900.1	5B	391144587	391145859	307	33.0901	8.46	1	nucleus
TaMYB221	TraesCS5B02G226100.1	5B	402750273	402751718	317	33.2051	7.01	2	nucleus
TaMYB222	TraesCS5B02G307500.2	5B	490751941	490760779	1084	121.089	5.06	3	nucleus
TaMYB223	TraesCS5B02G320800.1	5B	506312122	506315658	287	31.8156	5.24	1	nucleus
TaMYB224	TraesCS5B02G330100.1	5B	514278252	514279918	263	29.5057	9.05	1	nucleus
TaMYB225	TraesCS5B02G410500.1	5B	585834527	585836089	311	34.1938	8.33	2	nucleus
TaMYB226	TraesCS5B02G459200.1	5B	635091534	635097556	1023	114.479	5.12	3	nucleus
TaMYB227	TraesCS5B02G556300.1	5B	704915102	704917212	282	31.1161	6.44	2	nucleus
TaMYB228	TraesCS6B02G053100.1	6B	32332626	32334731	308	33.334	7.32	2	nucleus
TaMYB229	TraesCS6B02G201700.1	6B	245984540	245985891	293	31.252	8.52	0	nucleus
TaMYB230	TraesCS6B02G228500.2	6B	361578889	361583993	395	43.7781	6.55	6	nucleus
TaMYB231	TraesCS6B02G254200.1	6B	457216008	457217373	274	30.6219	5.73	2	nucleus
TaMYB232	TraesCS6B02G257000.1	6B	461393685	461394831	243	26.6058	6.09	0	nucleus
TaMYB233	TraesCS6B02G257100.1	6B	461847169	461848374	252	27.4706	5.98	0	nucleus
TaMYB234	TraesCS6B02G257200.1	6B	461902087	461903840	254	27.917	5.72	0	nucleus
TaMYB235	TraesCS6B02G257300.1	6B	461960726	461961997	253	27.691	6.1	0	nucleus
TaMYB236	TraesCS6B02G265200.1	6B	476841044	476843725	295	31.562	6.07	2	nucleus
TaMYB237	TraesCS6B02G265400.1	6B	477689142	477692710	278	29.9878	6.67	2	nucleus
TaMYB238	TraesCS6B02G292500.1	6B	526099805	526101425	331	35.5676	4.57	1	nucleus
TaMYB239	TraesCS6B02G324600.2	6B	574020299	574021617	295	31.8027	6.25	1	nucleus
TaMYB240	TraesCS6B02G349100.1	6B	613610075	613611466	327	36.1407	5.44	2	nucleus
TaMYB241	TraesCS6B02G349200.1	6B	614127307	614128893	331	36.603	5.14	2	nucleus
TaMYB242	TraesCS6B02G377400.1	6B	652628812	652631582	364	38.6424	6.39	2	nucleus
TaMYB243	TraesCS7B02G020700.1	7B	18206139	18208440	425	47.8028	5.78	2	nucleus
TaMYB244	TraesCS7B02G031000.1	7B	29594299	29597350	422	45.9012	5.62	2	nucleus
TaMYB245	TraesCS7B02G070400.1	7B	77430167	77432792	254	27.0395	9.11	2	nucleus
TaMYB246	TraesCS7B02G085100.1	7B	97192075	97193535	324	36.0065	6.18	2	nucleus
TaMYB247	TraesCS7B02G112400.1	7B	128821909	128823314	296	32.6893	6.55	1	nucleus
TaMYB248	TraesCS7B02G139400.1	7B	175991209	175993011	355	38.6825	7.21	2	nucleus
TaMYB249	TraesCS7B02G169900.1	7B	241107493	241108633	235	26.6478	9.43	0	nucleus
TaMYB250	TraesCS7B02G204800.1	7B	375189506	375192377	345	38.0027	6	2	nucleus
TaMYB251	TraesCS7B02G244200.1	7B	452961609	452963172	290	32.0892	5.67	2	nucleus
TaMYB252	TraesCS7B02G278400.1	7B	509566022	509569537	487	54.0654	4.87	3	nucleus
TaMYB253	TraesCS7B02G314200.1	7B	561279849	561280923	265	28.8693	7.71	1	nucleus
TaMYB254	TraesCS7B02G357900.1	7B	619588156	619592996	400	43.6649	7.38	2	nucleus
TaMYB255	TraesCS7B02G443800.1	7B	708511615	708512502	295	31.6701	8.22	0	nucleus
TaMYB256	TraesCS7B02G443900.1	7B	708529341	708530534	298	31.9986	6.56	0	nucleus
TaMYB257	TraesCS7B02G444000.1	7B	708552370	708553503	288	31.2949	7.16	0	nucleus
TaMYB258	TraesCS1D02G020900.1	1D	8988695	8997868	339	37.9885	6.23	2	nucleus
TaMYB259	TraesCS1D02G021700.1	1D	9283505	9288824	314	34.7919	6.31	2	nucleus
TaMYB260	TraesCS1D02G043300.1	1D	22436448	22437772	254	28.707	5.83	1	nucleus
TaMYB261	TraesCS1D02G078600.1	1D	60316834	60318526	323	35.4827	5.82	1	nucleus
TaMYB262	TraesCS1D02G084400.1	1D	68445707	68448197	429	47.2828	6.19	2	nucleus
TaMYB263	TraesCS1D02G154000.1	1D	214600446	214602159	263	28.7679	6.36	2	nucleus
TaMYB264	TraesCS1D02G204500.1	1D	289774736	289776428	249	27.4231	7.62	2	nucleus
TaMYB265	TraesCS1D02G225200.1	1D	313849424	313850987	304	32.1429	7.03	0	nucleus
TaMYB266	TraesCS1D02G252300.1	1D	344606024	344607218	203	22.3508	4.78	2	nucleus
TaMYB267	TraesCS1D02G268900.1	1D	364624035	364625440	247	27.1088	8.95	1	nucleus
TaMYB268	TraesCS1D02G307500.2	1D	403727706	403733133	459	50.7264	5.15	3	nucleus
TaMYB269	TraesCS1D02G371400.1	1D	449660106	449661918	303	33.179	4.91	1	nucleus
TaMYB270	TraesCS1D02G371500.1	1D	449674394	449676018	298	32.5283	5.24	1	nucleus
TaMYB271	TraesCS1D02G371700.1	1D	449846561	449848208	293	31.8996	5.47	1	nucleus
TaMYB272	TraesCS1D02G371800.1	1D	449922300	449923865	290	31.7943	5.14	1	nucleus
TaMYB273	TraesCS1D02G371900.1	1D	449981712	449983557	281	30.8333	5.74	1	nucleus
TaMYB274	TraesCS1D02G379200.1	1D	455113723	455115842	386	43.69	6.06	2	nucleus
TaMYB275	TraesCS1D02G387100.1	1D	459879406	459880864	308	32.8734	8.35	1	nucleus
TaMYB276	TraesCS1D02G415000.1	1D	474509502	474510633	228	24.4603	7.01	1	nucleus
TaMYB277	TraesCS2D02G068000.1	2D	28550435	28553576	349	38.0015	8.53	2	nucleus
TaMYB278	TraesCS2D02G096000.1	2D	48133010	48134422	328	35.9824	5.59	0	nucleus
TaMYB279	TraesCS2D02G158200.1	2D	101871562	101873451	349	37.1253	6.25	1	nucleus
TaMYB280	TraesCS2D02G158300.1	2D	101955601	101957067	285	30.5722	8.71	1	nucleus
TaMYB281	TraesCS2D02G163700.1	2D	108312769	108314501	313	33.1609	8.76	1	nucleus
TaMYB282	TraesCS2D02G165900.1	2D	110049076	110054649	761	82.2611	4.91	11	nucleus
TaMYB283	TraesCS2D02G209600.1	2D	165467233	165468498	348	38.4654	5.98	2	nucleus
TaMYB284	TraesCS2D02G234000.1	2D	211198580	211200223	382	40.8981	6.64	2	nucleus
TaMYB285	TraesCS2D02G324800.1	2D	417624770	417627542	325	34.8328	6.42	2	nucleus
TaMYB286	TraesCS2D02G331700.1	2D	424014056	424015658	352	37.8766	5.75	2	nucleus
TaMYB287	TraesCS2D02G361600.1	2D	466722878	466725936	257	28.7001	6	2	nucleus
TaMYB288	TraesCS2D02G366400.1	2D	471054762	471056394	291	31.2431	7.69	2	nucleus
TaMYB289	TraesCS2D02G366800.1	2D	471371167	471373784	276	29.8684	6.65	2	nucleus
TaMYB290	TraesCS2D02G366900.1	2D	471447874	471451497	283	30.6926	6.3	2	nucleus
TaMYB291	TraesCS2D02G367000.1	2D	471895119	471897187	281	30.3952	6.71	2	nucleus
TaMYB292	TraesCS2D02G378400.1	2D	482789645	482791656	279	30.8605	6.08	2	nucleus
TaMYB293	TraesCS2D02G412500.1	2D	527306502	527308353	332	36.6042	8.19	2	mitochondria
TaMYB294	TraesCS2D02G444200.1	2D	555395093	555396820	317	34.1915	4.96	2	nucleus
TaMYB295	TraesCS2D02G444300.1	2D	555576422	555578370	363	39.0036	4.81	2	nucleus
TaMYB296	TraesCS2D02G445900.1	2D	556267149	556268467	320	34.9432	6.17	1	nucleus
TaMYB297	TraesCS2D02G446000.1	2D	556350451	556351870	319	35.1926	6.11	1	nucleus
TaMYB298	TraesCS2D02G446100.1	2D	556365390	556366697	306	33.2241	5.9	1	nucleus
TaMYB299	TraesCS2D02G446300.1	2D	556407943	556409252	311	33.8531	5.99	1	nucleus
TaMYB300	TraesCS2D02G446400.1	2D	556619038	556620368	311	33.845	5.77	1	nucleus
TaMYB301	TraesCS2D02G446500.1	2D	556642295	556643832	323	35.2298	5.52	1	nucleus
TaMYB302	TraesCS3D02G014800.2	3D	5147100	5148084	278	30.7262	6.46	1	nucleus
TaMYB303	TraesCS3D02G036200.1	3D	13167519	13169040	344	36.9036	5.83	1	nucleus
TaMYB304	TraesCS3D02G094500.1	3D	48070500	48071855	285	30.4448	5.36	1	nucleus
TaMYB305	TraesCS3D02G109800.1	3D	63459773	63461101	267	28.4748	5.95	2	nucleus
TaMYB306	TraesCS3D02G133000.1	3D	92382259	92385997	386	41.8088	8.31	2	nucleus
TaMYB307	TraesCS3D02G191400.1	3D	180469547	180471407	321	35.3701	8.65	2	nucleus
TaMYB308	TraesCS3D02G223700.1	3D	305322111	305322951	214	24.1299	7.16	1	nucleus
TaMYB309	TraesCS3D02G251600.1	3D	352366547	352368457	293	31.2402	7.09	2	nucleus
TaMYB310	TraesCS3D02G255400.1	3D	357140848	357142753	285	31.3537	5.58	2	nucleus
TaMYB311	TraesCS3D02G257800.1	3D	360047967	360049197	271	29.4221	7.02	1	nucleus
TaMYB312	TraesCS3D02G265100.1	3D	367235526	367237208	301	32.1842	8.1	2	nucleus
TaMYB313	TraesCS3D02G286300.1	3D	395064232	395065769	289	31.2327	5	2	nucleus
TaMYB314	TraesCS3D02G329400.1	3D	442169334	442176159	589	63.5394	5.02	3	nucleus
TaMYB315	TraesCS3D02G358400.1	3D	471966659	471970844	469	49.7724	5.5	2	nucleus
TaMYB316	TraesCS3D02G361600.1	3D	475442542	475444998	406	44.2114	6.06	2	nucleus
TaMYB317	TraesCS3D02G361700.1	3D	475588022	475591029	422	46.213	7.83	2	nucleus
TaMYB318	TraesCS3D02G377300.1	3D	492131279	492132564	271	29.5055	9.07	1	nucleus
TaMYB319	TraesCS3D02G413700.1	3D	525916830	525917961	293	32.9488	5.74	0	nucleus
TaMYB320	TraesCS3D02G432300.2	3D	546195852	546199331	354	37.6209	8.59	2	nucleus
TaMYB321	TraesCS3D02G468400.1	3D	570801163	570803376	265	28.0505	5.51	2	nucleus
TaMYB322	TraesCS3D02G540600.1	3D	611918053	611919686	256	28.611	8.91	1	nucleus
TaMYB323	TraesCS4D02G052600.1	4D	28880837	28882636	250	28.5318	7.15	3	nucleus
TaMYB324	TraesCS4D02G092900.1	4D	68053010	68054395	289	31.4405	8.81	2	nucleus
TaMYB325	TraesCS4D02G102100.1	4D	80834783	80837529	277	30.0565	9.66	1	nucleus
TaMYB326	TraesCS4D02G123300.1	4D	107709495	107710782	300	32.899	6.41	1	nucleus
TaMYB327	TraesCS4D02G142300.1	4D	127565975	127567468	238	27.3483	9.02	2	nucleus
TaMYB328	TraesCS4D02G142900.1	4D	129776339	129777941	293	32.6552	5.58	1	nucleus
TaMYB329	TraesCS4D02G181100.1	4D	315596462	315598929	319	35.3013	4.75	1	nucleus
TaMYB330	TraesCS4D02G187100.1	4D	325544233	325549222	346	37.6108	5.05	2	nucleus
TaMYB331	TraesCS4D02G192400.1	4D	335348356	335350211	308	32.8697	5.46	2	nucleus
TaMYB332	TraesCS4D02G224500.1	4D	381403684	381404442	231	25.0241	9.67	1	nucleus
TaMYB333	TraesCS4D02G232600.1	4D	393154039	393154770	243	26.8237	8.66	0	nucleus
TaMYB334	TraesCS4D02G232800.1	4D	393646147	393647038	233	25.7662	7.54	0	nucleus
TaMYB335	TraesCS4D02G297900.1	4D	467224696	467225670	259	27.6703	9.88	0	nucleus
TaMYB336	TraesCS4D02G309700.1	4D	477164260	477165998	220	23.8878	8.31	2	nucleus
TaMYB337	TraesCS4D02G319700.1	4D	483369177	483370210	243	25.853	8.88	1	nucleus
TaMYB338	TraesCS4D02G319800.1	4D	483430537	483431661	224	24.1912	9.47	1	nucleus
TaMYB339	TraesCS4D02G339100.1	4D	497125906	497127234	247	28.292	6.17	1	nucleus
TaMYB340	TraesCS4D02G359100.1	4D	506605746	506607107	345	36.6833	5.56	2	nucleus
TaMYB341	TraesCS4D02G360600.1	4D	507559405	507560809	267	28.8642	5.37	2	nucleus
TaMYB342	TraesCS5D02G093100.1	5D	101757734	101761149	361	41.4203	9.45	0	mitochondria
TaMYB343	TraesCS5D02G095600.1	5D	105103564	105104823	237	27.1939	9.42	2	nucleus
TaMYB344	TraesCS5D02G099100.1	5D	110793708	110795736	278	31.6771	5.5	2	nucleus
TaMYB345	TraesCS5D02G113300.1	5D	130187827	130190357	389	42.1291	6.46	1	nucleus
TaMYB346	TraesCS5D02G128200.2	5D	200500948	200502231	306	32.7812	8.63	1	nucleus
TaMYB347	TraesCS5D02G149600.1	5D	238556283	238557875	327	35.8165	6.45	1	nucleus
TaMYB348	TraesCS5D02G164600.1	5D	255988124	255989934	343	36.5193	9.29	0	nucleus
TaMYB349	TraesCS5D02G210900.1	5D	319254075	319255552	281	30.8909	5.32	1	nucleus
TaMYB350	TraesCS5D02G225800.1	5D	334255056	334256446	316	34.0222	8.46	1	nucleus
TaMYB351	TraesCS5D02G234800.1	5D	342711662	342713258	318	33.2952	7.01	2	nucleus
TaMYB352	TraesCS5D02G242200.1	5D	350952382	350954256	189	20.5566	9.2	2	nucleus
TaMYB353	TraesCS5D02G314000.1	5D	408830535	408837087	1059	118.211	5.09	3	nucleus
TaMYB354	TraesCS5D02G326600.1	5D	418932723	418936321	287	31.8227	5.15	1	nucleus
TaMYB355	TraesCS5D02G335700.1	5D	425076252	425077761	266	29.733	9.05	1	nucleus
TaMYB356	TraesCS5D02G415800.1	5D	478221525	478223000	311	34.2008	8.33	2	nucleus
TaMYB357	TraesCS5D02G460800.1	5D	505201611	505207692	1013	113.389	5.08	3	nucleus
TaMYB358	TraesCS5D02G552200.1	5D	557776975	557778574	282	31.02	7.04	2	nucleus
TaMYB359	TraesCS6D02G043600.1	6D	18016519	18018690	316	34.0877	7.09	2	nucleus
TaMYB360	TraesCS6D02G126900.1	6D	90868275	90870289	399	43.39	5.74	2	nucleus
TaMYB361	TraesCS6D02G162900.1	6D	142137879	142139258	297	31.7807	8.52	0	nucleus
TaMYB362	TraesCS6D02G179100.2	6D	191648226	191653004	395	43.6587	6.18	6	nucleus
TaMYB363	TraesCS6D02G207300.1	6D	292736963	292738369	275	30.6299	5.8	2	nucleus
TaMYB364	TraesCS6D02G210500.1	6D	296992599	296993662	240	26.4035	5.9	0	nucleus
TaMYB365	TraesCS6D02G210800.1	6D	297406715	297407374	219	24.4146	9.97	0	nucleus
TaMYB366	TraesCS6D02G210900.1	6D	297488970	297490046	242	26.5605	5.15	0	nucleus
TaMYB367	TraesCS6D02G211100.1	6D	298206352	298207390	251	27.3886	6.32	0	nucleus
TaMYB368	TraesCS6D02G211200.1	6D	298398253	298399462	244	26.5155	6.09	0	nucleus
TaMYB369	TraesCS6D02G211400.1	6D	298443642	298444944	254	27.6579	6.32	0	nucleus
TaMYB370	TraesCS6D02G219300.1	6D	309341226	309344136	295	31.5811	5.86	2	nucleus
TaMYB371	TraesCS6D02G219500.1	6D	309718432	309720364	278	30.0069	7.01	2	nucleus
TaMYB372	TraesCS6D02G249200.1	6D	352835443	352836857	336	36.1781	4.62	1	nucleus
TaMYB373	TraesCS6D02G274900.1	6D	383744358	383745693	265	28.2556	5.75	2	nucleus
TaMYB374	TraesCS6D02G298100.1	6D	408945404	408946919	327	36.2157	5.23	2	nucleus
TaMYB375	TraesCS6D02G298200.2	6D	409287803	409289344	363	40.4515	5.74	1	nucleus
TaMYB376	TraesCS6D02G327300.1	6D	432708194	432710840	365	38.6695	6.39	2	nucleus
TaMYB377	TraesCS7D02G026800.1	7D	13027794	13029605	351	37.275	5.91	2	nucleus
TaMYB378	TraesCS7D02G026900.1	7D	13065636	13067597	337	36.1929	5.76	2	nucleus
TaMYB379	TraesCS7D02G027000.1	7D	13096608	13098259	338	36.5645	6.14	2	nucleus
TaMYB380	TraesCS7D02G120400.1	7D	74598040	74600364	427	47.8408	5.75	2	nucleus
TaMYB381	TraesCS7D02G130100.1	7D	82301055	82303858	426	46.2595	5.33	2	nucleus
TaMYB382	TraesCS7D02G166500.1	7D	117242813	117245836	252	26.8861	8.89	2	nucleus
TaMYB383	TraesCS7D02G181400.1	7D	135357262	135358735	324	35.9835	6.26	2	nucleus
TaMYB384	TraesCS7D02G208000.1	7D	165634715	165635717	265	29.1841	5.81	2	nucleus
TaMYB385	TraesCS7D02G272400.1	7D	262697998	262699038	234	26.4245	9.34	0	nucleus
TaMYB386	TraesCS7D02G300000.1	7D	380144626	380147060	343	37.7574	5.92	2	nucleus
TaMYB387	TraesCS7D02G340300.1	7D	436113882	436115331	287	31.9162	5.71	2	nucleus
TaMYB388	TraesCS7D02G373400.1	7D	483920722	483924201	517	57.6037	4.93	3	nucleus
TaMYB389	TraesCS7D02G407500.1	7D	524915011	524916189	265	29.1395	8.24	1	nucleus
TaMYB390	TraesCS7D02G446700.1	7D	566989470	566992777	400	43.4747	7.08	2	nucleus
TaMYB391	TraesCS7D02G514800.1	7D	615558295	615559641	358	38.8546	8.07	0	nucleus
TaMYB392	TraesCS7D02G515000.1	7D	615765512	615766408	298	32.4	7.71	0	nucleus
TaMYB393	TraesCS7D02G515100.1	7D	615774804	615776009	294	31.7224	7.72	0	nucleus
TaMYB3R1	TraesCS1A02G129300.1	1A	164456207	164469307	856	94.9024	5.79	10	nucleus
TaMYB3R2	TraesCS1A02G284000.1	1A	481690847	481703225	599	66.2144	7.08	6	nucleus
TaMYB3R3	TraesCS3A02G153700.1	3A	144433736	144443414	982	107.767	5.34	10	nucleus
TaMYB3R4	TraesCS3A02G359200.1	3A	607105923	607112431	605	66.1959	7.04	6	nucleus
TaMYB3R5	TraesCS1B02G147800.2	1B	213901969	213914786	757	83.9738	6.77	11	nucleus
TaMYB3R6	TraesCS1B02G293300.1	1B	510979760	510985634	595	65.5815	6.3	7	nucleus
TaMYB3R7	TraesCS3B02G180300.1	3B	188146601	188157350	982	107.888	5.27	10	nucleus
TaMYB3R8	TraesCS3B02G391900.1	3B	617428914	617434813	604	65.992	8.27	6	nucleus
TaMYB3R9	TraesCS1D02G125400.1	1D	133945836	133957114	856	94.7573	5.79	11	nucleus
TaMYB3R10	TraesCS1D02G283100.1	1D	381030470	381037248	599	66.3136	7.08	6	nucleus
TaMYB3R11	TraesCS3D02G161100.1	3D	131473044	131483047	982	107.875	5.3	10	nucleus
TaMYB3R12	TraesCS3D02G353500.1	3D	464161767	464168144	605	66.1369	7.32	2	nucleus
