# Supplementary material for: Genome-wide identification of R2R3-MYB family in wheat and functional characteristics of the abiotic stress responsive gene TaMYB344
Source: BMC Genomics. 2020 Nov 12;21:792. doi: 10.1186/s12864-020-07175-9 (PMC7659103; doi:10.1186/s12864-020-07175-9)
Supplement: Supplementary file 1 — Additional file 1: Sequences of MYBs in wheat (Table S1); Characteristic features of MYBs in wheat (Table S2); Syntenic relationships of MYBs in wheat (Table S3); The Ka/Ks of duplication gene pairs (Table S4); The expression data of MYBs in wheat (Table S5); The up/down regulated MYBs in wheat under various stress treatment (Table S6); Putative cis-acting regulatory elements of TaMYB344 promoter sequence (Table S7); Primer pairs for amplification (Table S8). [file 12864_2020_7175_MOESM1_ESM.zip › Table S3.xlsx]

## Sheet: Sheet1
Table S3. Syntenic relationships of MYBs in wheat
genome A	genome B	genome D	remarks
1		258
		259
	131
	TaMYB132/133/134
2	135	260
3	136	261
4	137	262
5	138	263
6	139	264
7	140	265
8
9	141
		266
10	142	267
11	143	268
TaMYB12/13/14/15	TaMYB144/145/146/147	TaMYB269/270/271/272/273
	148	274
16	149	275
17	150	276
18	151	277
19	152	278
20	153	279
21	154	280
22	155	281
23	156	282
24		283
25	157	284
27	158	285	reciprocal translocation
26	159	286	reciprocal translocation
28	160	287
29	161	288
TaMYB30/31/32	TaMYB162/163/164/165	TaMYB289/290/291
33	166	292
34	167	293
35	TaMYB168/169	TaMYB294/295
TaMYB36/37/38/39	TaMYB170/171/172	TaMYB296/297/298/299/300
TaMYB40/41	TaMYB173	TaMYB301
42	174
		302
43	175	303
44	176	304
45	177	305
	178	306
46	179	307
47	180
48	181	308
49	182	309
50	183	310
51	184	311
	185	312
52	186	313
53	187	314
54	188	315
55	TaMYB189/190	TaMYB316/317
56	191	318
57	192	319
58	193	320
	194
		321
59	195	322
72	196	323	pericentric inversion
71	197	324	pericentric inversion
70	198	325	pericentric inversion
69	199	326	pericentric inversion
68	200	327	pericentric inversion
67		328	pericentric inversion
66	201	329	pericentric inversion
65	202	330	pericentric inversion
64	203	331	pericentric inversion
		332	pericentric inversion
	204	333	pericentric inversion
TaMYB62/63	TaMYB205/211	334	pericentric inversion
61			pericentric inversion
60	206	335	pericentric inversion
74	207	336
93	208	TaMYB337/338	reciprocal translocation
94	209	339	reciprocal translocation
TaMYB75/76/114/115/116		TaMYB340/377/378/379
95	210	341	reciprocal translocation
77
78	212	342
79	213	343
80	214	344
81	215	345
82	216	346
83	217	347
84	218	348
85	219	349
86	220	350
87	221	351
		352
TaMYB88/92	TaMYB222/226	TaMYB353/357
89	223	354
90	224	355
91	225	356
TaMYB92/88	TaMYB226/222	TaMYB357/353
73	227	358	reciprocal translocation
96	228	359
97		360
98	229	361
99	230	362
105	231	363	reciprocal translocation
TaMYB100/101/102/103/104	TaMYB232/233/234/235	TaMYB364/365/366/367/368/369	reciprocal translocation
106	236	370
107	237	371
108	238	372
109	239	373
TaMYB110/111	TaMYB240/241	TaMYB374/375
112	242	376
113
TaMYB114/115/116/75/76		TaMYB377/378/379/340
117	243	380
118	244	381
119	245	382
120	246	383
121	247	384
122	248
123	249	385
124	250	386
125	251	387
126	252	388
127	253	389
128	254	390
TaMYB129/130	TaMYB255/256/257	TaMYB391/392/393
TaMYB3R1	TaMYB3R5	TaMYB3R9
TaMYB3R2	TaMYB3R6	TaMYB3R10
TaMYB3R3	TaMYB3R7	TaMYB3R11
TaMYB3R4	TaMYB3R8	TaMYB3R12
