# Supplementary material for: Genome-wide identification of R2R3-MYB family in wheat and functional characteristics of the abiotic stress responsive gene TaMYB344
Source: BMC Genomics. 2020 Nov 12;21:792. doi: 10.1186/s12864-020-07175-9 (PMC7659103; doi:10.1186/s12864-020-07175-9)
Supplement: Supplementary file 1 — Additional file 1: Sequences of MYBs in wheat (Table S1); Characteristic features of MYBs in wheat (Table S2); Syntenic relationships of MYBs in wheat (Table S3); The Ka/Ks of duplication gene pairs (Table S4); The expression data of MYBs in wheat (Table S5); The up/down regulated MYBs in wheat under various stress treatment (Table S6); Putative cis-acting regulatory elements of TaMYB344 promoter sequence (Table S7); Primer pairs for amplification (Table S8). [file 12864_2020_7175_MOESM1_ESM.zip › Table S4. .xls]

## Sheet: tandem duplication
	Table S4. Ka/Ks ratios of tandem duplication of TaMYBs
No.	Gene name 1	Gene name 2	Ka	Ks	Ka/Ks
1	TaMYB12	TaMYB13	0.0642904	0.232052	0.277052
2	TaMYB13	TaMYB14	0.0885828	0.218002	0.406339
3	TaMYB14	TaMYB15	0.0889106	0.240766	0.369283
4	TaMYB30	TaMYB31	0.049359	0.202243	0.244058
5	TaMYB31	TaMYB32	0.0550329	0.206497	0.266507
6	TaMYB36	TaMYB37	0.0392797	0.205709	0.190947
7	TaMYB37	TaMYB38	0.0569941	0.272721	0.208984
8	TaMYB38	TaMYB39	0.0388175	0.195912	0.198138
9	TaMYB40	TaMYB41	0.0788246	0.255368	0.30867
10	TaMYB62	TaMYB63	0.105828	0.212201	0.498717
11	TaMYB75	TaMYB76	0.057464	0.191433	0.300178
12	TaMYB100	TaMYB101	0.027641	0.101902	0.27125
13	TaMYB101	TaMYB102	0.046005	0.18931	0.243013
14	TaMYB102	TaMYB103	0.0601129	0.204939	0.293321
15	TaMYB103	TaMYB104	0.0844353	0.317489	0.265948
16	TaMYB110	TaMYB111	0.0213966	0.170877	0.125216
17	TaMYB114	TaMYB115	0.0398765	0.176602	0.225799
18	TaMYB115	TaMYB116	0.0452127	0.150387	0.300643
19	TaMYB129	TaMYB130	0.0689103	0.324684	0.212238
20	TaMYB132	TaMYB133	0.0371636	0.108207	0.343449
21	TaMYB133	TaMYB134	0.0456309	0.108608	0.420142
22	TaMYB144	TaMYB145	0.0569361	0.159418	0.357149
23	TaMYB145	TaMYB146	0.0708938	0.157894	0.448995
24	TaMYB146	TaMYB147	0.0621622	0.194727	0.319228
25	TaMYB162	TaMYB163	0.0735761	0.21985	0.334665
26	TaMYB163	TaMYB164	0.083931	0.241672	0.347293
	TaMYB164	TaMYB165	0.0628157	0.223982	0.28045
	TaMYB168	TaMYB169	0.0802366	0.260492	0.30802
27	TaMYB170	TaMYB171	0.0703699	0.278874	0.252335
28	TaMYB171	TaMYB172	0.100033	0.320118	0.312487
29	TaMYB172	TaMYB173	0.102061	0.351583	0.290291
30	TaMYB189	TaMYB190	0.0649328	0.135933	0.477684
31	TaMYB232	TaMYB233	0.077833	0.234934	0.331297
32	TaMYB233	TaMYB234	0.0333486	0.0537543	0.620389
33	TaMYB234	TaMYB235	0.0468695	0.0938249	0.499542
34	TaMYB240	TaMYB241	0.0220212	0.17533	0.125598
35	TaMYB255	TaMYB256	0.0623387	0.194551	0.320423
36	TaMYB256	TaMYB257	0.0667922	0.368439	0.181284
37	TaMYB269	TaMYB270	0.0348064	0.104108	0.33433
38	TaMYB270	TaMYB271	0.0759442	0.222689	0.341032
	TaMYB271	TaMYB272	0.0649689	0.202352	0.321069
	TaMYB272	TaMYB273	0.0572037	0.282804	0.202273
	TaMYB289	TaMYB290	0.0558615	0.250204	0.223264
	TaMYB290	TaMYB291	0.0502823	0.233186	0.215632
	TaMYB294	TaMYB295	0.0369568	0.213127	0.173403
	TaMYB296	TaMYB297	0.0660391	0.240147	0.274994
	TaMYB297	TaMYB298	0.0931369	0.373528	0.249344
	TaMYB298	TaMYB299	0.0381687	0.145454	0.26241
	TaMYB299	TaMYB300	0.0345841	0.116221	0.297573
	TaMYB316	TaMYB317	0.0605986	0.150164	0.40355
	TaMYB337	TaMYB338	0.0639563	0.152845	0.41844
	TaMYB364	TaMYB365	0.219028	0.413927	0.529145
	TaMYB365	TaMYB366	0.149902	0.229056	0.654433
	TaMYB366	TaMYB367	0.0472816	0.115486	0.409416
	TaMYB367	TaMYB368	0.0309228	0.122722	0.251975
	TaMYB368	TaMYB369	0.0345411	0.087691	0.393896
39	TaMYB374	TaMYB375	0.0200524	0.193388	0.10369
	TaMYB377	TaMYB378	0.0495274	0.211242	0.234457
	TaMYB378	TaMYB379	0.0513116	0.131249	0.39095
	TaMYB391	TaMYB392	0.0385002	0.120454	0.319624
	TaMYB392	TaMYB393	0.0566156	0.209035	0.270843

## Sheet: segmental duplication
	Table S4. Ka/Ks ratios of segmental duplication of TaMYBs
No.	Gene name 1	Gene name 2	Ka	Ks	Ka/Ks
1	TaMYB88	TaMYB92	0.0336476	0.19687	0.170912
2	TaMYB36	TaMYB40	0.12262	0.395952	0.309683
3	TaMYB36	TaMYB41	0.121049	0.395467	0.306092
4	TaMYB37	TaMYB40	0.112911	0.37757	0.299047
5	TaMYB37	TaMYB41	0.0962044	0.35282	0.272673
6	TaMYB75	TaMYB114	0.0517858	0.242382	0.213654
7	TaMYB75	TaMYB115	0.0447945	0.159164	0.281435
8	TaMYB75	TaMYB116	0.0467345	0.125534	0.372286
9	TaMYB76	TaMYB114	0.0157833	0.0927546	0.170162
10	TaMYB76	TaMYB115	0.0453673	0.140683	0.32248
11	TaMYB76	TaMYB116	0.0578387	0.165918	0.348598
12	TaMYB205	TaMYB211	0.040029	0.167266	0.239314
13	TaMYB222	TaMYB226	0.0284374	0.208868	0.13615
14	TaMYB296	TaMYB301	0.110985	0.366926	0.302472
15	TaMYB297	TaMYB301	0.108986	0.379213	0.287401
16	TaMYB353	TaMYB357	0.0291973	0.16425	0.177761
17	TaMYB340	TaMYB377	0.0301982	0.131087	0.230368
18	TaMYB340	TaMYB378	0.0634942	0.239494	0.265118
19	TaMYB340	TaMYB379	0.0714961	0.257632	0.277512
20
21
22
23
24
25
26
27
28
29
30
31
32
33
34
35
36
37
38
39
