# Supplementary material for: Genome-wide identification of R2R3-MYB family in wheat and functional characteristics of the abiotic stress responsive gene TaMYB344
Source: BMC Genomics. 2020 Nov 12;21:792. doi: 10.1186/s12864-020-07175-9 (PMC7659103; doi:10.1186/s12864-020-07175-9)
Supplement: Supplementary file 1 — Additional file 1: Sequences of MYBs in wheat (Table S1); Characteristic features of MYBs in wheat (Table S2); Syntenic relationships of MYBs in wheat (Table S3); The Ka/Ks of duplication gene pairs (Table S4); The expression data of MYBs in wheat (Table S5); The up/down regulated MYBs in wheat under various stress treatment (Table S6); Putative cis-acting regulatory elements of TaMYB344 promoter sequence (Table S7); Primer pairs for amplification (Table S8). [file 12864_2020_7175_MOESM1_ESM.zip › Table S5.xlsx]

## Sheet: Tissues-TPM
Table S5 the expression data of MYBs of 15 tissues in wheat
Gemne ID	grain_Z71_rep1	grain_Z71_rep2	grain_Z75_rep1	grain_Z75_rep2	grain_Z85_rep1	grain_Z85_rep2	leaf_Z10_rep1	leaf_Z10_rep2	leaf_Z23_rep1	leaf_Z23_rep2	leaf_Z71_rep1	leaf_Z71_rep2	root_Z10_rep1	root_Z10_rep2	root_Z13_rep1	root_Z13_rep2	root_Z39_rep1	root_Z39_rep2	spike_Z32_rep1	spike_Z32_rep2	spike_Z39_rep1	spike_Z39_rep2	spike_Z65_rep1	spike_Z65_rep2	stem_Z30_rep1	stem_Z30_rep2	stem_Z32_rep1	stem_Z32_rep2	stem_Z65_rep1	stem_Z65_rep2
TaMYB1	0	0	0	0	0	0	0	0	0	0	0	0	0	0	0	0	0	0	0	0	0	0	0	0	0	0	0	0	0	0
TaMYB2	33.4061	25.2473	28.6581	16	1.02447	2	60.1594	48.2218	96.2204	105.84	442.753	328.78	1715.35	1518.9	13212.2	2563.1	6199.64	5009.54	15.8854	30.4745	14.1002	17.5391	124.845	82.0033	383.76	246.228	2738.34	2151.15	2905.29	3010.19
TaMYB3	4	3.44675	4	9	0	0	0	0	4	0	17.723	17.288	52.1376	66.4443	660.84	353.948	941.432	305.814	1	0	0	0	0	1.21547	6	3	8.32298	7.78419	0	0
TaMYB4	0	0	0.183759	0.202136	0.17373	0	20.0767	25.8649	0	0	0	0	56.0528	10.5865	11.4812	0	27.4958	0	0	0	90.9098	0	30.6688	13.4092	0	27.3269	2.58676e-05	0	16.1284	0
TaMYB5	0	0	2	1	5	4	0	0	0	0	0	0	2	0	0	0	0	0	0	0	0	0.5	0	0	0	0	0	0	0	0
TaMYB6	19.2202	24.8931	1	1	9	9.68995	4	3	1	1	14.34	4	6	1	4	3.46317e-06	2	2	6.68375	8.8878	8	3	4.04468	13.1782	4.52762e-06	0	1	1.49623	3	4.84563
TaMYB7	44.2885	30.2122	321.082	406.429	15	7.37055	7	4	1	3	0	3	2	0	15	5	2	0	4	3	131.229	57.5624	10	16	1.2185	2	0	5	2	2
TaMYB8	0	0	0	0	0	0	0	0	0	0	0	0	0	0	0	0	0	0	0	0	1	0	0	0	0	0	0	0	0	0
TaMYB9	0	1	0	0	0	0	0	0	0	0	0	0	78.5031	66.8595	56.8265	28	93	34.3976	40.8478	0	9	7	0	1.00729	0	1	0	0	0	0
TaMYB10	483.319	535.58	34	52	3	4	142.608	227	129.534	125.452	72	38	673	456.532	653.424	479.252	856.709	311.355	152	26	380.535	241	439.835	344.368	327.664	119	902.105	887.972	245	244
TaMYB11	405.261	342.765	127.058	157.515	1485.83	1279.56	86.8184	69.1633	231.075	177.537	577.091	566.49	177.029	197.381	601.089	216.477	507.492	300.461	217.92	215.41	378.427	425.821	639.428	687.052	198.226	207.926	362.78	303.43	255.015	213.593
TaMYB12	6	8	0	0	0	0	36	22	93	72	93	82	60	52	183	50.2486	85	41.3122	4	3	103.596	61.181	13.0945	27.5143	88	72.6515	3677.56	2735.75	185.287	188.409
TaMYB13	13	8	0	0	0	0	42	47.1539	36	40.4375	29.2314	23.2577	114.157	73.3589	153.715	56	94.3848	132.61	8	2	228.456	137	52.3836	59.201	91.1935	57.1997	884.25	614.674	627.99	684.892
TaMYB14	4	5	4	11	1	0	21.507	27.4332	55	29.3579	17.362	16	81.1397	71.4622	176	59.5147	175	113.42	16	8	162.312	92.7895	57	63.5672	53	37	666.888	396.977	108.342	115.553
TaMYB15	0	2	0	1	0	0	2	9.06115	9	3	0	0	6.01057	3	22	19	27.0799	8	1	0	38.2197	36	14	19.4076	5	5.05084	9.01283	4.00682	4.0449	2.00727
TaMYB16	26.7772	32.3051	20.1737	13.329	2	0	38.3527	64.5999	55.9199	43.8662	32.5375	20.9239	197.382	139.367	1108.73	579.586	1476.02	465.12	27.71	18.4679	83.1437	71.9835	11.1958	11.7662	212.882	120.691	181.818	152.152	49.2932	62.8811
TaMYB17	8	6	0	1	0	3	0	0	1	2	1	1	8	7	370	13	37	94	0	0	0	0	379.39	212.983	0	0	1	1.19443	0	0
TaMYB18	6.01451	1.00269	2	7.53448	2.00336	16	9.00365	11	4.00236	2.17934	3.00004	2	61.2619	51	66.8903	128.433	337.366	60.5295	86.1775	38.0556	253.576	239.12	31.1981	44.1751	6.00006	9.00097	9.44873	3.02209	15	17.0114
TaMYB19	10	7.07097	7.34229	4	20.8804	13.6232	1.25812	1.1453	6.26937	5	3.28706	2	363.294	255.728	289.761	175.624	415.533	89.091	15	5.36137	4.45493	1	4	1.14533	5.20799	2	305.7	186.215	2.15773	9
TaMYB20	142.245	153.761	23	26	0	0	572.119	582.025	474.805	423.394	8	9	720	454.631	925	540.309	1309.25	330.426	222.408	141.058	1430.7	1169.44	183	297.09	551.205	311.977	392	297.612	128.962	131
TaMYB21	16	22	2	9	0	0	121.629	114.356	89.022	94.1684	9	10	12	6.17572	8	13.0169	35	7	34.4199	8	108.438	87.0631	44	49.9053	48.3328	15.0228	35	29.2451	5.03312	13
TaMYB22	618.846	760.083	119.314	130.84	1011.44	740.991	52.2693	42.919	65.8287	54.5933	333.387	242.539	16.243	13	50.7509	4	23	11	735.743	467.38	324.606	213.32	230.875	198.527	139.545	112.415	292.328	204.395	195.612	198.955
TaMYB23	28.8972	0	0.0994209	0	0	23.88	43.5779	0.106712	0.07195	11.4989	0	34.445	0.00163322	2.91043e-06	0	0.0580759	0.269563	0	34.5159	52.4224	50.9793	0	0	0	1.6854	2.64814	0.0457369	0	0.093284	0.0193033
TaMYB24	50.1346	48	9	7.41397	3	6.45239	1	2	14.0026	5	57.3052	43.7281	56.2798	39.9171	204.56	12	22	122.688	106.695	37.9632	8	8	57.1124	9	5	6	7.27544	10	0	0
TaMYB25	5	6	94.7441	107.484	4	3	1	5.68461	0	4	0	1	17.4885	7.00076	72.8448	25.3262	40.3382	35.06	0	0	1	1	0	0	0	2	0	0	0	1
TaMYB26	0	0	0	0	0	0	0	0	0	0	0	0	0	0	0	0	0	0	1	0	94.6836	119.037	0	0	0	0	0	0	0	0
TaMYB27	646.186	626.634	6.26307	1.04885	1	1	138.86	146.489	112.127	113.652	2	1	0	1	0	0	1	1	281.631	179.561	573.485	538.988	110.479	119.599	92.9748	77.8416	68.6197	49.605	0	2
TaMYB28	5	2	0	0	48.8469	37.833	0	0	1	1	2	1	23	24	128.624	6	10.6777	58.9134	0	0	16	12.5207	85	99.8289	0	1	39	34	39.7863	43.8289
TaMYB29	4	4	1	2.33835	7	6	1.04762	1.07588	7.08896	9.79744	0	0	0	0	5	1	2	0	82.8095	74.7796	21.8559	26.3841	1.29907	8.33711	25.9371	21.8244	2	7.64039	1.04314	0
TaMYB30	372.256	317.421	238.914	276.352	9	7	51.9231	49.8365	28	25.4472	0	0	373.115	224.529	296.525	219.466	462.021	123.245	65.4594	41.5152	80.8888	51	59.3547	73.0669	102.405	54.4931	85.0493	61.0045	15	17.5004
TaMYB31	27.9336	42.0775	7.23814	11	0	0	14.0704	6.4235	2.17874	0	0	0	144.325	115.08	21.2043	85.3771	237.209	11.2737	6	1.02262	9	8	5	3.06064	8	2.4748	9	2	0	2.05515
TaMYB32	712.213	643.499	10.0264	23.2779	0	0	9.03852	15	8	8	0	1	200.683	168.16	161.1	77	201.325	84.1569	0	0	3	4	12	18.1328	16	6	56	11	0	0
TaMYB33	1619.22	1546.45	187.62	174.839	1179.86	1111.91	450.352	401.562	1016.75	855.875	533.556	400.876	1940.15	1579.14	6252.67	1773.8	4513.54	2431.5	1777.43	1749.32	910.856	709.542	758.697	830.863	771.792	521.297	4092.7	2913.37	420.7	420.957
TaMYB34	0	1	0	0	0	0	0	0	0	2	0	0	0	0	0	0	0	0	0	0	0	0	70.639	40.2997	0	0	0	0	0	0
TaMYB35	364.234	324.452	40.685	42.5425	6	6	9	14	50.783	45.0662	53.4855	47.6334	185.456	147.885	1235.78	322.459	737.778	628.782	20.1661	15.6413	88.587	70.4258	129.12	145.631	65.4926	34.195	1447.76	999.408	482.102	581.032
TaMYB36	0	0	0	0	0	0	0	0	0	0	0	0	17	9	89.2604	48.9382	127.953	26	0	0	0	0	0	0	0	0	0	2	0	0
TaMYB37	0	0	0	0	0	0	0	0	1	2	0	0	24	30	116	67	136	58	1	0	0	0	0	0	0	0	0	0	0	0
TaMYB38	0	0	0	0	0	0	0	0	0	0	0	0	23	27.4109	130.507	46.2637	63.0627	58.2931	0	0	0	0	0	0	0	0	3	0	0	0
TaMYB39	0	0	0	0	0	0	4	1	1	0	0	0	11	7	68.0061	26	46	20	0	0	1	0	0	1	0	0	0	0	1	0
TaMYB40	0	0	0	0	0	0	1	0	1	4	0	0	50	55	271	128	253.209	140	0	0	0	0	0	0	1	2	0	0	0	0
TaMYB41	1	0	2	4	0	0	5	10	6	4	1	1	53	46	360.028	162.175	373.472	166.947	0	0	6	4	0	1	4	3	0	0	0	0
TaMYB42	151.478	109.829	6.28345	5	44.7904	41.3397	236.249	356.843	186.266	185.296	9	5	26	20.3659	9	6	21	16	272.905	168.958	755.06	930.139	81.8971	76	169.939	105	123.528	124.274	22	22
TaMYB43	1	1	0	2	0	2	1	1	0	6	23.2205	15.7772	20	9	327.407	23.3555	40.0504	121.775	0	0	0	2	19.9634	0	2.12136	4	16.4179	1	0	2
TaMYB44	1	3	0	0	0	0	0	0	2	0	0	0	93.47	84.529	63	63.2607	147.412	22	0	0	0	0	0	1	0	0	2	1	0	0
TaMYB45	74	91	22	19	2	0	14	15	18.6961	13	67	52.6361	358.467	321.425	483	295.569	859	195.89	15	10	22.309	18	64.7504	73.864	107	41	81	84.607	156.827	161
TaMYB46	59.6655	65	17	25	14.1882	12.1783	4	4.79634	22.483	18	0	0	20.3397	21.4606	243.341	36.866	110.525	87.3002	119.594	205.429	135.59	119.885	46.8091	47.5088	77.1166	45.6702	5	11.433	3	0
TaMYB47	77.0854	63.9575	39.7084	20.679	7.60628	5.04498	45.8818	64.9178	49.7198	42.7324	6.02632	4.79379	70.1111	80.3727	153.295	29.0692	102.498	62.9538	43.5715	25.496	1598.09	1259.98	44.2414	74.3846	269.183	142.894	94.4478	52.142	148.361	144.442
TaMYB48	10.4466	13.3177	0	0	0	0	3	1	1	0	0	0	15.7522	15.3071	7	7.54268	4	0	1.27665	1	8.59938	2.46935	640.183	522.005	0	0	0	1	0	0
TaMYB49	387.084	406.544	0	0	0	0	3.25499	0	0	6.64486	0	0	0	0	0	0	0	0	55.5943	33.5099	161.917	159.43	60.9373	121.867	0	0	0	0	0	0
TaMYB50	9.99475	16.1025	3	1	1	0	93.7024	98.9228	131.986	110.768	0	2	99.4411	78.8338	739.468	280.941	671.231	326.983	64.9691	27.435	2427.38	1773.77	259.435	419.712	371.566	247.487	258.921	158.74	79.7115	86.6945
TaMYB51	130.155	145.147	50.4679	69.9205	28.0938	20.0511	10	8	8	11.8776	4	4	5.7712	5	18	5	7	5.87242	8.77612	10.1965	6	3	38.6474	34.2166	23.9337	9	14.4896	18.8388	7.41234	6.32717
TaMYB52	0	0	0	0	0	0	0	0	0	0	0	0	2	0	1	5	15	1	0	0	0	0	0	0	0	1	0	0	0	0
TaMYB53	354.699	226	1042.77	1106.25	1504.14	1329.47	25.6142	25.7417	42.844	49.0467	28.0651	21.7468	45.7221	47.0305	263.659	104.748	201.332	106.965	123.534	135.182	238.264	338.88	347.986	349.153	56.4495	34.5803	17.8972	20.8723	25.1164	21.3676
TaMYB54	27.4351	28.0376	13	13.0426	16.8612	16.2491	33.7944	51.6471	30.284	19.0372	24.5577	15.8644	42.6936	41.7827	60	24.4357	76.5602	25.8188	65.6273	89.0499	24.5575	16.8125	26.6203	35.7019	37.7	36.4134	41.1869	28.1727	39.5996	29.5121
TaMYB55	10.0855	8	17	15.0873	0	0	0	0	0	0	0	0	0	0	0	0	0	0	0	0	0	0	0	0	0	0	0	0	0	0
TaMYB56	717.028	786.905	63.8066	73.4918	23.9571	21.9278	289.161	364.007	360.978	292.571	257.684	196.796	492.34	353.724	789.544	332.553	934.922	304.031	181.241	131.728	387.713	292.146	352.801	263.803	219.344	79.43	556.993	400.814	76.7056	99.5768
TaMYB57	2	0	2	0	1	1	1	3	1	3	3	1	43	31	385.35	517.464	1298.8	125.361	5	3	0	1	0	0	9	14	8	16	0	0
TaMYB58	33	42	1	1	1	4	5.25134	0	10	4	5.04576	2.01574	1.03632	1	6	3	0	1	44.3914	26	38.4711	24.1891	28.3451	29.1742	9.12165	13.1317	8	3	2.01796	1
TaMYB59	4	8.2355	11.3906	5	0	0	56.1115	51.807	165.33	118.281	493.174	348.015	3627.02	2763.99	9212.49	5754.45	13658.5	3673.89	7	9	31.4027	28.324	151.618	64.6727	396.86	226.539	444.213	336.643	352.6	368.141
TaMYB60	0	0	136	144	1	0	0	0	0	0	0	0	0	0	0	0	0	0	0	0	0	0	0	0	0	0	0	0	0	0
TaMYB61	0	0	0	0	1	0	0	0	0	0	0	0	0	0	0	0	0	1	0	0	0	4	0	1	0	0	0	0	0	0
TaMYB62	25.9544	25	3	0	5	1	0	10	4	2	0	0	35.5576	17	13	14.2959	24.0062	7	5	7	20	23	6	3	8	6	20	6	6	0
TaMYB63	236	232	239	245	137	113	101.21	124	84.9359	83	146.8	104	94.4424	89	403	116.659	283	123	200	155	285.666	233	239	223.303	180.922	122.97	172.929	141	172.21	162
TaMYB64	0	0	0	0	1	0	0	0	0	0	1	0	1	0	0	0	0	0	136.316	65.4646	17.978	81.1301	0	0	0	0	0	0	0	0
TaMYB65	25	29.6439	12.3297	16	22	17.5134	85.3182	68.6453	85.4045	70.6176	0	1	6.44813	3	2	1.21744	7	1.12809	22.4663	10.0482	31.6235	40	26.2561	49.2867	9	2	18	7	20.3501	23.696
TaMYB66	71.3211	72.6012	4	4	0	2	5.72012	10	20	24	3	3	342.737	278.554	675.008	907.284	2340.99	236.986	9	4.13587	3	6	4	2	21	12.3831	195.45	186.836	1	0
TaMYB67	116.813	125.97	16.7799	27.581	0	0	15.8048	27.5992	43.0366	27.2919	129.073	91.9201	148.261	126.037	403.516	78.913	169.767	116.725	27.8082	33.0978	69.3493	40.3008	497.9	480.228	49.5469	23.183	161.179	126.165	45.9843	56.6736
TaMYB68	25	8.73124	0	0	1	0	0	9	10.9322	12.2034	236.833	169.438	342.223	397.47	2990.52	290.417	616.314	2072.27	6.77137	8.82985	9.12058	15.2168	58.128	68.5809	19.7744	26.3721	264.053	162.479	601.346	594.764
TaMYB69	33.3082	19.5953	0	0	0	0	146.689	172.733	68.2973	66.7709	0	0	59.1574	62.2137	0	11	20	1	25.626	11.3312	36.3898	18.0329	5	2.55404	7.50869	0	15.8798	12.5973	0	1
TaMYB70	62.1598	65.7193	0	1	0	0	5.33466	4	6	2	10	4	83.1347	67.1671	305.001	34	91	145.489	2	0	2	6.09979	44.4848	36	3	3	1	3	5.4628	4
TaMYB71	138.805	127.997	43.0761	35.1532	2.36912	7.65651	11.4695	29.3109	23.4139	25.6295	2.22827	5.07169	159.314	138.511	293.472	47.6544	123.604	113.077	119.231	117.274	208.909	208.268	102.193	147.357	88.0902	52.5009	48.8326	44.2307	357.938	410.359
TaMYB72	3	1.76521	0	1	0	0	0	0	7.33216	0	0	2.80986	5.51727	0	0	0	2.9339	0	0	0	0.416662	0	0	0	0	0	18.2725	0	14.7415	47.7656
TaMYB73	0	1	0	0	0	0	88.1383	103.604	73	71	98	57	0	0	0	0	0	0	0	0	22	20	23	25.6354	3	1	0	3	43.4884	44.8597
TaMYB74	5	6	0	0	0	0	20	17	19	16	0	2	4	3	15	4	4	1	1	1	37	16	92.6962	109.669	7	3	7	7	88	98
TaMYB75	0	0	0	0	0	0	10	10	3	2	0	0	28.5118	29	81.2905	25	65.2721	32	0	0	1.00026	1	2	1	5	0	0	1	0	0
TaMYB76	0	0	4	4	0	0	13.6918	18.8593	4	13	0	0	84.9247	82.5074	255.367	57.6595	168.251	104.055	0	0	3.72658	3	0	0	20.331	10.0141	0	2	0	3
TaMYB77	24	9	12	1	4	1	0	3	1	5	3	3	5	2	13	4	1	2	4	7	10	8	14	26	2	8	2	3	5	6
TaMYB78	95.0565	106.118	10.0719	11.0185	8.45119	7.90546	199.991	133.45	235.323	150.06	0	0	7.441	7.89332	6.16169	13.9025	27.1947	4.29628	596.292	776.164	358.716	191.832	149.996	137.738	387.854	153.55	176.669	109.688	14.1003	17.2927
TaMYB79	22.0531	6.57396	50.974	51.4224	2.26611	0	59.7994	107.027	283.01	277.189	269.017	163.316	491.802	539.881	1358.41	896.292	1642.61	848.493	259.374	267.894	134.301	149.204	224.337	248.238	340.35	310.2	346.832	201.791	131.725	119.159
TaMYB80	82	49	11	8	6	6	7	7	8.16796	9	24	19	1	0	0	1	0	1	37	18	27	15	1116.21	1003.11	5	6	17	16	0	0
TaMYB81	0	0	0	0	1	0	1.15137	9	5	4	0	0	32	39.4351	84	35	98.5002	55.9247	2	1	98.1966	112	6.85059	10	63.144	53.512	38	41.2298	135.759	124.55
TaMYB82	13.1906	15.2872	10.3346	10.7462	4.33485	5.08862	2.14673	2	2.24808	4.38323	2	1	35.5158	33.1736	90.6478	32.1444	48.9787	39.1075	9.83612	0	2.21764	6.3838	1	8	2.08271	2.08333	16.4097	12.4137	4.24939	1
TaMYB83	52.6715	24.7224	0	0	2.00007	1.00075	104.592	128.117	35.8724	41.3991	0	0	2.20191	3	6.00787	1.00001	2.78148	3.00961	4.00006	7.51381	18.6213	20.6934	11.4619	8.00013	4.57579	2.00171	4.57584	7	1.00409	1.00004
TaMYB84	3455.93	2988.99	514.024	526.711	573.26	594.983	808.78	959.009	2609.33	1982.43	1509.2	1031.85	2699.66	2070.04	5900.39	1820.3	4500.76	2667.46	2040.39	962.47	935.36	870.016	1299.9	1163.92	1152.15	601.688	2914.26	2019.37	171	160.52
TaMYB85	10	11	0	1	1	0	4	3.21592	10	12	1	0	60.1038	45	184.397	35.1714	87	77.5781	8	4.23465	289.937	384.933	7	2	46	21.1884	157.824	112.706	96.4914	97.9086
TaMYB86	1	2	0	0	0	0	0	0	0	0	5	0	14	11	268.442	59.8473	179.466	76.6591	2	1	1	4	4	5	2	1	6	8	0	0
TaMYB87	481.482	487.638	32	29.4589	36.4231	27	59.3924	67.1445	82.0073	58.6482	54.2349	36.035	0	3.72579	0	1	0	2	60.4317	30.6041	120.075	98.5488	325.771	361.193	40.2144	27.7793	44.476	34.5145	71.8952	77.2077
TaMYB88	1101.56	779.74	489.26	543.49	1171.44	1109.1	380.183	643.077	559.817	635.644	417.362	311.599	794.847	901.353	1422.37	834.627	1588.28	776.813	1428.73	1733.65	873.174	1396.1	971.774	1264.7	1308.25	1355.61	849.393	607.203	557.691	539.457
TaMYB89	0	0	0	0	0	0	4	7	16	14	2	2	7	5	134.531	33	59	79.8801	0	0	47	21	51	115.081	38.5941	27.2716	581.369	345.55	1878.09	2036.92
TaMYB90	78.4067	88	20	21	35.8414	38	211.157	266.125	86.6248	78	24.1809	9	830.184	750.779	1163.22	460.79	1140.51	498.649	46	60.4746	210.268	154.953	268.07	179.505	203.758	146.518	400.07	269.948	144	176.569
TaMYB91	8	2	1	0	2	3	0	0	1	1	0	0	210.054	178.544	541.004	263.831	519.46	205.25	0	0	3	6	4	7.39653	43.2526	38.9171	18	20.6393	5	15
TaMYB92	1271.76	933.262	484.051	508.509	1458.7	1391.65	600.536	955.689	933.164	935.346	503.436	380	1405.6	1394.92	1995.77	1069.83	2327.52	1101.09	1881.07	2038.47	1104.61	1842.05	1319.33	1613.21	1953.67	1796.46	1532.74	1016.09	954.321	1125.84
TaMYB93	1	2	0	0	0	0	0	1.03066	0	0	0	0	0	0	0	0	0	3	3	1	1	1	0	0	1	0	0	0	0	0
TaMYB94	0	0	0	0	0	0	0	0	0	0	2	1	4.8323	0	5.41118	1	0	2.17578	1	0	0	0	2	1	0	4.60204	37.6468	25.8816	0	0
TaMYB95	0	0	0	0	0	0	0	0	0	0	0	0	0	0	14.4894	15	15	2	0	0	0	0	0	0	0	0	0	0	0	0
TaMYB96	0	0	0	0	2	0	2	0	0	0	0	0	177.322	137.455	351	292.952	651.645	148.085	3	3	0	0	0	0	2	2	0	0	2	1
TaMYB97	0	0	0	0	6	0	13	12	13	7	1	3	0	2	0	0	3	2	84.1212	41.432	823.712	979.442	386.601	417.6	2	0	0	0	1	0
TaMYB98	48.7449	63.3246	137.161	132.584	26.3161	0.941429	125.625	191.552	42.9458	24.7507	16.5339	0	577.534	101.045	93.5216	54.8492	65.0628	86.6802	131.017	87.1772	15.3547	25.7418	60.899	40.5926	387.313	26.0804	76.9633	165.499	9	6.55529
TaMYB99	217.306	146.654	83.6334	92.2642	35.0107	26.4614	64.9339	133.289	146.685	116.68	110.968	67.9635	302.776	312.956	331.305	273.505	481.343	363.582	183.56	257.149	270.085	290.414	163.183	345.73	244.149	234.171	308.705	166.993	115.316	182.624
TaMYB100	70.0945	74	1	1	0	2	70.3782	56	292.35	235.583	22	21	503.22	445.477	1359.05	1852.29	3860.49	549.833	108	241.209	7	5	0	0	279	178.866	299.221	257.686	2	1.0091
TaMYB101	57.447	67.1269	0	1	0	1	24.6179	28	179.226	144.993	31	33	332.332	271.483	903.149	1140.25	2481.07	339.542	108.403	208.683	6	8	0	0	195	145.54	297.284	278.351	1	0
TaMYB102	129.198	104	7	6	2	4	22.0899	19	204.607	184	23	16	306.268	263.142	1084.43	1007.16	2044.96	498.552	63	207.328	9	6	5	7	289.596	199.455	743	522.39	1.27435	1.01038
TaMYB103	18	14.0338	0	6	0	1	4.0192	10	32.351	21	1	0	145.153	143.557	303.088	565.117	1007.61	204.566	47.6153	87.291	2	1	4	1	139	85.4321	112	74	0	1
TaMYB104	198.275	162.512	12	13	3	4	33	39.4936	116.443	107	4	8	334.007	325.014	863.116	1146.35	2465.1	491.137	162	240.18	10	11.7225	9	11	216.468	146.301	308.431	252.806	3.72565	3
TaMYB105	0	0	0	0	0	2	0	0	0	0	0	0	4	5	74	7	22	36.613	0	0	2	0	1	0	39	28	26	32	0	0
TaMYB106	1003.49	1041.58	437.184	428.043	131.975	116.396	66.4865	33.5145	47.1106	29.8172	10	4	306.455	222.713	899.515	403.891	1056.88	196.125	229.926	211.394	354.463	204.479	62.9563	91.3671	264.219	231.48	440.44	354.253	8.81783	14
TaMYB107	1	12	11.9812	3.08387	8.28003	10	52.2949	68.8607	44.2535	39.4545	73	55.931	0	0	0	1.18117	5	0	14.4426	38.6855	14.805	14.447	11	7.56509	63.4357	35.0767	19.0893	20.4285	32.9662	32.9024
TaMYB108	5	3	0	0	0	0	5	4	12	9	1	0	30.19	42.5682	41.5889	9.39492	34.4446	27.6161	5.49148	0	43.3605	14	32.5524	41.6137	28	9.51858	26	22.6226	322.505	273.687
TaMYB109	0	0	1	1	10	24.867	3	13.0193	29.3755	10.9397	23.4753	9.74742	38.5369	22.0915	214.884	32.9147	85.356	79.9613	3.12623	6.17294	23.2649	15.3277	8.15958	12.0204	96.0303	45.9418	98.8355	86.7278	51.2665	49.3219
TaMYB110	0	0	0	0	0	0	7	13.3124	7	6	0	0	169.433	164.498	44.418	30	80	39	0	0	0	1	0	0	0	0	0	0	0	0
TaMYB111	6.85678	5	0	0	2	0	36	66	21.6561	39	6.59933	2.66549	399.209	412.091	351.972	145.252	272.078	202.944	1	0	30.857	5	12.7057	9.64264	30	20	0	0	2.99936	5
TaMYB112	58.5423	50.6447	10	4.4908	1	0	8	5	1	0	0	0	218.98	190.059	475.244	203.318	479.485	186.316	5.12165	3	9.62867	9	15	15	0	0	3	0	0	0
TaMYB113	57	37	3.1201	4	0	0	74	77	397	408	272	204	33	24	242	82.6748	154	143	31	17	91	143	79	84.1749	79	79	58	46	176.008	175
TaMYB114	0	0	10	11	3	0	11.0165	22.0314	4	3	1	0	95.0772	94.5596	188.062	45.3712	110.184	64.8866	0	0	2.43763	0	0	0	6	6.01005	0	1	0	2
TaMYB115	0	0	0	0	0	0	1	0	0	0	0	0	35.6853	23	19.0845	3.02669	22.4972	8.09413	0	0	1.0002	4	2	0	0	0	1	1	0	0
TaMYB116	0	0	0	0	0	0	0	1.09715	0	0	0	0	50.3191	32	52.9751	28.0558	102.708	31.4604	0	0	27.6541	44	0	0	1.04529	1.00193	0	0	0	0
TaMYB117	2	1	2	2	0	0	0	0	0	0	3.32536	3	0	0	1	0	8.00404	1	6.23078	7.25923	8.39429	12	6.45987	12.1954	0	1	0	0	3	7
TaMYB118	20	21	106.029	97.3209	0	0	0	0	0	0	0	1	6	5	36.1085	2	3.1005	13.4408	8	9.50763	426.889	531.93	1	0	0	0	0	0	0	0
TaMYB119	0	0	0	0	1.04435	1.06292	209.63	164.762	27.4271	15	0	0	1	2	5.01068	0	1	0	3.1148	0	3.25642	4.24745	11	17.658	0	1.0213	0	0	0	0
TaMYB120	3	2.66588	0	0	0	0	0	0	4.8399e-05	0	0	0	172.096	144.7	130.822	54.986	93.7587	81.6848	0	1	1	2.85602	2.08969	3.4978	2.39874	0	0	1.499	0	0
TaMYB121	3	8	324.056	342.327	21.1098	21.6229	1.11799	2	98.8121	71.9423	243.468	189.093	1	1	510.569	23.3801	82.9331	204.396	0	1	102.712	134.146	68.5046	23.8224	22.2823	9	180.78	148.919	11	8
TaMYB122	1	0	0	0	1	0	0	0	0	0	0	1	1	1	0.000358112	0	1	0	1	3	1	1	0	3	0	0	0	0	0	1
TaMYB123	6	9	83.5193	86	892.776	853.292	38	30.4079	5	0	50.0099	33.3201	210.566	219.655	599.611	44	122	209.683	10	12	71.2173	43	146.356	145.795	35	35	21.4514	12	15.6843	24
TaMYB124	6	5.41631	7.3681	3.61147	0	0	39.0471	76.8023	59.929	39.4172	2	0	64.094	63.9263	94.0438	59.7922	152.843	61.4395	2	1	327.255	179.749	278.16	449.952	229.286	145	336.14	224.445	2195.6	2404.23
TaMYB125	6	9.07828	0	0	0	0	26.5428	29.9787	3	2.75378	0	0	9.65614	7.81966	17	31.7318	60.8972	4	3.1416	3.41401	28.0356	15.8988	0	0	0	1	16	12.0139	2.61372	0
TaMYB126	5	3	0	0	1	1	4.31703	3	1	4	2	1	5	4	5	0	2.07636	7	1.23069	2	13	13	2	0	2	0	0	0	0	1.5075
TaMYB127	0	0	0	0	0	0	6	1	6.19248	10	0	0	0	0	0	0	0	0	6	4	90.3842	80	0	3.02373	6	11	5	1	0	0
TaMYB128	9	8.33534	0	0	0	1	0	0	0	0	0	0	0	0	0	0	5	0	0	0	0	0	2858.3	1762.72	0	0	0	0	0	0
TaMYB129	7	14	29	14	0	0	7	5	11	7.77568	5	6	30	34.3297	269	84.4255	221.906	72.1017	2	4	15	24	10	16.2166	24.4622	10	10	12.0632	1	0
TaMYB130	6	5	23	16	0	1	14	7	19	12	2	2	40	22	155	82	192	47	11	7	21	46	8	19	40	13	49	21	1	0
TaMYB131	0	0	0	0	0	0	0	0	0	0	0	0	0	0	0	0	0	0	0	0	0	0	0	1	0	0	0	0	0	0
TaMYB132	0	0	0	0	0	0	0	0	0	0	0	0	22	20	26	20	46	21	0	0	0	0	0	0	5	2	2	8	0	0
TaMYB133	0	0	0	0	0	0	0	0	0	0	0	0	0	0	0	0	0	1	0	0	0	0	0	0	5	4	0	0	0	0
TaMYB134	0	0	0	0	0	0	0	0	0	0	0	0	8	10	47	21	23	22	0	0	0	0	0	0	0	4	5	0	0	0
TaMYB135	1.04272	2.25219	7.16019	8.4018	41.9755	31.969	56.5285	25.6321	104.907	83.9249	533.678	379.549	1891.34	1524.43	14137.5	3068.38	7241.12	4587.65	20.1246	13.015	4.32885	8.83778	112.955	83.186	539.009	331.93	2760.35	1998.62	3197.8	2990.75
TaMYB136	7	5.55325	3	2	0	0	2	1	0	1	16.2138	11.712	54.83	36.218	462.189	237.913	634.688	170.652	3	1	0	0	8	5.78453	3	0	16	4	9	1
TaMYB137	39.4668	16.2136	4	1	0	0	601.126	822.812	295.844	316.217	0	0	352.951	313.443	207.434	303.899	535.633	173.236	129.527	79.7118	765.347	918.766	144.504	193.848	654.456	552.93	103.458	108.362	71.283	102.993
TaMYB138	3	4	0	0	0	0	0	0	0	0	0	0	0	0	0	0	0	0	0	0	0	1	0	0	0	0	0	0	0	0
TaMYB139	3.61107	4.14394	1	0	5	4.31005	0	0	1	2	0	0	1	0	0	0.999997	1	0	2.23046	1.1122	1	1	2.70585	3.60143	0.999995	1	0	1.50377	0	0
TaMYB140	79.7928	87.0049	109.622	121.582	45.908	45.0552	14.9083	13	20.1073	8	0	0	2	3	11	9	31.9113	4.92137	26.9454	20.9658	84.8669	67.3641	1.15393	3	41.376	21	35.6073	31.737	7	1.19827
TaMYB141	4	3	0	0	1	2	0	0	0	0	2	4	79.7009	79.1405	75	56	83	53.6024	178.73	18	13	19	1	1.00708	1	0	7	1	0	0
TaMYB142	245.717	244.403	10	16.5356	2	3	110.864	136.768	104.151	87.9613	12	11	723.544	572.059	1033.29	752.079	1907.53	379.951	268.846	88.2884	582.367	373.146	213.685	252.39	116.071	70	804.703	484.083	116.349	150.6
TaMYB143	99.7928	118.824	85.7142	90.2678	153.043	92.2904	0.195575	0.569164	0.000257638	9.93316	14.1002	12.2247	0.656301	2.27627	45.3924	23.3753	93.8956	0	33.4077	10.5463	42.2303	48.93	0.000611487	97.3608	0	7.8161	0	5.82124	5.66443	14.4937
TaMYB144	1	0	0	0	0	0	14.1116	6	4	7	3	2	43.0595	33.9322	4.01956	9	16	9.07021	2	8	56.2253	29	7	4.07808	55.118	32.4118	1191.86	695.747	17.1647	25.0289
TaMYB145	18	22	3	1	0	0	78.4077	84.2384	61	57.2587	0	1.01115	154.809	131.641	226.208	91	288.723	104.42	10	0	217.806	134	25	33.1119	79	42.2194	252.908	179.177	297.884	349.638
TaMYB146	25.5729	28.9325	6.01999	4	1	1	67.7488	90.2287	102.017	75.8624	3.92574	4	89.1109	58.7924	154.028	74.4224	208.541	63.2642	7.61548	2.72821	172.488	129.843	50.6172	62.2904	90.985	50.0143	436.648	262.424	97.3279	85.995
TaMYB147	10.4271	10.0675	2.98001	0	0	0	34.2512	22.0571	51.983	49.1376	1.23571	0	8.02778	10.7105	12.9724	17.0242	39.0006	17.0996	7.38452	5.27179	165.007	89.1573	33.3828	29.9159	27.015	19.496	67.1344	51.5233	46.7622	47.7039
TaMYB148	0	0	0	0	0	0	0	0	0	0	0	0	0	0	0	0	0	0	0	0	0	0	0	0	0	0	0	0	0	0
TaMYB149	75.017	61.3585	12.7647	15.6015	0	0	62.3889	42.1128	84.8117	81.7874	56.5426	39.5114	271.244	188.451	1411.68	654.289	1734.88	447.741	57.8272	26.1406	121.729	132.339	19.1022	35.46	130.197	65.1533	94.7833	72.4938	25.3322	34.6359
TaMYB150	2	5	0	0	0	0	0	0	0	0	0	0	0	0	28	0	1	1	0	0	0	0	147	79.4634	0	0	1	3	0	0
TaMYB151	1	2	6.54692	6.46552	6	5	9	4	3	9.82066	5	11	166.63	113.104	284.113	228.706	497.236	104.404	104.425	52.1601	221.483	218.326	36	57.0895	11	6	11.5539	4	8	3
TaMYB152	3	1.25864	6.06619	5	13.7484	21.7941	1.23653	0	8.33371	7	2.17721	3.10193	250.747	170.404	131.572	69.8064	146.921	68.15	6	0	2.21031	2	11.2063	0	12.012	1.07896	154.498	163.248	5.507	6.38171
TaMYB153	113.174	121.369	0	0	0	0	297.532	118.285	157.017	124.022	0	0	122.534	44.4518	131.598	92.6467	276.556	43.159	38.616	34.0879	834.121	439.022	101.705	162.22	245.505	168.519	104.19	120.063	41.9899	14.7747
TaMYB154	537.505	472.741	38.0715	33.934	105.652	90.4371	528.676	479.843	406.36	362.784	497.885	376.006	357.295	377.565	961.337	312.098	644.367	445.81	239.631	188.674	678.195	523.434	814.298	896.076	347.035	301.925	388.943	223.389	624.68	691.39
TaMYB155	581.782	620.661	97.7747	89.6519	415.673	233.97	59.0768	52.7188	86.8443	68.9099	137.326	117.06	9.33938	7	6	8	17	3	575.326	386.704	182.041	119.511	252.736	244.723	161.03	87.1113	283.91	222.515	178.505	169.219
TaMYB156	74.1107	0	36.8708	63.5392	17.844	6.08619e-05	9.75308	54.2376	33.0988	27.4507	14.3273	16.5054	125.628	125.67	191.701	84.8977	144.594	57.1688	79.6613	187.726	69.8052	25.4435	23.6421	57.4485	215.729	128.019	55.6008	75.7275	19.8633	40.1027
TaMYB157	2	0	114.534	93.7751	1	0	0	0	1	1	0	0	10.339	16.002	101.645	36.7004	76.5825	39.9555	0	0	0	0	0	1	1	0	0	0	0	3
TaMYB158	658.011	654.235	16.6995	20.4796	3	2	101.022	114.719	64.1228	56.0652	0	0	0	0	0	3	2	1	218.321	134.198	406.972	384.888	106.66	140.955	68.519	50.469	30.4333	29.4759	0	1
TaMYB159	1	0	0	0	0	0	0	0	0	0	1	0	0	0	0	0	0	0	7	3	83.7366	151.702	0	0	0	0	0	0	0	0
TaMYB160	6	2	1	2	5	6	0	1	2	2	5	1	6	2	162.018	27	33.6652	62.8055	3	1	7	7	31	46	0	1	5	6	20	20.6404
TaMYB161	1	0	0	2	2.28035	1	0	0	1	2.20256	0	0	0	0	0	0	0	0	70.0411	65.9797	25.0364	12.3111	2.70093	3.00521	4.15268	4.28806	0	0	0	0
TaMYB162	35.0289	36.0655	188	196.382	0	0	24.1257	12.1243	15	10	0	0	152.151	114.298	202.799	114.452	240.712	70.3699	47	24	31.2527	40	39	54.6485	49	32.7182	38	33	6.58066	14
TaMYB163	2.20964	1.04021	43.4993	58.0329	0	0	6.04733	11.3345	2.04757	3.31411	0	0	17.3512	13.6047	30.0128	21.8179	35.6675	1.03751	1.00713	1.31832	3.00605	3.67361	1.0613	1.04045	4.02482	5.72846	1.00835	0	0	0
TaMYB164	5.00393	5	92	92	0	0	10	20	3	1.0533	0	0	175.979	124	218	88.1192	246	117	1	1	17	10	8	7.03233	22	13.4908	38	30	3.27524	2
TaMYB165	0	4.00577	68	64.7221	0	0	12.0479	19.1492	12.6528	10	0	0	99.8138	86	76.0439	76.473	158.445	24.0418	18	15	13	7	4	4.02749	13.5611	19.9369	19	9	2.1441	1
TaMYB166	512.93	454.369	50.1128	50.1934	358.588	314.948	212.522	332.434	924.347	1051.78	539.314	347.807	817.488	573.009	1480.19	1036.57	1920.76	1027.29	814.4	1510.95	279.861	297.039	184.088	204.347	522.084	460.299	1364.45	1056.32	108.714	131.338
TaMYB167	0	0	0	0	0	0	0	0	0	0	0	0	0	0	0	0	0	0	0	0	0	0	41	24.844	0	0	3	0	0	0
TaMYB168	1438.69	1310.95	86	69	3	4	48.5788	93	91.0773	65.1282	37	32	1357.48	1014.7	1182.83	1251.84	2835.23	619.455	386	237.7	167.769	116.596	88.4722	80.3249	282	123.176	1202.87	686.292	226.528	293.271
TaMYB169	1192.14	1040.43	44.3032	52.5113	0	1	15.8134	22.883	46.1873	42.3597	16.4652	20.5175	366.619	268.157	569.636	249.361	643.981	301.798	70.9086	41.6458	66.3029	30.8856	104.743	91.5609	143.406	80.2535	526.509	380.424	204.064	256.095
TaMYB170	0	0	0	0	0	0	0	0	0	0	0	0	8	15	75	35	89	31.4087	0	0	0	0	0	0	1	0	0	0	0	0
TaMYB171	0	0	0	0	0	0	0	0	0	0	0	0	19	4	72	10	44	30	0	0	0	0	0	0	0	0	1	0	0	0
TaMYB172	0	0	0	0	0	0	0	0	0	0	0	0	50	37	92	69.5638	180	39.5913	0	0	0	0	0	0	0	0	0	1	0	0
TaMYB173	0	0	0	0	0	0	0	0	1	2.42833	0	1	52	42	155.731	122.194	237.669	84.6418	0	0	0	0	0	2	1	3	6	12	0	0
TaMYB174	269.665	253.171	25.7165	11	112.21	131.66	230.751	237.157	175.734	164.704	28	25	55	57.6341	108.975	29	85	46	489.095	287.042	714.442	903.021	164.103	162	151.061	161	179.472	115.726	65	60
TaMYB175	0	2	4	2	0	0	2	1	0	0	2.23526	2.1073	0	0	114.076	1.03051	8.53418	59.7312	0	1	2	3	7.79203	7	6	7	12.3242	4	0	0
TaMYB176	5	6	0	0	0	0	0	1	0	0	0	0	78	57	139.019	92.364	160	38	0	0	0	0	0	0	2	0	0	0	0	0
TaMYB177	89	92.5159	14	20	1	2	7	2	9.30386	0	17	13.3639	216.346	189	337	194.432	560	94.4551	13	6	68.5463	77	69.7394	65.5578	8	3	19	8.11479	37.3841	40
TaMYB178	4	4	0	0	0	0	0	0	0	0	0	0	0	0	0	0	0	0	0	0	0	0	0	0	0	0	0	0	0	0
TaMYB179	11.1275	7	10	7	28.387	26.882	0	0	12.8308	5.38676	0	0	17.7664	15.1992	173.675	13.427	59.9094	68.6001	99.109	104.153	96.9304	118.372	51.1998	38.2488	51	24.9374	20	14.567	0	0
TaMYB180	59.3963	43.5583	10	7	0	0	40.082	58.4966	62.155	52	0	0	164.841	145.665	243.517	98.9235	214	161.819	14.1902	8	1614.45	1140.2	56.9403	128.41	383.708	162.515	76.0648	70.7839	221.773	242.16
TaMYB181	15	10.3508	3	4	0	0	3	2	0	0	3	1	10	4.22439	0	4.45732	10	0	5	1	9.70507	9	365.048	272.844	0	0	8	2	0	0
TaMYB182	175.766	173.649	0	0	0	0	8.74501	2	4	3.35514	0	0	1	0	0	0	0	0	17.155	6.29344	94.0193	74.5729	37.2153	43.6124	2.26901	0	0	0	0	0
TaMYB183	53.2529	50.303	1	0	0	0	55.9578	62.7072	64.1664	65.3518	2	2	68.64	47.2864	446.582	123.606	303.71	155.539	14.6001	10.746	1295.71	1037.58	105.214	239.784	177.239	121.558	522.083	414.558	233.007	250.007
TaMYB184	221.224	235.105	55.4586	67.8404	118.115	124.856	4.19447	6	0	2.12243	1	1	0	0	5.36331	2	0	0	3.22388	5.04427	2	0	33.967	30.1055	1	2	5.45756	0	18.9209	16.6728
TaMYB185	18.623	16.2793	3	4.18246	45.0987	45.5346	17.3834	31.4917	13	6.24587	1	1	41.6948	44.9002	185.059	101.305	244.877	67.5968	42.7727	21.7946	45.4825	42	9.32239	17.8279	30.1942	28.8137	28	12.4265	11.4594	9.71454
TaMYB186	0	0	0	0	0	2	1	0	0	2	1	0	4	3	9	7	14	8.74337	1	0	0	1	3	0	1	1	0	1	0	0
TaMYB187	6.21403	0.496547	79.2299	7.36666e-05	644.919	523.429	0.00545371	0.00833891	0.00397556	0.00538501	131.391	122.406	0.00337969	0.00346231	0.0114409	88.2699	0.00849946	0.00769327	0.0188364	0.0216183	0	124.531	0.0451701	0.0643499	0.0069492	30.3132	0.0102256	28.5469	0.0119854	42.1748
TaMYB188	35.5649	25.9624	16	11.9574	8	9.75086	51.2056	49.9686	39.3947	35.9628	19.4423	2.48532	58.0449	63.2173	127.615	44	95.3104	37.1812	82.0029	91.5971	63.4425	45.1875	33.2333	33.9761	50.9232	51.5866	62.8131	43.8273	26.4004	29.1782
TaMYB189	53.6034	47.2406	114.316	106.033	1	0	0	0	0	0	0	0	0	0	0	0	0	0	0	0	0	0	0	0	0	0	0	0	0	0
TaMYB190	40.1275	44.966	2	1.12009	0	0	0	0	0	0	0	0	0	0	0	0	0	0	0	0	0	0	0	0	1	0	0	0	0	0
TaMYB191	198.351	200.932	13	29	35	45	101.437	158.069	245.645	164.359	263.437	233.189	218.356	204.836	431.562	271.627	773.686	186.224	87.5396	93.1527	171.81	151.653	174.512	105.968	123.868	63.5681	210.588	128.835	32.4779	26.5491
TaMYB192	0	3	0	0	1	0	0	0	0	0	0	0	25	17	237	285	811	77	0	0	0	0	0	0	4	2	8	7	0	0
TaMYB193	15.2897	10	0	1	0	0	0	0	1	2	0	0	0	0	0	0	1	1	41.3692	20	27.3419	18.2937	11.0636	11.0725	7.14258	0	2.04295	1	0	0
TaMYB194	62.5744	86.3663	0	1	0	0	0	0	0	0	0	0	1	0	0	0	0	0	0	0	0	0	1.12133	0	0	0	0	0	0	0
TaMYB195	7.1635	0	30.5817	29.5413	0	0	72.3309	82.5179	143.162	116.839	295.792	229.791	3266.86	2761.63	4780.12	2887.15	7290.72	2306.07	0	1	2.23756	0	56.913	31.8111	500.251	315.367	831.003	599.711	337.488	331.982
TaMYB196	0	0	0	0	0	0	0	0	12.8623	0	0	0	0	0	63.6315	0	1.7887	6.66112e-08	0	0	0	0	0	0	0	0	0	0	9.72908	4.52278
TaMYB197	67.645	64.6231	11.6846	8.73842	2	5.34349	20.5754	26.1473	36.8327	23.2034	6	4.25925	131.213	116.052	355.965	61.7204	137.75	138.893	60.6213	88.9188	84.6949	87.5346	63.6554	68.8871	85.495	37.1248	26.5233	30.773	268.505	324.358
TaMYB198	23.8402	25.2807	0	2	0	0	7.47556	3	3	0	2	5	49.7559	47.4285	165.965	22	72.5009	73.7427	0	0	4.1371	3.05063	19.4682	14.5569	3	1	5	1	2.188	3
TaMYB199	30.2348	36.2153	0	0	0	0	261.412	235.051	89.187	84.428	0	0	166.32	120.607	2	4.67329	24.7326	3	19.2125	4.18034	15.2978	6.97403	20.2316	11.726	11.1206	6.01552	30.8857	26.1164	1.00027	0
TaMYB200	0	0	0	0	0	0	0	0	14.1867	13.4508	144.283	110.024	434.06	405.459	2384.17	474.039	786.968	1813.36	0	2.17015	8.58182	11.7832	49.3923	20.5946	37.0529	37.6279	241.53	167.48	418.958	434.397
TaMYB201	5.24486	5.36949	1	0	1	1	2.27988	1	4	11	0	0	140.104	132.224	190.973	358	752.79	75.1249	1.06215	0	1	0	8	0	8	3.25741	32.5766	32.4628	0	0
TaMYB202	0	2	14.3609	11	14.3962	9.35709	42.2686	42.7607	88.9098	82.9196	1	1	8.0566	3	10	8	17	6.75587	26.0892	18	19.3765	17	9.19351	15.0641	11.1503	4	13	5	11.3548	14
TaMYB203	0	0	0	0	0	0	0	0	0	0	0	0	0	0	0	0	0	0	190.737	84.2693	30.9882	102.787	0	0	0	0	0	0	0	0
TaMYB204	1.04557	0	0	0	0	1	0	0	0	1	13	12	0	0	0	0	1.00031	0	0	1	2	4	6	1	1	1	0	0	0	0
TaMYB205	204	169	28	40	160	128	338.79	408	356	263	872.995	662	78	74	190	43	143	91	241	161	313	245	423	321.597	327	188	338.986	198	523.771	546
TaMYB206	7	5	193.322	150.368	8	7	0	0	0	0	1	0	0	0	0	1	0	0	0	0	0	0	0	0	0	0	0	0	0	0
TaMYB207	1	1	0	0	0	0	8	9	7	2	1	0	1	1	0	0	0	0	0	0	27	6	30	40	2	3	40	23	238	198
TaMYB208	20	3	5	3	2	2	51.0251	40.9926	31	27	34	24	0	1	0	0	1	1	0	0	2	0	77	51	9	1	1	2	81	82
TaMYB209	0	0	0	0	0	0	3	0	0	0	0	0	33.3188	28.1483	15.0376	2.46805	5.68479	6.52843	0	0	0	0	0	1	3.79493	4.26667	37.3983	21.3054	0	0
TaMYB210	0	0	0	0	0	0	0	0	0	0	0	0	0	0	3	0	0	0	0	0	0	0	0	0	0	0	0	0	0	0
TaMYB211	0	1	0	0	0	0	0	0	1	0	10.1996	11	0	0	0	0	0	0	0	0	7.08212	6	0	0	1.01964	1.03008	2.04045	0	0	0
TaMYB212	559.312	515.748	47.5777	33.4153	52.5499	54.6342	896.801	848.781	1083.2	848.419	11.7497	10.9025	5.34346	3.4522	23.3193	18.6671	14.276	3.41961	1534.27	2151.83	1159.56	1029.88	773.561	770.966	1007.14	735.496	485.034	394.616	105.415	86.2528
TaMYB213	45.7389	27.2441	77.198	74.5995	6.25267	0	50.1073	62.5212	305.064	293.3	138.531	104.039	569.465	608.536	1806.34	916.904	1620.68	1342.58	341.817	354.678	182.264	202.735	556.548	510.558	407.976	345.604	849.034	465.721	215.943	247.287
TaMYB214	72.3049	55.5655	36.9479	26.3043	1	0	7.74133	26	26.5689	19.2963	13	13.8015	1	2	0	0	0	1	20	13	15.5305	16.6532	1192.93	1314.39	6	7	32.5477	18.4398	0	0
TaMYB215	0	1	0	0	0	0	12.3982	11.6008	6.95536	11	0	0	42.7868	48.8976	48.6269	27.8311	44.1133	28.8971	5	2	118.808	59.963	1.14941	19.6152	89.0755	48.6869	27	38.3663	39.1601	68.6008
TaMYB216	49.2577	33.4878	11.4697	14.7769	35.4972	29.9043	5.1771	13.0855	16.9992	18.7677	8	8	104.736	85.8449	276.736	76.7834	122.711	60.805	51.4637	22	35.8698	34.2391	13.3398	20.7586	46.1576	39.5421	115.585	86.6926	18.379	7.69617
TaMYB217	86.1931	66.301	0	0	0	0	73.8047	114.788	39.027	33.4151	1	0	7.79809	6	0	9	10.2185	0	2	6.49103	26.7178	17.8686	3	7.80151	0	0	0	2	1.00023	0
TaMYB218	1439.32	1343.95	526.338	578	383.322	397.889	544.895	693.149	2125.09	1591	1690.66	1374.09	1867.62	1441.94	3909.26	1602.32	4314.12	1723.61	1459.29	794.068	770.266	628.906	789.302	700.341	1262.04	582.106	2360.78	1756.99	270	275.493
TaMYB219	4	6	0	0	0	0	3.2797	6	5	2	1	4	35.3967	25	222.937	56.9558	87.6665	105.144	11.4667	16	322.748	500.657	1	1	27	11	40.4083	23.1493	17.9923	6
TaMYB220	0	0	0	0	0	0	0	0	0	0	0	0	2	6	254	37	112.859	121.52	0	0	0	0	0	0	0	0	0	0	0	0
TaMYB221	194.801	224.426	17	20	22.7676	20	31.8044	29.4252	55.794	57.9733	23.3253	20.1287	0	0	3	0	0	0	38.8686	19.4444	70.9024	51.2344	142.109	154.683	22.3377	10.2301	12.5579	27	32.1132	13
TaMYB222	1098.62	825.971	702.86	849.774	1373.51	1249.73	416.682	648.742	660.316	674.454	496.018	392.589	835.301	950.926	1365.84	834.113	1722.03	910.93	1464.24	1827.31	977.722	1567.91	955.372	1395.55	1345.2	1439.78	1144.87	829.25	550.916	654.775
TaMYB223	0	0	0	0	0	0	3	8	21.6619	15	10.5142	9	2	2	244.658	19	33	107.055	1	0	68.2225	49	16	29.7106	29.4059	30.2697	1443.12	1018.52	1452.55	1517.58
TaMYB224	73.1482	84.3439	12.2607	16.8799	2.74924	9.68955	250.75	261.458	164.138	136.673	21.8264	18.1467	1046.87	802.703	1584.24	285.095	676.74	628.596	69.6112	70.2506	485.972	345.376	180.166	179.341	294.866	198.725	496.788	398.836	526.736	483.199
TaMYB225	2	0	1	1	3	0	2	0	0	0	0	0	149.472	131.584	455.094	173.876	367.596	176.681	1	0	1	1	0	7.67222	35.278	49.6381	16	11.9852	0	0
TaMYB226	507.421	447.531	244.667	262.754	1515.88	1330.18	272.464	348.677	417.484	465.366	234.875	213.209	633.133	654.237	855.728	658.822	1253.46	534.526	1107.83	1321.33	623.933	876.659	584.768	796.015	977.132	1040.75	573.087	422.702	282.843	306.723
TaMYB227	1	1	0	0	0	0	73.8617	91.5482	72	73.4191	112.518	92	0	0	0	0	0	0	7	5	24	22	16	16.3646	5	3	2	2	50.5116	66.1403
TaMYB228	0	0	0	0	0	0	0	0	0	0	0	0	183	165.868	288	276.501	729.466	109.909	0	0	0	2	0	0	2	2	2	1	0	0
TaMYB229	81.3702	93.2574	110	117	64.7878	62.8678	261.746	217.063	99.3883	80.3117	56.1132	33	531.214	305.205	641.34	265.597	645.494	160.139	367.042	592.281	167.461	253.637	376.268	411.022	402.447	226.396	774.113	798.244	18.3971	16
TaMYB230	0	0	0	0	0	0	0	0	0	6.25656	0	0	0	0	29.4949	0	0	0	0.138388	0	0	0	0	0	0	0	0	0	18.4693	0
TaMYB231	0	0	0	0	0	0	0	0	0	3	0	0	0	0	87.5557	7	15	40.7194	1	1	0	0	2	2	41	10	49	38.7688	0	0
TaMYB232	144.21	147.51	2	2	0	0	36	38.5064	139.394	116	43	25	513.288	359.394	769.853	1090.34	2089.02	354.016	112.702	147.791	11	4.27751	4	7	180.935	112.243	270.8	233.026	80	88.8679
TaMYB233	26	18.033	4	1	0	0	13.0477	22	189.805	166.419	27	30	290.721	254.445	617.426	955.183	1921.12	296.122	53	130	1	6	1	7	197.518	143.169	405.581	388.716	4	8.07423
TaMYB234	46	58.0693	6	10	2	0	57.4905	56	368.807	329.251	119	134	460.958	379.441	817.068	1276.12	2797.84	361.324	59.9608	119.069	4	5	4	7	154	139.565	253.153	237.418	0	5.02992
TaMYB235	53.6185	68.4153	4	6	1	0	14.0483	19	221.254	177.745	46.445	39	262.807	175.323	695.299	906.986	1908.76	270.316	81.2747	117.668	11	5	0	0	105.121	59.3478	259.503	195.528	0	0
TaMYB236	241.461	260.378	489.947	500.85	64.0108	45.2896	112.462	69.1114	47	41.1828	7	7	317.958	318.383	696.22	392.886	1047.72	225.005	266.369	173.795	231.693	131.071	42.2812	45.5302	252.762	157.114	705.408	533.974	7	20
TaMYB237	1	0	2.85188	2.55059	1.54923	0	23.0967	2.75155	14.1118	8.36166	0	0	0	0	0	0	0	0	33.195	55.8433	14.2945	9.37746	0	1.43491	33.919	15.2008	28.308	9.3775	0	0
TaMYB238	0	1	0	0	0	0	8	16	10	11.4607	2	1	127.406	81.4118	111.305	25.4465	78	46	9	2	136.751	66	64.3386	97.538	29.4543	19.4814	19.3953	19.2978	186.613	198.4
TaMYB239	1	0	0	0	0	0	11.0784	0	0	0	0	3.32014	0	6.02338	0	0	8.55354	0	4.96173	0	3.98266	3.94682	3.77753	0	10.8613	0	4.01722	0	0	18.3423
TaMYB240	0	0	0	0	0	0	3	3	0	0	0	0	66.168	69	37.077	4.02412	8	6	0	0	0	0	0	0	0	0	0	0	0	0
TaMYB241	2	6	0	1	1	0	20	32	11.3439	17	0	1.33312	209.737	185.867	97.1069	63.5222	137.393	57.5475	0	0	5.14296	0	5.29431	5.35736	4	3	0	0	3.00064	2
TaMYB242	50	49	6	3	4	0	0	0	2	0	0	0	247.872	195.997	759.65	226.384	485.081	216.702	8	1	9.53092	7	20	17	1	0	0	1	0	0
TaMYB243	1.10077	0	0	0	1	0	0	0	0	0	1.43045	1.25128	0	0	0	0	0	1	0	4.49953	3.2501	6.63423	9.88569	17.2561	0	0	0	0	0	0
TaMYB244	18	8.49719	46	33.4125	0	0	0	0	0	0	0	0	9	2	7.0004	7	28.8995	9	8	4	359.227	460.542	0	0	1	0	0	1	0	0
TaMYB245	0	0	0	0	0	0	19.2197	13.0194	2.72996	0	0	0	0	0	0	0	0	0	0	1	0	1	7.75035	6.312	0	0	0	1	1	0
TaMYB246	1	1	0	0	0	0	1	3.43007	0.998636	0	0	0	262.587	290.779	228.152	61	125.293	200.696	3	0	3	8	3.75765	5.83761	1.20126	1.50305	0	0	0	1
TaMYB247	1.47222	0	7.79492	3.95122	0	0	0	0	26.5848	8.69992	16.7688	50.7491	0	0	49.8016	0	14.7892	46.2278	0	0	10.8799	0	17.6084	0	3.02684	0	23.6266	4.43546	0	0
TaMYB248	0	1	0	1	1	0	0	1	0	0	0	0	0	1	2.99964	0	2	0	0	1	0	0	0	0	0	0	0	0	0	0
TaMYB249	48	51	55	55	859.695	839.332	64.672	64	11.5834	12	52.6417	53.5249	103.395	83	426.671	53	122	132.392	14	16	35.3362	30	137.074	177.353	8.21587	13	25.5486	14	26	28
TaMYB250	14	7.58369	12.6319	7.68046	0	0	58.3985	64.1599	50.1929	46.5418	1	3	62.2875	61.3245	76.3452	66.4308	152.472	53	1	0	133.477	86.4227	369.164	458.763	252.688	179.313	390.049	233.378	2198.26	2456.46
TaMYB251	6	8.26102	0	0	0	0	34.0321	30.1027	18.3517	6.23866	0	0	1.07688	3.32939	0	5.32713	4	0	11.361	6.50686	55.8804	93.013	0	0	3.30313	4	2.05085	6	1	1
TaMYB252	12	3	1	0	0	0	8.60536	5	6	7	1	0	12	9	16	11	12.4376	6	6.09378	1	13	5	0	0	6	5	0	1	1	0
TaMYB253	0	0	0	0	0	0	7.66696	11	16.6336	10	0	0	0	0	0	0	0	0	13	3	122	106	0	0	9	4	2	3	0	0
TaMYB254	6	5	0	0	0	0	0	0	0	0	2	0	0	0	0	0	0	0	0	0	0	0	2927.53	1928.27	0	0	0	0	2	5
TaMYB255	13.8458	18.7319	62.5756	63.0669	7.01161	6.772	4.22638	10.7243	11.1257	16.0472	0	2	19.5095	13.3228	65.8901	34.2766	119.908	15.3676	8.65113	14.3691	15.637	16.3642	11.801	11.3284	42.2507	21.8688	22.8146	20.8349	0	0
TaMYB256	7	10	4	6	1	1	15	13	23	17	0	3	64	37	28	44	120	17	17	10	12	20	11.1012	25	58.5411	33	76	91	2	5
TaMYB257	1	1	2	3	0	0	8	5	7	9	2	2	13	8	11	24	72	5	8	8	2	8	15	23	73	48	60	59	2	2
TaMYB258	0	0	0	0	0	0	0	0	0	0	1	0	0	0	0	0	0	0	0	0	1	2	0	0	0	0	0	0	0	0
TaMYB259	0	0	0	0	0	0	0	0	0	0	0	0	0	0	0	0	0	0	0	0	1	0	12	4	0	0	0	0	0	0
TaMYB260	13.5511	13.5006	8.18173	12.5982	0	1.03102	75.3121	42.3548	116.29	91.2347	508.244	390.206	1933.42	1720.67	17825.9	3311.6	8042.75	6007.43	18.99	19.5104	7.57092	6.62313	160.2	100.268	428.231	319.842	2520.98	1741.33	5636.45	5348.5
TaMYB261	5	1	3	6	0	0	0	1	1	1	2.06322	0	78.0324	77.3377	522.972	338.139	699.88	188.535	2	1	1	0	0	4.86658e-07	3	1	10.677	12.2158	0	0
TaMYB262	46.1906	44.5244	1	7.87699	1	0	509.342	558.276	327.44	289.096	0	0	422.097	391.694	242.852	334.922	697.941	203.748	265.756	203.085	1197.31	1430.05	155.247	250.464	947.297	827.428	441.596	302.365	117.049	81.5438
TaMYB263	0	0	0	0	1	0	0	0	0	0	0	0	0	0	0	0	0	0	0	0	0	0.5	0	0	0	0	0	0	0	0
TaMYB264	33.1688	29.963	5	2	14	7	1	0	1	0	3.65997	5	4	4	0	2	0	2	1.08579	3	5	5	1.24946	6.22042	2	1	0	1	0	1.15437
TaMYB265	6.91875	7.78284	122.296	133.989	7.09203	13.5742	2.09172	0	4.89269	5	0	0	1	0	0	0	2.08872	8.07863	1.05458	1.03419	111.904	65.0735	8.84607	7	5.40554	0	5.39272	4.26297	3	6.80173
TaMYB266	0	0	0	0	0	1	0	0	0	0	0	0	0	1.28878	4.80583	0	0	0	2.97072	0.710124	0	0	0	0	0	0	0	0	0	0
TaMYB267	160.283	175.394	13	13.4644	0	2	77.528	89.2316	138.613	127.587	59	33	511.456	336.409	653.923	487.669	1310.05	219.049	102.154	45.7116	162.991	94.8541	234.479	219.655	139.264	52	932.192	674.945	52.6512	60.3995
TaMYB268	150.08	113.615	50.5302	38.4487	225.082	174.162	14.2403	16.8298	9.54198	27.0461	45.1837	37.7127	21.1034	32.0466	105.971	35.4061	63.3981	27.9197	85.0831	58.5152	86.3699	110.779	190.814	179.398	26.3822	12.5759	94.0956	52.7151	62.0703	63.5371
TaMYB269	26	28	5	17	0	0	58	66.1573	73	63.5745	71	53.496	222.708	169.987	363.435	81	228	146.494	5	1	201.425	123	86.9754	116	168	101.443	3179.73	2093.49	351.323	354.587
TaMYB270	9	7	0	1.03342	0	0	23	19	30	28	40	22.2352	61.2368	41.0678	206.956	22	75.3723	76.8053	2	0	78.2465	42	20	27	53.1077	33.1103	1895.04	1302.61	330.915	357.49
TaMYB271	114	123	4	7.2343	0	3	118.481	130.407	87	73.7351	3.06697	1	140.746	105	494.279	153	319.022	231.476	35	29	426.343	250	74.5219	93.3026	255.519	126.422	1827.03	1135.18	543.535	530.332
TaMYB272	23	26	3	4	0	0	68.493	70.1993	55	34.3713	4	3	96.5061	66.961	308.84	60.7902	142.378	136.767	6	3	163.415	105.512	53	52.6111	149	64.8277	599.98	434.986	300.902	289.695
TaMYB273	6	3	9	6	4.05169	3	4	8.12191	17	7	9.17826	6	4.00544	3.03085	6	2	9.85081	5	7.06829	3.04089	17.0604	11.5536	61	41	3	13.7212	3.00279	5.00924	39.0971	36
TaMYB274	22	18	7	9	9	6	12	19	14	15	4	2	32	42	27	12	36	34	54	41	38	63	36.7072	50	50	27	37	15	23	19
TaMYB275	7.20577	7.33641	2.06167	2.06956	0	1	73.2584	66.2873	45.2684	45.3464	12.9199	11.5648	29.3746	26.1828	643.587	153.693	362.097	282.129	26.4628	10.3915	147.127	107.677	15.702	26.2415	238.921	108.156	24.3987	11.3539	31.3746	29.483
TaMYB276	20	17	19	18	12	9	2	0	1	1	0	0	0	0	0	0	0	0	0	0	0	0	1173.61	718.553	0	0	1	4.80557	0	2
TaMYB277	3	1	5.45308	5.01179	15.0284	19.1415	8.00028	7	2.00003	7	4.00005	3	108.573	92.3408	231.575	192.352	444.844	83.1721	135.731	74.0872	216.914	237.482	18.0864	25.0152	8.06639	5.00006	7.00011	6.0319	4	2.00007
TaMYB278	4	5.67039	8.59152	9	21.3712	22.5827	2.50535	6.8547	9.39691	1	29.5357	25.8981	329.959	300.868	165.696	123.628	210.571	105.771	7	9.63863	3.33476	1	15.7937	6.85467	8.78002	11.921	152.856	118.538	34.3353	25.6183
TaMYB279	133.419	127.677	4	7	0	0	478.827	464.724	372.264	302.54	6	3	406.411	277.317	796.516	386.259	785	308.408	211.492	95.3939	1079.76	807.817	180.286	345.497	260.118	156.943	329	242.384	313.367	270.621
TaMYB280	43	64.7542	10	7	0	0	177.029	204.136	83.978	59.2964	8	8	106	97.8243	107	81.4794	227	44	99.2282	48.3664	226.004	144.106	35	72.3318	112.703	57.1548	137	88.7549	18.121	25.0766
TaMYB281	666.371	722.256	162.911	195.508	1066.89	800.039	50.6539	29.3621	84.327	61.4967	287.287	219.401	39.4176	17	16.2491	6	15	8	708.93	338.916	174.353	138.169	205.389	205.75	145.424	105.474	211.728	185.09	91.8835	91.8258
TaMYB282	0.0772353	0	0.0884204	0.000171692	24.8943	28.4234	0	37.8786	0	3.58014e-07	0.0384448	48.6396	166.708	53.6423	260.994	0.127869	0.170807	1.00225	0.00115507	0.312073	3.57949	0.270204	0.0691689	0.000161492	2.65649e-05	35.3168	0	56.6887	0.286949	23.7666
TaMYB283	58.8654	45	8	7.58603	5	5.54761	0	0	4.99744	3	147.695	95.2719	22.7202	16.0829	137.469	3	7	78.3124	6.30547	1.03675	0	3	37.8876	11	7	0	13.7246	2	0	0
TaMYB284	0	0	148.721	141.741	2	1	2	2.31539	3	1	0	0	37.1724	30.0037	157.51	56.9733	95.0794	57.9845	1	1	0	0	0	1	0	0	1	1	1	2
TaMYB285	724.803	727.895	25.0374	18.4715	0	0	122.123	132.035	90.7521	77.3672	0	1	1	0	0	2.00002	0	1.07199	358.361	152.392	739.542	631.124	151.455	168.449	88.5073	59.6902	89.168	57.9191	2	0
TaMYB286	0	0	0	0	0	0	0	0	0	0	0	0	0	0	0	2	0	1	3	1	105.58	178.262	0	0	0	0	0	0	2	2
TaMYB287	6	3	4	2	14.1531	12.167	0	0	2	1	3	5	34	29	133.406	14	67.6571	80.2812	9.90567	6	17.0025	18.4793	21	33.1711	0	6.00765	7	8	17.2137	14.5307
TaMYB288	9	7	5	11.6616	6.71965	2	2.09369	3.22374	5.06254	1	0	0	0	0	0	0	0	1	94.497	101.736	48.1077	31.3049	13	16.6629	21.5242	12.1641	4	4.35961	1.96982e-08	0
TaMYB289	205.354	184.898	294.851	309.266	8	2	73.7482	68.89	29	31.2632	0	0	272.059	261.719	414.109	273.126	638.564	136.812	76.5406	35.4622	89.8585	60	71.6453	65.9866	115.595	47.2571	68.8547	59.9722	17	15.4444
TaMYB290	0	0	3	4	0	0	9.04614	8.5765	9.82126	8.61356	0	0	88.5601	54.4751	45.0335	41.6645	156.252	13.0751	4	5	1	4	3	2.01779	11	3.16638	17.096	3.0233	0	0
TaMYB291	3.0135	7	0	0	0	0	0	4	5.34716	1	0	0	79.7181	77	137.1	67.527	134.555	39	13	11	5	4	3	2.01743	8.43887	1.06311	7	5	0	0
TaMYB292	3302.71	3205.74	324.464	341.139	2551.26	2226.71	763.579	696.289	3494.56	3002.68	1466.86	1228.43	2804.01	2261.48	7852.3	3755.58	9317.36	2803.3	4056.25	4543.85	1282.91	1051.64	1047.1	1124.95	1400.6	940.612	4212.18	3137.82	322.695	360.333
TaMYB293	2	0	0	0	0	0	0	2	0	0	0	0	1	3	0	0	2	0	0	0	0	1	40.361	26.8563	0	0	1	0	0	0
TaMYB294	102.859	108.082	34.7802	21	1	0	38.1077	37.5345	84.1347	69.608	110	83	166.045	125.557	231.07	236.005	551.085	95.7023	18.2064	13.2996	114.784	85.4041	181.9	156.602	150.688	89.4019	818.3	558.532	526.43	519.905
TaMYB295	223.085	220.09	19.2315	40.9462	0	0	4.5001	15.5824	17.8176	6.83789	10.0493	11.849	195.405	178.83	645.682	135.332	295.927	336.263	10.7189	4.73158	89.5572	46.6885	90.4798	134.882	86.4126	33.974	430.566	308.344	482.875	574.697
TaMYB296	0	0	0	0	0	0	0	0	0	0	0	0	3	4	27.7396	3.06182	6.04748	8	0	0	0	0	0	0	0	0	0	0	0	0
TaMYB297	0	0	0	0	0	0	0	0	0	1	0	0	23	25	186	37	89	73	0	0	0	0	0	0	1	0	0	1	0	0
TaMYB298	0	0	0	0	1	0	1	1	0	0	0	0	38	41.5891	326.288	136.736	218.559	148.893	1	0	1	0	0	0	1	0	0	0	0	0
TaMYB299	0	0	0	0	0	0	0	0	0	2	0	1	31	21	189	114	198	83	0	0	0	0	0	0	0	0	0	0	0	0
TaMYB300	0	0	0	0	0	0	0	0	0	0	0	0	9	9	143.518	54.4362	86.0792	78	0	0	0	0	0	0	0	0	0	0	0	0
TaMYB301	0	0	0	0	0	0	1	1	1	0	1	0	28	23	258.76	96	213.949	126.225	0	0	1	1	0	0	1	2	5	1	0	0
TaMYB302	0	0	0	0	0	0	0	0	0	0	0	0	0	0	0	0	0	0	0	0	0	0	0	0	0	0	0	0	0	0
TaMYB303	0	0	0	0	1	0	1	5	1	0	3.54424	2.11547	4	2	154.544	9.61888	30.4178	74.5053	0	0	1	0	2.24454	1	13.8786	6	9.26097	9	0	0
TaMYB304	0	0	0	0	0	0	0	0	1	1	0	0	112.53	80.471	139.019	97.3753	225.588	29	1	0	0	0	0	0	0	0	0	0	0	0
TaMYB305	64	79.4841	10	15	2	1	17	14	17	14	9	8	245.187	154.575	613	233.999	495	216.655	21	9	52.1447	66	22.5102	27.5782	79	39	67	57.2782	127.789	115
TaMYB306	28	22.9815	0	0	0	0	0	0	0	0	0	0	0	0	0	0	0	0	0	0	0	0	0	0	0	0	0	0	0	0
TaMYB307	18.2069	23	4	5	31.4248	27.9397	0	1.20366	10.6863	8.61324	0	0	20.8939	9.34025	156.984	13.707	37.5654	46.0997	80.2973	94.2603	58.1485	69.165	15.9911	27.2423	59.8834	29.2541	12	12	0	1
TaMYB308	10.5534	11.3315	0	0	0	0	4	0	0	0	2	0	4.2478	4.46853	0	0	2	0	2.72335	2	4.69555	6.53065	389.769	372.151	0	0	3	1	0	0
TaMYB309	513.563	576.761	0	0	0	0	0	0	0	0	0	0	0	0	0	0	0	0	25.0852	11.5796	122.356	139.587	0	42.117	0	0	4	0	0	0
TaMYB310	39.7524	37.5945	0	0	0	0	56.3398	69.3699	79.8612	67.5766	3	2	61.9189	54.8798	625.95	225.453	472.045	267.478	11.4308	5.7956	1573.68	1222.25	157.456	291.677	306.269	199.076	156.882	145.866	135.282	177.298
TaMYB311	168.621	179.747	67.0735	62.2391	24.7907	18.0932	17.8055	14	4	2	1	0	2.2288	0	9.63669	0	3	1.12758	1	3.7592	3	1	39.3855	29.6779	1.06626	5	1.05288	2.16117	1.66679	5
TaMYB312	101.377	100.721	29	18.8175	404.597	503.752	28	46	36	44.7541	16	11	493.531	408.602	895.938	910.484	2692.95	273.403	68.2273	33.2054	61.1448	44	19.6776	57.6664	125.806	42.1863	100	104.574	13.5406	15
TaMYB313	0	0	0	0	0	0	0	0	0	0	0	0	0	1	5	2	12	2.25663	0	0	0	0	0	0	0	0	0	0	0	0
TaMYB314	324.301	244.683	281.89	266.762	6.45186	142.726	49.5526	45.6075	66.6818	0.0704905	0.0471446	38.6186	40.2096	36.704	101.941	15.7333	168.798	91.8348	195.997	72.5818	112.122	93.5674	602.512	188.122	67.9444	68.2467	128.25	87.4096	33.3644	14.9301
TaMYB315	11	4	9	8	2.13884	4	20	25.3842	11.3213	13	1	3.65032	16.2615	21	53.3854	7.56426	11.1294	11	30.3698	38.353	14	8	4.16729	13.322	24.3768	21	22	20	17	10.3097
TaMYB316	58.3111	32.7594	66.6843	59.8793	0	0	0	0	0	0	0	0	0	0	0	0	0	0	0	0	0	0	0	0	0	0	0	0	0	0
TaMYB317	33.8725	35.034	6	7.87991	0	0	0	0	0	0	0	0	3	0	0	0	0	0	0	0	0	0	0	0	0	2	0	0	0	0
TaMYB318	287.227	260.66	22.1934	20.5082	0	0	171.402	150.924	148.097	115.97	68.773	74.01	330.217	223.276	525.105	227.819	742.002	179.246	219.22	157.596	273.135	200.984	195.574	143.641	116.787	44.6595	432.509	307.324	71.8165	67.8003
TaMYB319	2	0	0	5	1	0	1	1	3	1	2	2	29	30	560.65	467.536	1229.2	173.639	2	0	0	0	0	0	9	10	48	30	0	0
TaMYB320	39.6767	84	5.49038	0	8.83026	13	23.3541	32.6153	37.1356	43.5423	60.7393	87.066	14.4069	23.3961	112.897	8.73161	19.7933	32.5552	32.8925	65.3824	89.0722	57.2799	102.99	67.2277	108.559	62.7974	44.9951	60.9432	79.4717	74.5101
TaMYB321	286.426	275.634	4	2	0	1	0	0	0	0	0	0	0	0	0	0	0	0	0	0	0	0	65.8787	65	0	0	0	0	0	0
TaMYB322	41.8365	33.6776	25.0277	28.4587	0	0	121.558	133.675	183.507	157.88	332.034	219.195	4560.12	3464.35	9771.36	5170.4	11693.8	4264.02	4	6	15.3597	11.4147	84.4685	51.7795	666.888	388.094	825.785	543.646	576.912	531.876
TaMYB323	0	1	2	1	0	0	0	2	4.29129	2.28056	7.72047	12.632	10.3628	8.33294	77.9832	15.7499	35.5957	37.0645	0	0	2.37515	1.09884	38.012	43.2296	5.21349	6	84.117	67.2587	253.929	275.027
TaMYB324	132.55	122.46	15.2393	19.1084	3.63088	0	19.9552	17.5417	15.7991	20.1768	6.77173	3.66906	165.473	114.437	200.81	59.6252	210.647	102.106	144.148	144.807	165.628	157.198	109.152	124.756	89.4148	39.5129	48.6441	15.9963	711.558	886.283
TaMYB325	24	24	2	1	0	0	3.18978	4	8	5	5	3	56.1094	50.4043	146.034	25	77.4991	81.7686	0	1	27.8629	54.8496	29.047	40.4431	2	0	0	1	4.34919	6
TaMYB326	4.45705	2.18949	0	0	0	0	96.8989	75.2162	37.5157	11.8011	0	0	128.523	103.18	0	2.32671	9.26736	4	28.1615	19.4885	26.3124	21.9931	3.76839	6.71994	7.37069	5.98448	17.2345	16.2864	0	1
TaMYB327	0	0	0	0	0	0	0	0	7.88118	6.34578	115.2	69.5554	298.717	299.591	2794.18	352.076	632.248	2007.97	2.22863	0	0	0	19.7374	13.8245	3.68528	0	177.455	114.924	330.696	369.945
TaMYB328	203.618	189.207	33	23	6.09889	2	14	22	31.4043	34.5402	112.679	94.4886	303.694	231.893	358.203	311.863	732.828	106.459	12	13	22.2296	19.4656	328.421	302.623	14	2	101.059	84.8227	6	6.04521
TaMYB329	44.434	52.0293	5	3	6	10	14.2037	9	17	22	8	12	247.158	180.254	278.062	268.791	808.254	104.923	18.9378	31.8641	21	17	33	28	26	20.3595	125.983	68.7012	12	9
TaMYB330	7	4.35607	27.3095	20	23.6038	18.1295	95.4132	109.594	80.6857	89.4628	0	0	8.49527	4	0	4.78256	1	1.11604	22.4445	9.95181	44	55	12.5504	17.6492	8.84971	7	9	9	9.29513	11.304
TaMYB331	0	0	0	0	0	0	0	0	0	0	0	0	0	0	0	0	0	0	169.947	65.266	25.0338	111.083	0	0	1	0	0	0	0	0
TaMYB332	4	3	1	0	0	0	1	4	0	1	0	0	3	2	7	1	1	7	0	0	2	6	0	1	0	0	0	0	0	1
TaMYB333	0	0	0	0	0	0	0	0	0	0	0	0	0	0	0	0	0	0	0	0	0	0	0	0	0	0	0	0	0	0
TaMYB334	7	7	0	0	0	0	0	1	1.06408	0	1.00541	0	0	1	5	2.04487	6	0	3	2	36.2518	21	8	2.1002	2.05802	0	2.04418	0	1.01903	0
TaMYB335	3	2	255.678	268.632	10	16	1	0	0	0	3	4	0	0	1	0	0	0	0	0	0	0	1	0	0	0	0	0	0	0
TaMYB336	16	15	0	0	0	2	13	16	24	19	1	1	2	0	1	0	0	0	3	1	34	6	66.3038	90.3313	1	1	15	10	299	319
TaMYB337	3	1	0	0	0	0	1	3	2	0	0	0	0	0	0	0	0	0	1	2	2	3	3	1	0	0	0	0	0	7
TaMYB338	31	28	0	0	0	0	17	8	6	2	1	0	0	0	0	0	0	1	8	0	6	3	4	7	0	0	0	0	2	0
TaMYB339	0	0	0	0	0	0	0	1	0	0	1	1	45.8489	35.8517	12.664	2.53195	6.92706	3.2958	0	0	0	0	0	0	5.20507	5.96204	19.9549	31.813	0	0
TaMYB340	0	0	0	0	0	0	0	0	0	0	0	0	0	0	0	0	0	0	0	0	0	0	0	0	0	0	0	0	0	0
TaMYB341	0	0	0	0	0	0	0	0	0	0	0	0	0	0	13.5106	7	4	8	0	0	0	0	0	0	0	0	0	0	0	0
TaMYB342	216.632	231.134	27.9596	32.5662	71.9989	61.4603	670.208	490.769	635.479	521.521	0	1.09751	8.21554	4.65448	60.717	19.4305	22.4171	14.1989	1585.44	2254.01	1135.72	996.292	605.443	602.297	994.009	685.954	367.297	295.696	78.4843	71.4545
TaMYB343	26.208	9.18192	7.06597	15.978	2.48122	0	19.375	26.6195	32.3633	115.863	40.021	10.6424	162.034	157.536	335.9	172.072	346.056	173.569	153.294	138.065	58.2513	79.3676	87.7407	61.7871	144.591	92.2873	18.6043	21.7648	0	23.179
TaMYB344	64.6951	42.4345	11.0521	24.6957	2	1	2.25867	10	10.2632	8.70375	19	17.1985	0	1	7	4	0	5	28	10	11.4695	7.34679	978.861	989.495	4	2	22.4523	19.5602	3	2
TaMYB345	0	0	0	0	0	0	2.45047	8.3992	4.04464	0	0	0	27.2132	10.6673	30.3731	17.1689	54.3865	36.1783	2	1	104.996	107.037	7	13.3848	51.7805	45.8011	15	16.4039	47.0808	41.8488
TaMYB346	3.43592	0	0	5.59235	8.07472	0	3.75098	0	0	0	0	0	4.29887	13.9018	0	17.1475	0	7.88896	5.92379	0	3.94971	3.08709	0	0	0	0	0	8.78429	0	0
TaMYB347	196.135	169.977	0	0	0	0	72.608	146.096	36.1012	32.1858	0	1	0	0	0	0	0	0	0	0	11.6609	5.43805	4.5632	2.19849	3.42427	1	3.42426	0	1.00021	0
TaMYB348	1998.75	1732.06	807.638	938.289	903.418	1091.13	883.325	1172.84	3968.57	3249.57	3046.14	2336.06	1886.72	1702.02	6644.35	1966.25	5147.11	2778.93	2117.32	1374.46	972.374	932.078	1274.78	1040.74	1575.81	928.206	3288.96	2335.64	180	205.986
TaMYB349	9	4	1	0	0	0	8.7203	10.7841	12	7	2	1	18.4995	11	131.665	21.8728	45.3335	51.2776	13.5333	12.7653	287.316	375.41	0	0	42	29.8116	36.7676	32.1446	9.51625	9.09144
TaMYB350	0	0	0	0	0	0	0	0	0	0	0	1	4	1	111.558	40.1527	97.6757	40.8212	0	0	2	1	2	0	4	3	3	0	0	0
TaMYB351	322.717	352.937	29	31.5411	20.8093	18	48.8033	45.4303	53.1987	39.3786	33.4398	28.8364	0	1.27421	2	0	0	1	71.6998	39.9516	110.023	102.217	125.12	172.124	13.4479	13.9906	31	29.4855	37.9916	45.7923
TaMYB352	0	0	0	0	1	0	0	0	0	0	0	0	0	0	0	0	0	0	0	0	0	1	0	0	0	0	0	0	0	0
TaMYB353	1058.54	761.701	709.248	801.587	1621.93	1430.17	459.72	590.631	618.821	622.121	498.148	367.907	914.514	954.921	1617.72	882.82	1772.04	915.175	1421.22	1750.74	805.837	1467.73	1014.37	1388.51	1368.96	1321.84	956.394	707.109	562.078	572.817
TaMYB354	0	0	0	0	0	0	3	14	10.6567	2.50447	9.56507	0	6.40291	2.52777	202.811	30.2957	73	104.054	1	0	41.7775	36.3557	20	40.2086	61.6881	49.5521	303.125	228.644	1121.73	1179.42
TaMYB355	121.593	90.0957	30.7393	31.6796	4.76857	12	323.735	335.11	147.005	145.093	17.8191	18	1173.63	974.147	2497.62	701.145	1730.08	1022.91	90.5961	71.1286	313.892	284.024	706.368	495.274	414.437	271.152	598.955	445.097	255.484	269.587
TaMYB356	0	0	1	0	0	1	0	0	2	2	0	0	198.474	172.873	509.902	222.293	476.944	212.069	1	1	6	2	0	3.93125	33.4693	30.4448	8	11.3755	0	0
TaMYB357	407.096	336.447	119.538	117.861	760.751	764.599	280.311	400.389	369.755	366.468	140.061	83.7804	582.301	618.563	555.669	425.617	895.859	436.604	704.85	881.251	378.205	565.423	383.944	563.042	768.91	752.926	429.647	320.741	215.636	216.917
TaMYB358	4	0	0	0	0	0	73	73.848	106	99.5809	102.482	94	0	0	2	9	0	0	4	2	27	16	22	24	5	1	4	2	53	52
TaMYB359	1	0	0	0	0	1	0	0	1	1	1	0	219.678	156.677	276	345.547	744.89	130.006	3	2	0	1	0	0	3	1	0	0	0	0
TaMYB360	1	0	0	0	0	0	0	0	0	0	0	0	0	0	6	0	0	2	23.8788	16.568	9.28758	24.5581	414.399	368.4	0	0	0	0	0	0
TaMYB361	279.374	313.782	271.404	342.021	55.3515	55.1637	447.19	398.627	240.053	181.688	46.3529	37	922.476	551.289	1153.49	623.991	1717.31	324.74	650.319	1130.66	294.146	409.909	573.846	652.953	803.594	432.754	1177.44	1236.55	28.6029	20
TaMYB362	39.6633	20.1356	0	0	0	0	0	0	0	0	0	24.9095	10.958	0	24.0885	14.1773	0	24.3479	0	4.08215e-06	0.0083446	21.2364	29.9982	25.4135	0	37.9334	0	0	0	12.4896
TaMYB363	0	0	1	0	0	0	0	0	0	0	0	0	0	0	73.4443	0	8	39.6676	1	0	0	1	3	6	10	5	27	12.2312	0	0
TaMYB364	180.862	183.655	2.65836	0	0	0	52.2057	63.5801	169.474	144.104	2	4.49191	543.7	435.504	1408.57	961.385	2183.41	588.652	122.638	155.609	12.6599	9.58862	0	5	312.879	185.992	373.707	289.171	5	4
TaMYB365	3	2	0	0	0	0	0	0	14	7	1	0	24.1389	13.0092	66.3246	90.2424	166.208	26.2522	2	3.03952	0	0	0	0	16	14	11.0601	6.01498	0	0
TaMYB366	6.00945	4	0	0	0	0	4	5	18	14	0	1	49	57.0531	105.072	196.389	405.517	40	4	4.01949	0	3	0	2	25	11	20	22.0461	0	0
TaMYB367	34.5886	29.1145	1.34164	2	0	0	17.0896	17.4199	67.4689	69.6581	0	4.50809	195.144	154.706	769.186	876.227	1823.86	281.19	42.4063	146.605	6.34007	2.41138	1	3	131.308	98.7469	306.466	248.273	0	0
TaMYB368	73.6538	90.5307	2	6	3	9	74.0132	58	414.926	351.077	43	29	384.316	318.014	1118.92	1291.54	2767.19	426.407	124	222.069	10	5	2	4	171	91.3416	338.785	217.351	2	0
TaMYB369	34.0427	31	2	0	0	0	30	29	299.894	205.17	59.555	47	322.947	274.438	1148.45	1411.42	2866.86	419.092	34	78.4385	6	8	3	0	119.174	68	134.009	127.134	0	1.00845
TaMYB370	616.053	598.045	462.868	499.107	75.0144	59.3141	109.051	70.3741	41.8894	40	2	1	377.587	276.905	584.265	281.222	697.401	197.87	420.705	354.811	206.844	123.451	55.7624	47.1027	183.019	146.406	358.152	287.773	2.18217	2
TaMYB371	0	0	3.16691	3.36554	2.17075	0	6.46714	4.08813	6.48323	5.18388	0	1.06897	1	0	17.0014	5.81883	1	2	38.0148	83.9762	12.9005	9.17557	1	4	57.0313	36.446	13.6028	19.194	11.9907	10.0976
TaMYB372	1	7	0	0	0	0	4	3	10	11.5393	5	1	46.4036	38.02	184.106	27.1586	71.5554	77.3839	3.50852	1	52.8884	24	69.3949	127.848	30.5457	15	25.6047	26.1684	477.881	500.913
TaMYB373	5	3	6	8	8	4.13305	21.2095	6.468	22.0988	27.1539	34.9523	29.0604	7.4639	6.79116	149.519	9.23723	26.3426	58.5596	23.3992	16.4258	154.391	106.471	140.644	118.957	77.2574	38.7334	65.11	61.4767	99.974	108.627
TaMYB374	13	11	7	7	0	3	20	31.6876	8	8	6	1	163.5	174.112	99.6748	36.2018	93	63	5	3	2	2	4	1	16	3	25	18	2	0
TaMYB375	0	0	0	0	2	3	0	4.46842	0	6.46755	0	0	14.102	17.4138	0	0	8.78487	4.11328	2	0	5.77281	0	0	7.29403	0	0	0	0	1.61841	0
TaMYB376	32.4577	40.3553	8	4.5092	0	0	0	0	0	0	0	0	309.148	258.944	449.106	196.298	533.434	192.983	3.87835	1	7.84041	5	19	28	0	0	0	0	0	0
TaMYB377	0	1	10	3	1	0	7.29168	14.0121	8	6	0	0	76.4819	89.4422	138.281	40.8868	113.848	56.5038	0	0	4.18943	2	1	0	9.30563	7.01014	0	0	0	2
TaMYB378	0	0	0	0	0	0	4	12	2	2	0	0	57.1154	69.6132	96.1595	52	90.6452	35.5474	0	1	0	0	0	0	8.31805	2	0	0	0	0
TaMYB379	0	0	1	2	0	0	4	1	0	0	0	0	43.8846	27.8776	44.005	33	52.4217	28.4526	0	0	2.00038	0	0	0	3	0	0	3	0	1
TaMYB380	1.98432	7.98433	2	0	0	0	0	0	8.05523	3.93479	5.24419	3.74872	1	0	0	0	2.99596	3.93696	15.7687	11.2412	8.02327	14.3658	19.8329	5.28018	0	0	0	0	0	5
TaMYB381	18	8.50281	105.971	127.267	0	0	0	0	0	0	0	0	4	2	29.8958	1	3	17.5592	7	9.49237	404.942	545.528	6	1	0	0	0	1	0	0
TaMYB382	0	1	0	0	1	0	12.8487	6.12227	1.27004	0	0	0	0	0	0	2	0	0	2	0	0	0	3.24965	3.12117	0	0	0	0	0	0
TaMYB383	8	1.33412	2	0	0	1	7	4.56993	0.00131592	3.32794	1	1	309.291	313.505	274.027	112.014	209.888	192.619	1.08959	11	8	10.4614	21.1527	11.6646	2.4	4.49695	0	1.501	4	9
TaMYB384	3	7	173.13	178.391	78.013	82.6906	4.7743	1	77.8458	38.7564	84.1148	61.3985	7	3	337.171	21.4166	50.7738	83.9031	1	1	65.4255	85.6288	7.08073	5.55864	1.11466	1	94.6545	70.6599	2	0
TaMYB385	15	21	51	49	420.688	296.751	28.328	21	7.41656	4	26.3583	14.155	142.101	101.345	322.932	44	115	112	8	8	50.4465	25	232.571	237.852	26.7841	15	10	20	16	8
TaMYB386	15	6	0.00371914	0.029724	0	0	48.5544	49.0378	46.8781	41.041	0.00420887	0.0060687	80.6185	41.7485	147.61	78.777	169.684	66.5605	0	0.00299171	291.746	170.828	328.676	493.232	254.025	190.687	385.811	250.178	2205.98	2208.31
TaMYB387	5	5.37217	0	0	0	0	30.4496	32.0508	9.64834	10.196	0	0	2	1.09908	0	1	0	0	17.5072	13.9943	170.843	132.783	0	1	12	7	41.9492	6	1	2
TaMYB388	22	18	1	0	0	0	1.07761	6	3	1	0	0	5	7	0	5	13.4861	7	3.67552	2	12	11	0	0	1	1	0	1	3	1.4925
TaMYB389	0	0	0	0	0	0	4.33304	1	5.17393	7	0	0	0	0	0	0	0	0	10	3	56.6158	69	0	0	9	4	7	3	0	0
TaMYB390	13	14.6647	0	0	0	0	0	0	0	0	0	0	0	0	0	0	0	0	0	0	0	0	2678.17	1595.02	0	0	0	0	0	1
TaMYB391	5	11	67	97	71	45	20	18	16.905	11	5	0	163.98	114.46	167.924	187.192	515.327	64.4005	9	3	41.9613	36	47.3753	57.4628	100.656	51	70.9147	54.2408	3	4
TaMYB392	0	0	0	0	0	0	2	0	1.09501	1	0	0	2.01954	2.05241	4.07615	3.15478	11.1555	4.26087	0	0	1.03866	2	0	0	4.06117	0	4.08526	4.28948	0	0
TaMYB393	0	0	9	7	0	1	2	0	1	1	0	0	23	13	83	46	104	20	0	0	3	2	8	13	2	1	3	2.10815	0	0
TaMYB3R1	501.408	303.179	45.4908	30.0147	2.25094	4	284.377	398.421	206.634	182.524	5.60198	11.8468	705.782	590.609	182.751	335.507	658.172	216.367	993.713	1199.16	333.745	472.232	139.947	185.591	909.316	781.295	239.308	153.528	3	9.56367
TaMYB3R2	340.427	261.254	135.208	148.059	11.0939	8.07035	104.779	170.109	114.391	160.088	79.2434	69.1588	461.853	415.786	423.643	285.158	543.447	341.956	482.149	386.319	171.592	210.77	308.21	266.852	425.096	366.925	264.963	139.648	144.336	132.523
TaMYB3R3	259.925	173.472	19.0453	37.4225	2	3.60087	48.296	97.0394	56.6276	61.5959	20.1814	13.4504	199.775	181.063	49.1753	99.8165	186.429	76.5287	328.622	387.793	89.5782	142.377	95.9549	124.361	260.747	227.958	97.6138	69.7836	14.2182	8.67486
TaMYB3R4	332.355	199.463	145.182	128.885	246.374	221.023	107.184	134.451	131.745	151.859	146.199	113.72	227.196	243.545	480.636	162.027	365.744	210.182	292.239	337.026	306.484	386.093	318.835	364.285	247.666	188.626	187.418	135.077	142.981	158.997
TaMYB3R5	47.2728	37.3436	5.04986	7	0	2	40.5566	48.7909	32.6794	12.6896	1	0	101.342	78.6841	41.293	53.7999	63.6858	23.2355	132.214	168.871	39.0969	49.7054	20.5587	31.7265	127.662	118.931	40.798	23.582	0	4.98786
TaMYB3R6	710.621	514.448	288.276	315.657	754.904	623.545	202.52	313.908	341.344	338.046	291.073	231.189	759.777	656.314	910.571	650.846	1175.82	654.258	713.751	852.401	493.81	629.653	426.025	626.147	766.743	750.513	810.533	540.815	368.88	369.231
TaMYB3R7	188.16	92.0832	15.5002	14.1705	3.20863	0	46.2363	100.671	61.2556	74.1308	17.5114	4.82362	193.216	168.786	74.5358	90.0016	177.701	54.0003	282.991	369.687	69.8781	78.1761	48.1698	73.7606	237.35	213.956	109.922	51.2001	4.78182	3.98673
TaMYB3R8	515.164	329.843	189.16	184.732	415.247	349.7	146.828	255.419	203.386	241.367	239.569	198.276	445.732	453.771	523.882	354.894	664.391	426.79	497.779	452.039	449.516	623.029	417.491	573.013	437.719	352.273	376.969	284.445	188.432	206.434
TaMYB3R9	343.669	251.995	63.4594	58.9853	6.74906	2	224.847	316.093	170.476	147.13	1.39802	2.15322	551.744	537.352	188.836	305.599	591.899	156.633	778.41	964.29	342.046	472.562	124.494	239.8	729.002	701.783	213.213	141.643	3	7.43633
TaMYB3R10	460.953	291.298	123.516	114.284	198.002	177.384	127.701	189.983	163.265	156.866	101.684	66.6518	499.371	433.9	460.786	313.996	473.735	317.786	476.1	462.28	194.598	217.578	196.765	170.001	519.161	372.562	371.504	194.537	143.784	113.246
TaMYB3R11	220.867	148.445	100.455	100.407	7.79137	2.39913	49.4677	84.2898	58.1168	57.2732	26.3071	18.7259	150.009	173.151	83.2889	87.1819	188.871	72.471	326.386	335.52	34.5437	107.203	52.8753	68.8784	230.902	194.085	74.4639	42.0163	0	0
TaMYB3R12	280.481	199.694	113.658	140.384	233.379	205.277	111.988	163.13	164.869	163.774	173.221	129.004	147.072	169.684	271.472	153.079	287.866	222.028	296.983	340.935	372	447.878	300.674	345.702	284.615	258.102	257.613	144.478	161.586	171.569

## Sheet: Drought-heat stresses-TPM
Table S5 the expression data of MYBs in wheat under drought/heat stress
Gemne ID	DH_6_R2	DH_6_R1	DH_1_R2	DH_1_R1	H_6_R2	H_6_R1	H_1_R2	H_1_R1	D_6_R2	D_6_R1	D_1_R2	D_1_R1	CK_R2	CK_R1
TaMYB1	0	0	0	0	0	0	0	0	0	0	0	0	0	0
TaMYB2	3.59792	3.37643	0.272707	0.237639	1.92641	2.59267	0.190333	0.146892	7.04876	6.29504	5.489	4.08417	4.25641	5.84992
TaMYB3	0	0	0	0	0	0	0.0226138	0.0172829	0	0	0	0.0148908	0	0
TaMYB4	0	0	0	0	0	0	0	0	0	0	0	0	0	0
TaMYB5	0	0	0	0	0	0	0	0	0	0	0	0	0	0
TaMYB6	0.199696	0.0463623	0.119023	0.129434	0.069465	0.18592	0.348972	0.153176	0.0319892	0	0.164584	0.1357	0.0262977	0.0503508
TaMYB7	0	0	0	0	0	0	0.0737182	0.0166812	0	0	0.0248564	0.0287602	0	0.0112671
TaMYB8	0	0	0.0846904	0	0.215032	0	0	0.185991	0	0	0	0	0	0
TaMYB9	0	0	0	0	0	0	0	0.0204122	0	0	0	0	0	0
TaMYB10	0.637089	0.662682	0.966524	0.828153	1.85538	1.78796	0.988714	0.722081	1.55932	1.08982	1.99143	1.51693	0.667181	1.05308
TaMYB11	7.54261	6.84733	2.09228	2.63579	6.2537	5.81338	1.40521	1.41978	3.61051	2.97726	5.45065	4.50931	1.38079	2.01007
TaMYB12	0.102858	0.139291	0.135472	0.209341	0.46838	0.788791	0.0182553	0.0330459	0.0926373	0.354979	0.209331	0.185195	0.0355877	0.0575155
TaMYB13	0.102174	0.194615	0.0172086	0.0709575	0.460513	0.42754	0.0927919	0.0671925	0.0996723	0.0622367	0.112617	0.0723971	0.0751573	0.124759
TaMYB14	0.0927643	0.173199	0.0561805	0.0968662	0.383717	0.421808	0.0404767	0.0366478	0.0440099	0.016687	0.0136153	0.0157731	0.0391774	0.0246197
TaMYB15	0	0	0.019172	0.0198545	0	0.0148925	0	0	0	0.0185699	0	0	0	0
TaMYB16	0.327514	0.179051	0.0870832	0.125738	0.366833	0.270458	0.263035	0.153061	0.0408595	0.0155117	0.188668	0.102596	0.385752	0.439188
TaMYB17	0	0	0.026094	0	0	0	0.0284916	0	0	0	0	0	0	0
TaMYB18	0	0.0133169	0.0258721	0	0.0726258	0.0603396	0.0277373	0.0125433	0.010172	0	0.0470478	0.0434131	0.028371	0.0257753
TaMYB19	0.053784	0.0411451	0	0.056107	0.145238	0.0421789	0.0781964	0.159281	0.514592	0.293564	0.27752	0.215924	0	0
TaMYB20	0.573247	0.549694	0.351145	0.517011	0.668414	0.450202	0.804607	0.32687	0.416673	0.421171	0.732802	0.615799	0.418873	0.479791
TaMYB21	0.0788936	0.183898	0.0795626	0.144435	0.123919	0.185444	0.107654	0.0389968	0.312116	0.141855	0.491641	0.402395	0.276602	0.339261
TaMYB22	0.162676	0.222046	0.230818	0.390973	0.163777	0.279732	1.46533	0.912042	8.06236	7.23792	2.78978	2.32573	1.28859	1.26244
TaMYB23	1.13362	0.555616	0	0.000183435	0.239936	0	0.00085244	0.000212725	0.222183	0.247563	0.0742832	0.324377	0.000321376	0.000277692
TaMYB24	0.296304	0.404728	0.0660441	0.0186849	0.0505585	0.0149998	0.0390623	0.0201102	1.07461	0.859042	0.867864	0.761271	0.0126343	0.0119034
TaMYB25	0.0184551	0.0154494	0	0.0154014	0.0402613	0.0242387	0.0322918	0.0584342	0.023412	0.0139196	0.0327641	0.0126168	0.0105711	0.0298057
TaMYB26	0	0	0	0	0	0	0	0	0	0	0	0	0.0120465	0
TaMYB27	0.0149481	0	0.0302594	0	0.0270397	0.0939228	0	0	0.0117956	0	0.0440129	0	0.0106474	0
TaMYB28	0.429243	0.344753	0.0241849	0.0506883	0.0643407	0.0188108	0.0263365	0.0238698	0.916043	0.475104	0.0990508	0.122673	0.0499083	0.0314969
TaMYB29	0	0	0	0	0	0	0	0	0	0	0	0	0	0
TaMYB30	0.0964911	0.0200017	0.0584044	0.0403504	0.0693317	0.105866	0	0.0953577	0.0152657	0.0520573	0.0283067	0.0164057	0.0487574	0.0255614
TaMYB31	0	0	0	0	0.0324185	0	0.0196395	0	0	0	0	0	0.0126996	0
TaMYB32	0.0301478	0	0	0.0156547	0	0.0118384	0	0	0.0118958	0	0.0110947	0.0128193	0	0
TaMYB33	9.90813	8.14033	21.4165	21.6587	38.7639	35.4092	27.4095	17.3848	5.12556	4.90197	5.56663	3.9774	3.74612	5.09417
TaMYB34	0	0	0.0207077	0.0215225	0	0	0	0.0203256	0	0	0	0.0174649	0	0
TaMYB35	0.0331647	0.0693537	0.168338	0.171136	0.150926	0.104397	0.120033	0.108528	0.0877008	0.109686	0.0489858	0.0658335	0.0478629	0.112115
TaMYB36	0	0	0	0	0	0	0	0	0	0	0	0	0	0
TaMYB37	0	0	0	0	0	0	0	0.0215361	0	0	0	0	0	0
TaMYB38	0	0	0	0	0	0	0	0	0	0	0	0	0	0
TaMYB39	0.046202	0	0	0	0	0	0	0	0	0	0	0	0	0
TaMYB40	0	0	0	0	0	0	0	0	0	0	0	0	0.0140808	0
TaMYB41	0	0.0206764	0	0	0	0	0	0	0	0	0	0	0	0
TaMYB42	0.0571051	0.0892555	0.0722857	0.0592315	0.0387787	0.0448661	0.124256	0.0562063	0.112612	0.128613	0.178749	0.145702	0.122298	0.181909
TaMYB43	0.242187	0.30578	0.225003	0.419128	0.191779	0.175895	0.57952	0.372506	1.47701	1.15351	0.550334	0.522656	0.164946	0.165443
TaMYB44	0	0	0.0250253	0.0525547	0	0	0	0	0	0	0	0.0423362	0.0171782	0
TaMYB45	4.71586	4.2248	2.44641	3.40709	4.77851	4.8162	5.79056	3.4536	1.45921	1.51622	3.53048	2.55489	3.82185	4.33438
TaMYB46	0.0175603	0.0364681	0.0177384	0	0	0.0137739	0.0574315	0.0346595	0	0.0158002	0.103181	0.164236	0.136409	0.128482
TaMYB47	0.100642	0.0547017	0.0685187	0.0893679	0.0299108	0.0963226	0	0.043758	0.040598	0	0.0720177	0.0746	0.162599	0.098107
TaMYB48	0	0	0	0	0	0	0	0	0	0	0	0	0	0
TaMYB49	0	0	0	0	0	0	0	0	0	0	0	0	0	0
TaMYB50	0.145577	0.0622734	0.0450176	0.135569	0.211381	0.174658	0.0322673	0	0.0422851	0.0400568	0.087306	0.138681	0.0604835	0.0819
TaMYB51	0.0620614	0.0635054	0.0957273	0.0991152	0.136771	0.169209	0.190043	0.0666526	0.0741468	0.0277843	0.0954172	0.0263549	0.0419785	0.0998542
TaMYB52	0	0	0	0	0	0	0	0	0	0	0	0	0	0
TaMYB53	1.03989	0.831058	0.989658	0.967489	0.826971	0.832621	0.848777	0.653193	0.854138	0.708177	1.13283	0.973941	0.695609	1.01308
TaMYB54	0.282102	0.239025	0.10886	0.0385104	0.344333	0.364222	0.127682	0.0577409	0.166657	0.201389	0.338013	0.199983	0.271517	0.45274
TaMYB55	0	0	0	0	0	0	0	0	0	0	0	0	0	0
TaMYB56	0.503772	0.687103	0.692812	0.826901	1.1861	1.39288	0.459349	0.400031	1.2013	1.29413	4.42899	3.28669	1.3021	2.14622
TaMYB57	0	0	0	0	0.0322182	0	0	0.0176652	0.0141449	0.0321993	0.0394202	0.015215	0	0.0237862
TaMYB58	0	0	0	0.0181091	0	0	0	0	0.0274581	0	0.0255263	0.0147728	0.012277	0.0231237
TaMYB59	0.563677	0.805741	0.104359	0.273572	0.923617	0.617775	0.368218	0.147559	0.470538	0.506702	0.545986	0.293013	0.160532	0.247704
TaMYB60	0	0	0	0	0	0	0	0	0	0	0	0	0	0
TaMYB61	0	0	0	0	0	0	0.156824	0	0	0	0	0	0	0
TaMYB62	0.132696	0.0892786	0.438026	0.57724	0.0764475	0.0342519	0	0.0892508	0	0.0394475	0.572514	0.338156	0.172525	0.276052
TaMYB63	3.26303	2.87978	0.437923	0.388131	3.17046	2.90733	0.420352	0.119448	1.68961	1.70607	2.15657	1.69381	1.53244	1.83222
TaMYB64	0	0.0309886	0	0	0	0	0.0239597	0.0217069	0	0	0	0	0	0.0144221
TaMYB65	0.199198	0.127162	0.431345	0.410178	0.171497	0.166952	0.439953	0.204161	0.430618	0.225426	1.57357	1.37366	2.00236	2.47241
TaMYB66	0.23127	0.182844	0.0878132	0.134971	0.765192	0.93677	0.18873	0.163548	0.171043	0.221356	0.450866	0.278352	0.717186	0.784027
TaMYB67	0.0235147	0.0552437	0.0486949	0.0267699	0.435249	0.478872	0.212505	0.129695	1.02113	0.987844	1.13297	0.879447	0.0861216	0.216555
TaMYB68	10.8689	10.8951	1.53132	1.72741	5.67062	6.59182	1.3136	0.47579	5.39588	5.63929	10.6186	8.77355	9.05245	11.4619
TaMYB69	0.120845	0.0649237	0.263891	0.253573	0.123218	0.161598	0.14262	0.166026	0.0676906	0.0167969	0.781141	0.619226	0.901366	0.947894
TaMYB70	0.535578	0.414997	0.224608	0.257855	0.698141	0.663556	0.122001	0.110538	0.335974	0.621327	0.53119	0.303453	0.201717	0.352061
TaMYB71	0.693198	0.361644	0.272493	0.143255	0.462275	0.51513	0.185328	0.175044	0.240529	0.306582	0.454272	0.266178	0.385606	0.408901
TaMYB72	2.11656e-09	0	0.0681755	0.195091	0.24692	0	0	0	0	0	0	0.0149932	0.0548787	0
TaMYB73	3.53855	3.37919	1.14728	1.20945	6.73026	7.0706	1.07879	0.660955	2.26938	2.28482	2.21214	1.42342	0.893746	1.68053
TaMYB74	0.17413	0.089299	0.261563	0.15408	0.56473	0.362091	0.764697	0.28902	0.230866	0.182017	0.443351	0.369795	0.316052	0.225205
TaMYB75	2.45643	1.74884	0.223813	0.266258	3.41281	2.83065	0.520677	0.388913	1.15383	1.50107	3.00809	2.06294	1.01041	1.24887
TaMYB76	0	0.0166199	0	0	0	0	0.0174027	0.015749	0	0	0.0117518	0.0135879	0	0.0213407
TaMYB77	0.035241	0.0358995	0	0.0377702	0.0308601	0	0	0	0.0281429	0.0315111	0	0.0897879	0.0705981	0.0673699
TaMYB78	0.164008	0.2666	0.0835769	0.141031	0.436742	0.323486	0.233894	0.0795341	0.238035	0.322446	0.86974	0.648313	0.737162	1.01086
TaMYB79	0.443487	0.598573	1.05298	1.8419	0.363057	0	0.174059	0.115973	0.050104	0.118327	0.10678	0.0540517	0.194746	0.307924
TaMYB80	0.507536	0.503512	0.422396	0.489658	1.77108	2.14179	3.11447	1.9499	0.248961	0.339058	0.107464	0.0712695	0.0585578	0.0276508
TaMYB81	0	0	0	0	0	0	0	0	0	0	0	0	0	0.0113417
TaMYB82	0	0	0	0	0.173994	0.215655	0.0442136	0	0	0	0	0	0.0318435	0.0756652
TaMYB83	0.0543639	0.058322	0.0171064	0.0176298	0.0159282	0.0159523	0.0184456	0.0834784	0	0.0152335	0.161704	0.100747	0.0482268	0.079136
TaMYB84	22.1302	19.1094	18.2159	26.3507	14.3377	15.7681	32.8082	24.012	18.7452	17.0149	27.5233	23.6635	3.39366	4.27623
TaMYB85	0.0887513	0.0627414	0.0358553	0.0185118	0.33532	0.340152	0.0387063	0.0175199	0.0561159	0.0208922	0.0418217	0.105643	0.0375813	0.0354027
TaMYB86	0	0	0	0	0.0388742	0.0340095	0	0	0	0	0.0159007	0.0184647	0	0
TaMYB87	4.59885	4.23883	2.40816	3.30617	3.88757	3.47523	2.52321	1.23555	2.58597	2.34772	1.51113	1.3513	0.550899	1.05434
TaMYB88	1.24432e-09	1.45483e-09	1.35642e-10	1.71841e-09	6.84243e-10	7.83453e-10	9.57234e-10	2.21897e-09	3.67668e-10	4.93592e-10	1.28158e-10	2.00849e-10	6.54201e-10	4.35782e-10
TaMYB89	0.173854	0.0200209	0.19487	0.100978	0.138795	0.105969	0.358395	0.133634	0.0152809	0	0.467512	0.420097	0.271264	0.294231
TaMYB90	1.99486	1.93124	0.117376	0.133795	1.70221	2.15531	0.682661	0.292031	1.94365	1.52313	1.5042	1.0516	1.40022	1.78872
TaMYB91	0	0	0	0	0	0	0	0	0	0	0	0	0.0296316	0.0139949
TaMYB92	5.25748	5.91639	2.0509	2.23944	5.66641	5.07217	2.58928	2.16579	3.5118	3.76357	4.55787	3.20424	3.38333	4.91334
TaMYB93	0	0	0	0	0	0	0	0	0.121645	0	0	0.065115	0	0.0244332
TaMYB94	0.0206109	0.0213325	0	0.0215923	0	0	0	0	0	0	0	0	0	0
TaMYB95	0	0	0	0	0	0	0	0	0	0	0	0	0	0
TaMYB96	0	0	0	0	0	0	0	0	0	0	0	0	0	0
TaMYB97	0.0529591	0.0276223	0.107345	0.123395	0.0840548	0.0624457	0.300045	0.194448	0.156563	0.131255	0.312315	0.281087	0.208653	0.231459
TaMYB98	0	0	0	0	0.028681	0.0507871	0.0916053	0	0.597753	0.288341	0.177917	0.246633	0	0.2094
TaMYB99	2.26236	2.55747	0.76833	0.331478	1.63363	2.32156	0.657102	0.572071	3.34578	3.15236	4.59925	3.39729	3.31446	4.28371
TaMYB100	0.0422386	0	0.127655	0.243568	0.245875	0.165357	0.253822	0.397137	0.0501704	0.0379536	0.0626974	0.0359017	0.073709	0.11139
TaMYB101	0.0223664	0	0	0.0704894	0.439793	0.350024	0.196298	0.155111	0.0177235	0	0.0663824	0.152071	0.0932965	0.191109
TaMYB102	0.268604	0.27689	1.84036	2.16181	2.7536	2.40499	7.77968	4.5556	0.135605	0.131484	0.106991	0.103745	0.084321	0.12775
TaMYB103	0	0.0302415	0.0885832	0.0626767	0.260702	0.0934779	0.683254	0.264506	0	0	0	0	0	0
TaMYB104	0.0653913	0.135191	0.877895	0.892232	0.604481	0.580061	3.02582	2.13688	0.0345336	0.0195808	0.0478576	0	0.108578	0.100426
TaMYB105	0	0	0	0	0	0	0	0	0	0.0411489	0.0167534	0.0194723	0	0
TaMYB106	0.78106	0.605326	0.261205	0.266392	0.965118	0.669478	0.201615	0.164287	0.0146143	0	0.0271299	0.0471419	0.138108	0.0641375
TaMYB107	0.240726	0.093149	0.1276	0.331681	0.100725	0.211678	0.198988	0.163758	0	0.0534099	0.209661	0.23871	0.666001	0.843546
TaMYB108	0.0496563	0.141912	0	0.185577	0.96979	0.600207	0.196633	0	0.0390059	0.0354568	0.135478	0.0337203	0.0784736	0.100149
TaMYB109	0.152959	0.0278177	0.0511943	0.0538288	0.0760621	0.0881869	0.120903	0.0506409	1.2123	1.38591	0.581913	0.445534	0	0.116394
TaMYB110	0	0	0	0	0	0	0	0	0	0	0	0	0	0
TaMYB111	0.22334	0.26227	0.27605	0.263995	0.0934798	0.216213	0.182667	0.128636	0	0	0	0	0	0
TaMYB112	0	0	0	0.0479407	0	0	0	0	0	0	0.022634	0.0130793	0.0109394	0.0102858
TaMYB113	8.31285	8.7349	0.334456	0.421051	12.0543	12.5398	0.929145	0.805624	1.5889	1.54012	2.53613	1.77165	2.55706	3.32387
TaMYB114	0	0.026088	0	0	0	0	0	0	0	0.0232041	0	0	0.0169802	0
TaMYB115	0	0	0	0	0	0	0	0	0	0	0	0	0	0.0134852
TaMYB116	0	0	0	0	0	0	0	0	0	0	0	0	0	0
TaMYB117	0.0146916	0.0306038	0	0	0.0152896	0	0	0.0144652	0.0115916	0	0.0432671	0.0275926	0.0471323	0.00984244
TaMYB118	0	0	0.0443899	0	0	0	0	0	0	0	0	0	0	0
TaMYB119	0.0766941	0.13485	0.105248	0.311888	0.377308	0.209064	0.342761	0.211585	0.0609821	0.330187	0.17155	0.111379	0.28435	0.42293
TaMYB120	0	0	0	0	0	0	0	0	0	0	0	0	0	0.018475
TaMYB121	0.116599	0.121823	0	0.0981402	0	0.0182385	0	0	0.739029	0.783442	0.903971	0.663763	0	0
TaMYB122	0.100928	0.051976	0	0.0266275	0.0576396	0.0664983	0.0276388	0.0751669	0.0200266	0	0	0.0214387	0.0173805	0
TaMYB123	4.27429	3.97756	0.932077	1.50697	7.06635	6.33371	2.46692	1.89975	3.45448	3.37865	3.3298	3.12932	5.96447	7.01669
TaMYB124	0.169916	0.277461	0.130489	0.103963	0.193901	0.273941	0.12462	0.0845575	0.0112942	0.0386956	0.14135	0.163095	0.102198	0.110637
TaMYB125	0	0	0	0	0.0372868	0	0	0	0	0	0.0310005	0	0	0
TaMYB126	0.0273056	0.0284714	0.0713771	0.0282948	0.0742449	0.0770157	0.133631	0.0402935	0.0538282	0.0123026	0.0647903	0.0116122	0.0585999	0.0393934
TaMYB127	0	0	0	0	0	0	0	0	0	0	0	0	0	0
TaMYB128	0	0	0	0	0	0	0	0	0	0	0	0	0	0
TaMYB129	0	0	0	0	0	0.0255183	0	0	0.104553	0.0586756	0	0.055685	0	0
TaMYB130	0	0	0	0	0	0	0	0	0	0	0	0	0	0
TaMYB131	0	0	0	0	0	0	0	0	0	0	0	0	0	0
TaMYB132	0	0	0	0	0	0	0	0	0	0	0	0	0	0
TaMYB133	0	0	0	0	0	0	0	0	0	0	0	0	0	0
TaMYB134	0	0	0	0	0	0	0	0	0	0	0	0	0	0
TaMYB135	16.1598	13.7172	1.73201	1.83373	7.5863	7.59619	3.27243	2.04118	31.003	30.5735	27.1335	23.6653	17.9947	21.9145
TaMYB136	0	0	0.0266765	0.0272528	0	0	0.0429233	0.0822856	0.0414973	0.0118609	0.0194036	0	0	0
TaMYB137	0.124362	0.0669403	0.0261613	0.0529167	0.0194274	0.00839514	0	0.0159139	0.177564	0.110201	0.145778	0.213484	0.10769	0.150572
TaMYB138	0	0	0	0	0	0	0	0	0	0	0	0	0	0
TaMYB139	0.0808621	0.140969	0	0	0.105401	0	0	0	0	0.0721906	0.0667312	0	0	0
TaMYB140	0	0	0	0	0	0	0	0	0	0	0	0	0	0
TaMYB141	0.0400077	0.0621525	0.0201692	0.0209362	0	0.0313423	0.0218408	0.0197802	0	0	0	0	0	0
TaMYB142	0.26941	0.242344	0.626799	0.693284	0.565817	0.597424	0.64631	0.549648	0.908606	1.09874	1.94363	1.97629	0.499765	0.769525
TaMYB143	0.945708	1.32009	0.130889	0.291176	0.985387	0.735701	0.0165253	0.0587128	0.285145	0.71461	0.669142	0.875228	0.441325	0.312992
TaMYB144	0	0.017859	0	0	0	0	0.0187385	0	0.164042	0.0643817	0	0	0.0126443	0.0118003
TaMYB145	0.16941	0.0880129	0.0171209	0.0705815	0.153566	0.0930458	0.0184616	0.0501307	0.133833	0.0914794	0.124493	0.144048	0.203793	0.1881
TaMYB146	0.100969	0.189624	0.0448163	0.103585	0.247068	0.0690466	0.0483047	0.0817688	0.126431	0.128528	0.176161	0.0778875	0.161899	0.126797
TaMYB147	0.0472168	0	0.0217554	0	0.0217385	0.110665	0.0234329	0	0.0812865	0.0494858	0.0423263	0.0755202	0.0221896	0.027416
TaMYB148	0	0	0	0	0	0	0	0	0	0	0	0	0	0
TaMYB149	0	0	0.0719665	0	0.0172576	0.111771	0.0971198	0.0175842	0	0	0.0392446	0.0454389	0.0930068	0.0722262
TaMYB150	0	0	0	0	0	0.0539809	0	0	0	0	0	0	0	0
TaMYB151	0	0	0.0131469	0	0	0.0203931	0.0140988	0	0.0102229	0	0.0286883	0	0.00929898	0.00872649
TaMYB152	0.247143	0.113466	0	0.0172642	0.0299208	0.0562164	0.0542068	0.0178951	4.35462	3.69838	1.86239	1.49516	0.0291689	0.0110579
TaMYB153	0.30366	0.241898	0.27973	0.215106	0.468646	0.492294	0.560286	0.134156	0.138106	0.422321	0.362563	0.176387	0.134979	0.392299
TaMYB154	4.26084	4.37191	3.03904	3.81497	4.06335	4.12175	4.11248	3.34154	8.22023	8.02243	3.73247	2.83089	2.11652	2.71456
TaMYB155	0.393816	0.42646	0.31829	0.402232	0.388367	0.383121	1.73031	1.11774	5.0591	4.63037	1.68894	1.68106	0.667864	0.761881
TaMYB156	0.593148	0.444135	0	0.0453055	0.356599	0.714641	0.504461	0.126837	0.170476	0.250666	0.185269	0.211339	0.23308	0.22006
TaMYB157	0	0	0	0.0553814	0.0478209	0.0277686	0	0	0	0	0.0130004	0.0150512	0.0124953	0.0235409
TaMYB158	0	0	0	0	0	0	0	0	0	0.0134226	0	0	0	0
TaMYB159	0	0	0	0	0	0	0	0.0172208	0	0	0	0	0	0
TaMYB160	0.0183284	0.0190161	0	0	0	0	0	0	0.0724532	0.0824325	0.0269062	0	0.0129106	0
TaMYB161	0	0	0	0	0	0	0	0	0	0	0	0	0	0
TaMYB162	0.0941839	0.019533	0.0570279	0.0196785	0.101586	0.0738278	0.0822067	0	0.0446905	0.0169405	0.0552813	0.0800702	0.0794801	0.0374682
TaMYB163	0.052345	0.0805611	0	0	0.0929413	0	0.0571365	0.0520084	0	0	0.0193139	0	0	0
TaMYB164	0	0	0	0	0	0	0	0	0	0	0.0131049	0	0	0
TaMYB165	0	0	0	0	0	0	0	0	0	0	0.0103008	0.0118922	0.00999145	0
TaMYB166	2.22466	2.53439	2.98219	2.49995	5.34797	5.03846	8.20691	7.88032	0.991294	0.734821	0.543544	0.520619	0.410611	0.666509
TaMYB167	0	0	0	0	0.0194578	0	0	0	0	0	0	0	0	0
TaMYB168	0.125154	0.167029	0.0541682	0.0373	1.13466	1.06565	0.0584858	0.0529468	0.635935	0.611235	0.170668	0.212817	0.0126127	0.0506135
TaMYB169	0.177762	0.10202	0	0.0332537	1.36616	1.69824	0.0912564	0.0963132	0.300596	0.23236	0.106409	0.130814	0.0599487	0.086897
TaMYB170	0	0	0	0	0	0	0	0.0194588	0.0467228	0.0353934	0.0865896	0.016733	0.0138042	0.0260474
TaMYB171	0.0686588	0.0236305	0	0	0.0613148	0.125323	0	0	0	0.0205508	0.0167344	0.0194497	0.0794206	0.0150231
TaMYB172	0	0	0	0	0	0	0	0	0	0	0	0	0	0
TaMYB173	0	0	0	0	0	0	0	0	0	0	0.013565	0	0	0
TaMYB174	0.0848715	0.0173086	0.0258984	0.0165966	0.0232709	0.0334386	0.0736051	0.0249446	0.120114	0.091954	0.0942244	0.115551	0.129727	0.0924138
TaMYB175	0.0335285	0.0333462	0.150026	0.0348459	0.205792	0.191655	0.349199	0.17719	0.253157	0.210244	0.0610448	0.107027	0.0227558	0.0321111
TaMYB176	0	0	0	0	0	0	0	0	0	0	0	0	0	0
TaMYB177	2.09667	1.50452	0.883494	1.57087	1.41722	1.72514	2.33795	1.16485	1.11831	0.864997	0.958098	0.691008	1.04444	1.38138
TaMYB178	0	0	0	0	0	0	0	0	0	0	0	0	0	0
TaMYB179	0	0	0	0.0377581	0	0	0.0197307	0	0	0	0.0265654	0.0461474	0.0510178	0.0600914
TaMYB180	0	0	0	0.0187023	0	0	0	0	0	0.0161288	0	0	0	0.0119138
TaMYB181	0	0	0	0	0.0477719	0	0.187893	0.114843	0	0	0	0	0	0
TaMYB182	0	0	0	0	0	0	0	0	0	0	0	0	0	0
TaMYB183	0.0999272	0.0970971	0.016835	0.0520175	0.015022	0.0914854	0.0362923	0	0.0263096	0.0299807	0.0244834	0.0141615	0.0117962	0.0555137
TaMYB184	0.351881	0.217863	0.698817	0.765285	0.753495	0.78887	1.15614	0.36862	0.223206	0.294843	0.0857235	0.179417	0.0525862	0.0461317
TaMYB185	0.172374	0.100705	0.0187443	0	0.0731137	0.0907243	0.133202	0.0366829	0.132155	0.0668104	0.490605	0.227747	0.248343	0.172493
TaMYB186	0.148312	0.350653	0.0213434	0.0222164	0.303559	0.149297	0.115751	0.0419412	0.100668	0.0380751	0.0930857	0.0540261	0.162647	0.0558655
TaMYB187	3.26122	0.000799292	0.000470883	2.57173	2.0646	2.05023	2.13847	2.04411	0.000167004	0.000191989	0.97848	1.11363	0.0865742	2.10597
TaMYB188	0.294383	0.277268	0.531537	0.41157	0.500753	0.364895	0.486066	0.416487	0.204059	0.138039	0.365363	0.190324	0.22813	0.393888
TaMYB189	0	0	0	0	0	0	0	0	0	0	0	0	0	0
TaMYB190	0	0	0	0	0	0	0	0	0	0	0	0	0	0
TaMYB191	0.162507	0.147218	0.28667	0.382869	0.655743	0.636446	0.244013	0.301368	0.369792	0.219098	0.625176	0.362608	0.071082	0.214707
TaMYB192	0	0	0	0	0	0	0.0421223	0	0	0	0.0283067	0	0.0135507	0
TaMYB193	0	0	0	0	0	0	0	0	0.0133717	0	0.0124387	0	0	0
TaMYB194	0	0	0	0	0	0	0	0	0	0	0	0	0	0
TaMYB195	8.1485	8.00824	4.38377	5.89654	13.1805	14.3879	3.29046	2.36768	1.89602	1.5061	1.17852	0.930063	0.954511	1.74285
TaMYB196	0.174901	0	0	0	0	0	0	0	0	0	0	0	0	0
TaMYB197	0.26977	0.198889	0.0925306	0.0455026	0.247935	0.231571	0.0795206	0.106156	0.154409	0.111229	0.242725	0.355139	0.143275	0.22443
TaMYB198	0.362807	0.304435	0.0456332	0.119164	0.324109	0.283844	0.272789	0.202234	0.485231	0.509078	0.4554	0.443231	0.299222	0.258285
TaMYB199	0.202296	0.0818355	0.0926289	0.0968324	0.120591	0.111982	0.180501	0.182546	0	0.0826793	0.683682	0.547768	0.458153	0.543486
TaMYB200	6.99384	6.62279	0.811585	0.452464	3.76914	3.32288	1.70781	1.04171	5.11121	5.19216	9.7435	7.324	7.10541	9.53875
TaMYB201	0.0140622	0	0.0451103	0.0154558	0.0513611	0.0800996	0.015297	0.027677	0.181492	0.0696194	0.0893196	0.154652	0.113695	0.071115
TaMYB202	0.452297	0.515019	0.500273	0.651788	0.193723	0.140839	0.609376	0.254707	0.45982	0.401918	1.47556	1.1043	1.02379	1.36887
TaMYB203	0.0216058	0	0	0	0	0	0	0	0	0	0	0	0	0
TaMYB204	0.21943	0.0547181	0.161717	0.485201	0.140018	0.084491	0.671462	0.167757	0.0888308	0.24417	0.19577	0.139973	0.0346147	0.0668869
TaMYB205	5.61977	5.39644	0.583823	0.84153	4.43229	4.19287	0.476077	0.381355	2.59399	2.3582	4.88376	3.77953	4.39491	4.51908
TaMYB206	0	0	0	0	0	0	0	0	0	0	0	0	0	0
TaMYB207	0	0	0.0204142	0	0.0363214	0.0475877	0.0221137	0	0.0160278	0	0.0742001	0.0860695	0.0708772	0.0936589
TaMYB208	0.49337	0.595326	0.406875	0.277816	3.07917	2.64932	1.21077	0.656174	3.69598	4.05637	4.13794	3.89377	2.25187	3.21021
TaMYB209	0.0206542	0	0.0208146	0	0	0	0.02256	0.0408679	0.0163509	0	0	0	0	0
TaMYB210	0.0378732	0	0	0	0	0	0	0	0	0	0	0	0	0
TaMYB211	0.144279	0.144986	0	0	0.250969	0.334438	0	0	0	0	0	0.0817208	0	0
TaMYB212	0.735672	0.675697	0.453307	0.65925	0.744479	0.776626	1.00095	0.812865	2.25697	2.12441	4.2054	3.64646	2.4854	3.44999
TaMYB213	1.73129	2.08427	3.61166	3.95631	0.831302	0.738296	1.32876	0.919492	0.670764	0.638971	0.428334	0.390277	0.574615	0.764871
TaMYB214	0.941204	0.880573	0.181763	0.690283	3.7518	3.22988	1.75042	1.22588	0.538268	0.640682	0.331468	0.269311	0.106931	0.0721867
TaMYB215	0	0	0	0.0186849	0	0	0	0	0	0	0	0	0	0
TaMYB216	0.0532028	0	0.0358235	0.0369893	0.208394	0.229037	0.10677	0.0350077	0.0420486	0.0638226	0.183091	0.191068	0.18905	0.170916
TaMYB217	0.0413387	0.0666542	0	0	0.0241457	0.129415	0.125249	0.0189023	0	0	0.0982215	0.0487875	0.10831	0.280781
TaMYB218	25.3157	21.4402	15.4167	22.2094	23.224	23.0027	28.5494	15.728	35.694	33.6732	46.8585	39.5388	9.30432	12.5429
TaMYB219	0	0.0208002	0	0	0.0950987	0.0561161	0	0.0397243	0.127164	0.126384	0.158863	0.08207	0.0844041	0.0929328
TaMYB220	0	0	0	0	0	0	0	0.022006	0.0176021	0	0	0	0	0
TaMYB221	1.02583	1.09212	0.774923	0.671197	0.887598	0.987127	1.23775	0.571206	0.8831	0.830682	0.885572	0.990042	0.498313	0.611721
TaMYB222	4.15891	4.55645	1.25711	1.6419	2.96639	3.12096	2.28878	1.82897	3.15009	3.12161	4.05795	2.91298	3.01553	4.13914
TaMYB223	0.0684115	0.0888384	0.103694	0.0775621	0.0770763	0.0670907	0.0372796	0.0843603	0	0	0.100532	0.178093	0.120959	0.148055
TaMYB224	2.65416	2.50133	0.30048	0.192992	3.73146	3.79784	0.617888	0.29399	1.50701	1.3428	0.914928	0.968515	1.25318	1.72092
TaMYB225	0.0199028	0	0	0	0	0	0	0	0	0	0	0	0	0
TaMYB226	1.79423	1.92545	0.895356	0.881932	2.0656	2.11873	1.54211	1.32922	1.73583	1.80366	2.08406	1.83178	1.9244	2.55522
TaMYB227	3.1739	2.84793	0.950299	1.7782	6.09068	7.17811	0.930801	0.726392	3.02724	3.35528	1.76725	1.66651	1.35784	2.29999
TaMYB228	0	0	0	0	0	0	0	0	0	0	0	0	0	0
TaMYB229	0.0558163	0.0771913	0.0375583	0.0388595	0.819733	0.495922	0.0405927	0.11026	1.02984	0.903632	0.655356	0.395443	0.379723	0.333264
TaMYB230	0	0	0	0	0	0	0	0.0996795	0	0	0	0.0595806	0	0
TaMYB231	0	0	0	0	0	0	0	0	0.0192993	0	0	0.0206723	0	0
TaMYB232	0.599923	0.762227	1.04447	1.14054	5.04693	4.61556	0.984401	0.640435	0.201206	0.310767	0.479304	0.274524	0.605745	0.802385
TaMYB233	0	0	0	0	0.601175	0.426402	0.0471744	0.149576	0.0341889	0	0.0631922	0.0550306	0.0150423	0.0142127
TaMYB234	0.283175	0.35157	0.505554	0.363203	1.3692	1.35341	0.411388	0.265277	0.159479	0.0607586	0.160386	0.206447	0.260595	0.36245
TaMYB235	0.120759	0.0833673	0.831929	1.01129	1.69883	1.64749	2.66705	1.63208	0.0637135	0	0.119525	0.0855427	0.253696	0.477145
TaMYB236	0.668789	0.829563	0.137338	0.0650083	0.854755	0.754006	0.191066	0.096123	0.107714	0.174885	0.156897	0.181886	0.0871889	0.215957
TaMYB237	0.0463228	0.0206559	0.108104	0	0	0	0.172646	0.0329222	0.142034	0.11406	0.267305	0.0939489	0.342151	0.594055
TaMYB238	0.0325118	0.033806	0	0.0169135	0.528185	0.388993	0.106244	0.0320511	0.0128371	0.058535	0.0597635	0.0414692	0.0461159	0.0108478
TaMYB239	0.14297	0.131107	0	0	0	0.0513085	0	0	0.843463	0.47935	0.127893	0.154244	0	0.0366747
TaMYB240	0	0	0	0	0	0	0	0	0	0	0	0	0	0
TaMYB241	0.223593	0.181748	0.118423	0.14417	0.224582	0.0463773	0.0812631	0.0183943	0	0	0.0273319	0	0.0262111	0
TaMYB242	0	0	0	0	0	0	0	0.014531	0	0.0132926	0.0108648	0.0627536	0	0
TaMYB243	0	0.0207175	0	0.0209362	0	0	0	0	0	0	0	0.0195095	0	0.0165486
TaMYB244	0.0140022	0	0.170191	0.304865	0	0	0.303158	0.124009	0	0	0	0	0	0
TaMYB245	0	0.0422107	0.16552	0.180758	0	0.0995284	0	0	0	0	0	0.0708598	0.0273199	0.0261859
TaMYB246	0.0780339	0.0808603	0	0	0.0350318	0.0917215	0	0	0	0	0	0	0	0
TaMYB247	0.3177	0.237585	0	0	0	0	0.0941951	0.0458418	0.171542	0.363831	0.377613	0.515315	0	0
TaMYB248	0.101709	0.104736	0.0255323	0	0.145477	0.111784	0	0	0.020184	0	0	0.0216044	0	0
TaMYB249	10.1315	8.1306	0.794646	0.904466	13.9089	15.1695	3.16877	1.69517	5.55917	4.11005	3.55715	3.72733	7.72546	9.79804
TaMYB250	0.417721	0.373498	0.198673	0.327228	0.485887	0.342928	0.358809	0.26816	0.0678649	0.0775032	0.348482	0.251292	0.143275	0.100727
TaMYB251	0	0	0.0223116	0	0	0	0	0	0.0175619	0	0	0	0.0154195	0
TaMYB252	0.0912069	0.122354	0.108884	0.121396	0.248245	0.356702	0.260301	0.115305	0.0102706	0.0117438	0.0719381	0.0110828	0.0747214	0.0938293
TaMYB253	0	0	0	0	0	0	0	0	0	0	0	0	0	0
TaMYB254	0	0	0	0	0	0	0	0	0	0	0	0	0	0
TaMYB255	0	0	0	0	0	0	0	0	0	0	0	0	0	0
TaMYB256	0	0	0	0	0	0	0	0	0	0	0.0160047	0	0	0
TaMYB257	0.0234308	0	0	0.0246562	0	0	0	0	0	0	0.0856235	0.0199115	0	0
TaMYB258	0	0	0.0261957	0	0	0	0	0	0.0207269	0	0	0	0	0
TaMYB259	0.0302242	0	0	0	0	0	0	0	0	0	0.0219647	0.0256692	0.0204938	0.0779516
TaMYB260	11.6021	9.26555	1.1447	1.32385	6.67994	6.16065	2.16266	0.839171	29.4308	23.8477	25.6929	21.0225	18.2311	22.2011
TaMYB261	0	0	0	0.162101	0.0311462	0	0.222584	0.14736	0.0273121	0.0311045	0.0253938	0.0293902	0.012216	0
TaMYB262	0.0640818	0.0211581	0.0368065	0.0123923	0.00921356	0.0238738	0.0219362	0.0146713	0.0704087	0.0414676	0.145669	0.124462	0.0733568	0.165368
TaMYB263	0	0	0	0	0	0	0	0	0	0	0	0	0	0
TaMYB264	0.0293242	0.132737	0	0	0.0777664	0	0.035143	0.0345917	0.0466624	0.0262704	0.0213266	0	0	0
TaMYB265	0	0	0	0	0	0	0.0168772	0.0152721	0	0	0	0	0	0
TaMYB266	0	0	0	0	0	0.0471745	0	0	0	0	0	0	0	0
TaMYB267	0.598245	0.48004	0.495297	0.665782	0.606652	0.840647	1.1373	0.667504	1.6029	1.21467	3.07996	2.73286	0.874639	0.837406
TaMYB268	1.51368	1.87321	0.387751	0.683658	1.30838	1.64055	0.358813	0.2035	1.22352	1.05271	0.83748	0.634507	0.581547	0.619107
TaMYB269	0.91209	0.965274	0.0426378	0.0581964	0.457567	0.286678	0.106848	0.0414258	0.7747	0.556274	0.20674	0.190952	0.0501269	0.0584496
TaMYB270	0.180166	0.122043	0.0163703	0	0.131518	0.152485	0	0	0.175383	0.195331	0.064002	0.110131	0.0357578	0.0444811
TaMYB271	0.431086	0.320377	0.0819846	0.0674828	0.439095	0.407291	0.0883161	0.0639418	0.73426	0.696999	0.163577	0.124101	0.191017	0.267321
TaMYB272	0.866976	0.512206	0.360764	0.60207	2.66566	2.58753	0.314942	0.217993	0.134299	0.122391	0.07495	0.0722723	0.0756648	0.0353902
TaMYB273	0.0572672	0.0992888	0.0577872	0.0147969	0.0259626	0.0449102	0.0310412	0.0140413	0.022506	0.0514083	0.0316161	0.0606931	0.0512149	0.0674567
TaMYB274	0.0454032	0.187556	0	0.0238612	0.121676	0.159844	0.148968	0.0899872	0.233903	0.203864	0.431649	0.135052	0.520256	0.521804
TaMYB275	0.0737944	0.0191383	0.0558692	0.15409	0.171036	0.24589	0.201233	0.109316	0	0.0165938	0.231561	0.235269	0.220117	0.215813
TaMYB276	0.0268852	0	0.0539329	0.028447	0	0	0	0	0.0427176	0	0	0	0	0
TaMYB277	0.0258942	0.0406882	0	0	0.011878	0.010175	0.0280302	0	0	0	0	0	0.00924655	0
TaMYB278	0.300781	0.0403095	0.159927	0.0550255	0.110904	0.119777	0.249319	0.171975	1.69951	1.42525	1.22935	0.894586	0.0312701	0.0234002
TaMYB279	1.01107	0.586864	0.614247	0.509509	0.875983	0.839691	0.597202	0.412333	0.319044	0.448231	0.58501	0.724764	0.443132	0.440344
TaMYB280	0.22049	0.269864	0.242515	0.335682	0.395599	0.45538	0.634689	0.336958	0.237942	0.180184	0.499512	0.647483	0.308893	0.596269
TaMYB281	0.462929	0.627138	0.314566	0.455799	0.503763	0.46998	2.51724	1.4741	16.5877	15.2469	4.90196	3.80171	0.629374	0.831234
TaMYB282	0.283846	0.347377	0.000210077	0.000384507	0.337068	0.532136	0.000546681	0.000272481	0.303522	0.272815	0.136403	0.000907399	3.08803e-09	0.000957238
TaMYB283	0.796035	0.641116	0.0353795	0.193349	0.321933	0.427268	0.143226	0.126295	1.18505	1.00066	1.21998	1.02168	0	0
TaMYB284	0.284109	0.264262	0.0856772	0.0883049	0.412727	0.27831	0.129344	0.100349	0.254504	0.319815	0.137058	0.129755	0.0959806	0.101655
TaMYB285	0	0.0153357	0	0	0.026645	0.0346983	0	0	0	0.0132629	0	0	0	0
TaMYB286	0	0	0.0176453	0	0	0	0	0	0	0.0157167	0.01283	0	0	0
TaMYB287	0.0817005	0.0406716	0.0406666	0.0447219	0.0531784	0.122971	0.0882077	0.0308635	0.0340073	0.129453	0.0567701	0.024443	0.0307658	0.0192696
TaMYB288	0	0	0	0	0	0	0	0	0	0	0	0	0	0
TaMYB289	0.0971575	0.0402739	0.0196006	0.0406376	0.104693	0.0609087	0.0424167	0.0192053	0.0153723	0.0524142	0.0427486	0.0495563	0.0327575	0.0385941
TaMYB290	0	0	0	0	0	0	0	0	0	0	0.0135026	0.0156407	0.0259119	0
TaMYB291	0	0	0	0	0	0	0	0	0	0	0	0	0	0.0119554
TaMYB292	18.0235	17.5496	50.0792	59.4344	50.8869	45.5694	126.386	79.39	14.0622	11.9635	6.85876	6.22931	5.9963	7.62236
TaMYB293	0	0	0	0	0	0	0	0	0	0	0	0	0	0
TaMYB294	0.131567	0.0683885	0.133014	0.154047	0.380512	0.466655	0.143332	0.129723	0.236435	0.266467	0.435258	0.335626	0.19816	0.144501
TaMYB295	0.0714349	0.0281827	0.0547659	0.0798775	0.955465	0.841984	0.0881629	0.0265829	0.537628	0.250299	0.215796	0.229857	0.106377	0.102662
TaMYB296	0	0	0	0	0	0	0	0	0	0	0	0	0	0
TaMYB297	0	0	0	0	0	0	0	0	0	0	0	0	0	0
TaMYB298	0	0	0	0	0	0	0	0	0	0	0	0	0	0
TaMYB299	0	0	0	0	0	0	0	0	0	0	0	0.0193599	0	0
TaMYB300	0	0	0	0	0	0	0	0	0	0	0	0.0384535	0	0
TaMYB301	0	0	0	0	0	0	0	0	0	0	0	0.0155681	0	0
TaMYB302	0	0	0	0	0	0	0	0	0	0	0	0	0	0
TaMYB303	0.0907753	0.161701	0.216114	0.321412	0.546448	0.465238	0.802857	0.278822	0.15035	0.118273	0.170992	0.0501002	0.0366785	0.0230266
TaMYB304	0	0	0.0232373	0	0	0	0.0505422	0	0	0	0	0	0	0.0151561
TaMYB305	1.37574	1.14571	0.688967	0.497419	1.2013	1.05315	1.63459	0.773256	1.94857	1.16658	1.19496	1.22478	1.50507	1.73393
TaMYB306	0	0	0	0	0	0	0	0	0	0	0	0	0	0
TaMYB307	0.035856	0.0186085	0	0.056107	0	0.0140596	0	0	0	0	0.0394909	0.0609707	0.0632258	0.0476551
TaMYB308	0	0	0	0	0	0	0	0	0	0	0.0334708	0	0	0
TaMYB309	0	0	0	0	0	0	0	0	0	0	0	0	0	0
TaMYB310	0.0856528	0.0345684	0.0142528	0.0319674	0.0285221	0	0.0153081	0	0.0264712	0.025357	0	0	0.022863	0.0637409
TaMYB311	0.387715	0.259055	0.327954	0.383612	0.712944	0.553095	0.608259	0.38425	0.144615	0.0819199	0.312973	0.135676	0.17043	0.0898432
TaMYB312	0.438381	0.34075	0.0932877	0.096492	0.279134	0.300955	0.262099	0.146033	0.277672	0.199497	0.474773	0.307594	0.221222	0.31891
TaMYB313	0	0	0	0	0	0	0	0	0	0	0	0	0	0
TaMYB314	2.42065	2.33463	1.6951	0.349729	6.08391e-07	2.97141	1.5	6.81314e-06	1.68906	2.91525	2.66575	1.29587	0.273325	0.000572288
TaMYB315	0.0303569	0.110606	0.0673095	0.0315318	0.192124	0.205257	0	0.0149544	0.0239579	0.0683471	0.145218	0.167806	0.140442	0.227151
TaMYB316	0	0	0	0	0	0	0	0	0	0	0	0	0	0
TaMYB317	0	0	0	0	0	0	0	0	0	0	0	0	0	0
TaMYB318	0.13775	0.0458067	0.0446233	0.0698325	0.122615	0.280433	0.121165	0.109778	0.71559	0.683775	1.68373	1.15894	0.499375	0.471671
TaMYB319	0	0	0	0	0	0	0.0770975	0	0.037246	0.0210851	0.0514942	0.0997946	0.0325386	0
TaMYB320	0.707268	0.612757	0	0	0.741246	0.762761	0.248821	0.287582	1.29479	0.947957	1.37858	0.597107	1.22342	1.06297
TaMYB321	0	0	0	0	0	0	0	0	0	0	0	0	0	0
TaMYB322	1.41477	1.31807	0.457462	0.507358	1.61541	1.44346	0.345711	0.131692	0.850029	0.769576	0.789733	0.534802	0.337163	0.270159
TaMYB323	0.151455	0.203349	0	0.112331	0.273455	0.169415	0.0468105	0.0424052	0.0339255	0.0192429	0.131331	0.0728166	0.0460986	0.0292912
TaMYB324	0.784104	0.336006	0.118052	0.35834	0.431527	0.614805	0.184629	0.106095	0.149617	0.191479	0.253665	0.205615	0.16719	0.313855
TaMYB325	0.546173	0.325995	0.0211641	0.0880822	0.583294	0.723732	0.20655	0.207886	1.04789	1.49124	0.646138	0.57137	0.352045	0.493965
TaMYB326	0.0490011	0.0528282	0.0450218	0.0234965	0	0.0267924	0.0692577	0.066476	0.0605526	0	0.415217	0.228106	0.273769	0.254602
TaMYB327	1.8627	1.89199	0.342796	0.304806	0.402535	0.751468	0.6262	0.26487	1.32808	1.00385	3.81178	2.92806	4.04692	5.6546
TaMYB328	0.12992	0.179093	0.021805	0.068165	1.22064	1.28286	1.51463	0.601579	1.51959	1.46272	0.94835	0.555077	0.392299	0.394474
TaMYB329	0.928586	1.10355	0.224602	0.242153	0.763883	0.890058	0.20429	0.167483	0.616964	0.492926	0.720251	0.654208	0.601963	0.712711
TaMYB330	1.08996	1.26842	0.427866	0.578813	0.701469	0.53147	0.162985	0.302872	0.354523	0.220989	1.01599	0.811044	0.816211	0.884394
TaMYB331	0.020525	0	0	0	0	0	0.0448342	0	0	0	0	0	0	0
TaMYB332	0.048803	0	0	0	0.041892	0	0	0	0	0.0434861	0.0349754	0.082933	0	0
TaMYB333	0	0	0	0	0	0	0	0	0	0	0	0	0	0
TaMYB334	0	0	0	0	0.0578161	0	0	0	0	0	0	0	0	0
TaMYB335	0.028894	0	0	0	0	0	0	0.0863156	0	0	0	0	0	0
TaMYB336	0.0166124	0.0345343	0.0503788	0.0345883	0	0.0782193	0.0542992	0.0163817	0.0262424	0.0448579	0.0976893	0.127132	0.035304	0.0996822
TaMYB337	0	0	0	0	0	0	0	0	0	0.112717	0.0685607	0.053466	0.0850456	0.0404727
TaMYB338	0.0275239	0.0848411	0.137969	0.0583051	0.147515	0.0859242	0.0603853	0.0273826	0.0437483	0	0.160379	0.164618	0.15057	0.142908
TaMYB339	0	0	0	0	0	0	0	0	0	0.0415805	0.0169273	0	0	0
TaMYB340	0	0	0	0	0	0	0	0	0	0	0	0	0	0
TaMYB341	0	0	0	0	0	0	0	0	0	0	0	0	0	0
TaMYB342	0.191746	0.166579	0.136246	0.190548	0.125775	0.10581	0.315087	0.0946952	0.225693	0.211908	1.01555	0.960436	0.697653	0.827362
TaMYB343	0.0509026	0.11743	0.175862	0.22629	0.116209	0.133756	0.10151	0	0.0763985	0	0	0	0.0670755	0
TaMYB344	0.941995	0.942382	0.616563	0.535645	3.07795	3.42329	2.36904	1.76079	1.69516	1.89985	0.184066	0.104563	0.0369822	0.0526298
TaMYB345	0	0	0	0	0	0	0	0	0	0	0	0	0	0
TaMYB346	0	0	0	0	0	0.152807	0	0	0	0	0	0	0.0494052	0
TaMYB347	0.302491	0.229015	0.016821	0.0346482	0.0802368	0.109426	0	0	0	0.0149778	0	0.0141496	0.0474516	0.0558074
TaMYB348	45.175	36.155	40.5181	53.8264	33.3864	33.8389	54.8807	32.4361	48.5494	45.648	61.1316	49.8438	8.39259	10.7336
TaMYB349	0.135619	0.0922666	0	0.0810281	1.23082	0.713586	0.063435	0.134034	0.0306529	0.0468914	0.0568326	0.019652	0.040802	0.0641428
TaMYB350	0	0	0	0	0	0	0	0	0	0	0.0146915	0.017039	0	0
TaMYB351	3.24695	4.1929	0.428331	0.752284	2.39112	2.17409	1.08666	0.423699	4.14118	3.73478	2.07346	1.59091	0.656896	0.771118
TaMYB352	0	0	0	0	0	0	0	0	0	0	0	0	0	0
TaMYB353	4.95617	5.41113	1.41388	1.73231	3.97036	3.63855	2.81067	2.332	3.7655	3.55613	4.00752	3.04275	3.2057	4.05917
TaMYB354	0	0.0185094	0.0360154	0.14222	0.0954287	0.0699198	0.0388835	0.0176003	0.0281862	0.0160417	0.030686	0.123881	0.092434	0.130371
TaMYB355	6.70485	6.07833	0.292831	0.537214	7.67399	8.43576	1.49733	0.944269	3.68698	2.83732	2.7543	2.48009	3.05191	3.9765
TaMYB356	0	0	0.0438947	0	0.0194994	0	0.0238253	0.0215847	0	0	0.0319051	0.0185259	0.0151815	0.0860798
TaMYB357	1.16631	1.47476	0.380737	0.494591	1.29783	1.20327	0.664338	0.431105	0.650467	0.657394	0.968501	0.615899	0.760022	1.06404
TaMYB358	5.07445	4.80815	1.60583	1.79824	11.4115	12.7933	1.56355	1.10489	2.18916	1.89026	2.00741	1.33711	1.35516	1.65195
TaMYB359	0.0169995	0	0	0	0	0	0	0	0	0	0	0	0	0
TaMYB360	0	0.0136932	0.0133031	0	0.011906	0	0.0165008	0.0137595	0.0206929	0.0236588	0.00967621	0.0116066	0	0
TaMYB361	0.072504	0.0376202	0.0732076	0.0945739	0.326213	0.28427	0.0988372	0.0894807	1.10333	0.652227	0.452431	0.369858	0.153318	0.228749
TaMYB362	0	0.0454883	0	0	0	0.197868	0	0	0	0.309317	0.164604	0	0.237816	0.387547
TaMYB363	0	0	0	0	0	0	0	0	0	0	0	0	0	0
TaMYB364	0	0	0.0513246	0.0809613	0.119048	0.0605952	0.112013	0.103372	0.0405805	0	0.0559413	0.0434325	0.0879383	0.0666726
TaMYB365	0	0	0	0	0	0	0	0	0	0	0	0	0	0
TaMYB366	0	0	0.0252446	0.0265215	0	0	0	0.0249577	0	0.0225511	0	0	0	0.0164086
TaMYB367	0.0792492	0.108696	0.60963	0.586533	1.38295	1.68612	1.56985	1.33723	0.0419616	0.023689	0.115551	0.0224427	0.0725108	0.0709906
TaMYB368	0.0859518	0.111098	0.692517	1.26236	1.86553	1.88398	1.8846	1.02111	0.32336	0.173748	0.271094	0.109582	0.299624	0.339695
TaMYB369	0.0780339	0.0606452	1.18063	1.1629	1.27866	1.02422	1.49054	1.0027	0.0926033	0.0701605	0.200271	0.165841	0.177957	0.180785
TaMYB370	0.170495	0.227114	0.0166405	0.017131	0.193061	0.185133	0.10759	0.0486874	0.0779969	0.014816	0.0484018	0.0839766	0.139988	0.24152
TaMYB371	0	0	0	0	0	0	0.0894796	0	0	0	0	0	0	0
TaMYB372	0.148384	0.128529	0.0772757	0.0534538	0.824312	0.720755	0.616759	0.227051	0.132874	0.137748	0.607742	0.439513	0.242135	0.355209
TaMYB373	0.742863	0.437924	0.211082	0.14721	0.138293	0.0963891	0.246749	0.0693631	4.43686	3.21984	4.81733	4.40203	0.193949	0.338648
TaMYB374	0	0	0	0	0	0	0	0	0.0154649	0	0	0	0.0411433	0.064688
TaMYB375	0.370256	0.257956	0.192581	0	0.374713	0.244686	0.151108	0.119685	0	0	0	0	0	0
TaMYB376	0.015953	0	0	0	0	0	0	0.0157232	0	0	0.011733	0.0271318	0	0
TaMYB377	0.0164872	0.0171393	0	0	0	0	0	0	0.0130214	0	0	0	0	0
TaMYB378	0	0.0191735	0	0	0	0	0	0	0	0	0	0	0	0.0122658
TaMYB379	0.0957406	0.232176	0.0386379	0.0800542	0.137618	0.0606587	0.0208954	0.0378418	0.0757285	0.0458713	0.0983154	0.0651131	0.0504187	0.0634301
TaMYB380	0	0	0	0	0.0865267	0	0	0	0	0	0	0	0	0.0492709
TaMYB381	0	0	0.0717201	0.102817	0	0	0.0322996	0.0139392	0	0	0	0	0	0
TaMYB382	0.0315275	0	0	0.100761	0.374758	0.234157	0	0.0651253	0.100474	0.159506	0.0457784	0	0.0212921	0.0607988
TaMYB383	0.116359	0.0602943	0	0	0.0522468	0.0911849	0	0.0191669	0.0613668	0	0.156441	0.0329726	0.149745	0.148401
TaMYB384	2.27539	1.62997	0.275241	0.202232	0.205097	0.197534	0	0.0482735	3.0483	2.0969	2.34743	1.82803	0.0514944	0.0985288
TaMYB385	3.16149	2.43931	0.396542	0.529193	8.30126	8.11321	1.74299	1.21546	1.78361	1.8901	2.15711	1.68218	4.34795	5.44834
TaMYB386	0.000370496	0.000361695	0.000132846	0.326985	0.306303	0.159907	0.000377583	0.12693	3.0824e-05	3.91347e-05	0.000201832	0.170603	0.0715879	8.52385e-05
TaMYB387	0.0199836	0.0206969	0.020149	0	0.0358576	0.0313109	0	0	0	0.017964	0.0146476	0	0	0.0264242
TaMYB388	0.0534623	0.083643	0.265408	0.290715	0.181792	0.189105	0.430512	0.341785	0	0	0.0105577	0.0341047	0.0382813	0.098824
TaMYB389	0	0	0	0	0	0	0	0	0	0	0	0	0	0
TaMYB390	0	0	0.0144364	0.0295719	0	0	0	0	0	0	0	0	0	0
TaMYB391	0.0373875	0.0193876	0	0	0	0	0	0	1.75912	1.41227	0.164604	0.174819	0	0.024798
TaMYB392	0	0	0	0	0	0	0	0	0	0	0	0	0	0
TaMYB393	0	0	0	0	0	0	0	0	0	0	0	0	0	0
TaMYB3R1	0	0	0	0	0	0	0	0.00687678	0	0	0	0	0	0
TaMYB3R2	0.139324	0.28789	0.427909	0.486228	0.430981	0.398122	0.813691	0.620399	0.570395	0.721151	2.70591	2.0125	1.08474	1.52763
TaMYB3R3	0.473521	0.609745	0.0829193	0.0584	0.517705	0.445757	0.0299131	0.0401227	0.0462071	0.0234882	0.0992763	0.0675388	0.0634816	0.0709377
TaMYB3R4	1.8183	1.85723	0.60931	0.783663	1.4378	1.40598	1.03902	0.924265	1.75259	1.74317	2.17528	1.53879	1.41798	2.1281
TaMYB3R5	0.0192146	0	0	0	0.0455214	0	0	0	0	0	0	0	0	0.00585616
TaMYB3R6	0.0395333	0.0426278	0.0667796	0.150095	0.173171	0.217543	0.185732	0.252476	0.274252	0.181499	0.789266	0.435191	0.397353	0.50257
TaMYB3R7	0.123036	0.198324	0.154115	0.109424	0.215803	0.0975603	0.044115	0.143501	0.0172697	0.0205925	0.0241558	0.0223316	0	0.0186849
TaMYB3R8	4.08527	4.24165	2.29744	2.11421	3.62268	3.46342	2.70924	2.94741	3.52402	3.53434	4.98527	4.09938	3.6796	5.03909
TaMYB3R9	0.0349752	0.0073459	0.0142465	0.0358693	0.152337	0.176516	0.0606088	0.0342243	0.0604474	0.0189577	0.0984927	0.0773899	0.0716418	0.0713165
TaMYB3R10	0.109504	0.0924095	0.10701	0.130209	0.181723	0.154993	0.199712	0.270508	0.411166	0.462165	1.00713	0.716935	0.501275	0.697014
TaMYB3R11	0.512514	0.566208	0.229819	0.151775	0.356442	0.602157	0.343271	0.234325	0.448783	0.31997	0.627245	0.382763	0.316274	0.35736
TaMYB3R12	1.38687	1.4135	0.527449	0.627759	0.678988	0.973492	0.680643	0.811996	1.54306	1.33727	2.20196	1.57826	1.63221	2.13576

## Sheet: Cold-TPM
Table S5 the expression data of MYBs in wheat under cold stress
Gemne ID	4℃-R3	4℃-R2	4℃-R1	23℃-R3	23℃-R2	23℃-R1
TaMYB1	0	0	0	0	0	0
TaMYB2	24.5533	23.1146	24.6732	26.8174	33.0636	30.5514
TaMYB3	0	0	0	0.0331352	0.0262548	0
TaMYB4	0.0325241	0	0	0	0.0754795	0.0919365
TaMYB5	0	0	0	0	0	0
TaMYB6	0	0	0	0	0.0261664	0.234826
TaMYB7	0	0	0	0	0.0254517	0
TaMYB8	0.186222	0	0	0	0	0
TaMYB9	0	0	0	0	0	0
TaMYB10	0.347441	0.334062	0.305879	1.46192	1.21824	1.07199
TaMYB11	6.1669	7.35997	6.55847	2.64274	3.56797	3.92962
TaMYB12	0.0519189	0.194135	0.270747	0.159297	0.152939	0.227853
TaMYB13	0.52674	0.39392	0.324634	1.2606	1.08407	1.05349
TaMYB14	0.119718	0.212413	0.18853	0.348599	0.418922	0.671546
TaMYB15	0	0	0	0	0	0
TaMYB16	0.266223	0.101411	0.18479	1.22507	1.3158	1.25532
TaMYB17	0	0	0	0	0	0
TaMYB18	0.0406359	0.0304214	0.057778	0.0249319	0.0100929	0.0222955
TaMYB19	0.121555	0.165506	0.0522671	0	0.104542	0.0692314
TaMYB20	4.18177	4.12161	4.33229	0.725292	1.02916	1.15208
TaMYB21	0.838899	1.34443	0.994436	0.367739	0.524742	0.427283
TaMYB22	0.490747	0.302222	0.40651	1.05019	1.22794	1.25515
TaMYB23	0.000645182	0	0	0.000831658	0	0
TaMYB24	0.367633	0.520215	0.313351	0	0.0133915	0.120852
TaMYB25	0.232886	0.0696617	0.0883131	0.0857381	0.0737592	0.110752
TaMYB26	0	0	0	0	0	0
TaMYB27	0	0.105205	0.0666867	0	0.0455716	0.0257272
TaMYB28	0.284239	0.425194	0.69384	0.174464	0.121131	0.0779429
TaMYB29	0	0	0	0	0	0
TaMYB30	0.058795	0.175887	0.0278776	0	0.0143006	0.0645012
TaMYB31	0	0	0	0	0	0
TaMYB32	0	0	0	0	0.0114793	0
TaMYB33	4.66434	4.25977	3.47405	4.61917	6.49101	6.09196
TaMYB34	0	0	0	0	0.0151054	0
TaMYB35	0.240425	0.0799228	0.135072	0.021858	0.133487	0.175945
TaMYB36	0	0	0	0	0	0
TaMYB37	0	0	0	0	0	0
TaMYB38	0	0	0	0	0	0
TaMYB39	0	0	0	0	0	0
TaMYB40	0	0	0	0	0	0
TaMYB41	0	0	0	0	0	0
TaMYB42	0.179974	0.201877	0.277248	0.552141	0.721315	0.789916
TaMYB43	0.457179	0.108458	0.273768	0.0593287	0.0171214	0
TaMYB44	0	0	0.0347078	0	0	0
TaMYB45	0.687843	0.928481	0.848218	1.2998	1.85458	1.96224
TaMYB46	0.108248	0.0404769	0.0256602	0.0332135	0.0131585	0.0296905
TaMYB47	0.102642	0.229375	0.193107	0.310545	0.266233	0.249492
TaMYB48	0	0	0	0	0	0
TaMYB49	0	0	0	0	0	0
TaMYB50	2.49341e-06	0.767408	0.581213	0.333626	0.368826	0.370518
TaMYB51	0.0877204	0.0656054	0.249725	0.192504	0.0978136	0
TaMYB52	0	0	0	0	0	0
TaMYB53	0.967035	0.760094	0.513915	0.662783	0.808425	1.15143
TaMYB54	0.546226	0.665559	0.578514	0.524921	0.534108	0.478224
TaMYB55	0	0	0	0	0	0
TaMYB56	0.400937	0.446652	0.349618	0.654337	1.14557	0.582131
TaMYB57	0	0.041157	0.0260917	0	0.0133807	0.0301888
TaMYB58	0.053618	0.0827918	0.10168	0.0329027	0.0392884	0.0588261
TaMYB59	14.0553	16.4071	15.0148	12.3316	13.4872	18.8745
TaMYB60	0	0	0	0	0	0
TaMYB61	0	0	0	0	0	0
TaMYB62	1.50467	1.38512	1.92317	0.142173	0.113186	0.126877
TaMYB63	0.998111	1.09284	0.878426	2.18694	2.56064	1.60388
TaMYB64	0	0	0	0	0	0
TaMYB65	2.12814	2.37134	2.47011	2.46451	2.62538	2.82037
TaMYB66	0.385757	0.476342	0.286075	0.619049	0.806851	1.04841
TaMYB67	0.311142	0.387807	0.147667	0.147959	0.205436	0.191111
TaMYB68	10.0015	10.7589	9.82319	7.59234	11.006	10.6981
TaMYB69	1.33056	0.774322	0.958882	0.352067	0.239782	0.219386
TaMYB70	0.399926	0.25708	0.324454	0.0409097	0.138391	0.329019
TaMYB71	1.25844	1.50542	1.41199	0.705013	0.818553	1.01247
TaMYB72	0	0	0.215713	0	0.202334	0
TaMYB73	2.00941	2.82723	2.57777	5.2373	5.91105	7.00025
TaMYB74	0.830694	1.55329	1.10347	0.917926	0.648086	0.819825
TaMYB75	0	0	0.0381634	0	0	0
TaMYB76	0.0497781	0.0744509	0.0235973	0	0	0
TaMYB77	0	0	0	0	0	0
TaMYB78	4.29154	5.65314	5.0102	1.56917	2.03156	1.79898
TaMYB79	18.2085	14.5648	19.2658	28.4154	30.7527	33.0816
TaMYB80	1.45283	1.18107	1.15161	0.0775346	0.0922229	0
TaMYB81	0	0	0	0	0	0
TaMYB82	0.148352	0	0	0	0	0
TaMYB83	0.553818	0.47263	0.474532	0.0321506	0.12757	0.185147
TaMYB84	6.37399	5.61265	5.97839	4.99917	5.79681	6.85317
TaMYB85	4.03594	3.70826	4.02753	0.0670605	0.0265692	0
TaMYB86	0	0.0974388	0	0	0.0158537	0
TaMYB87	2.56689	2.61454	2.94815	0.4795	0.84761	0.675915
TaMYB88	3.09032	3.28186	2.7586	2.44314	3.66737	2.21468
TaMYB89	0.706143	0.528111	0.418523	0.144452	0.500952	0.258225
TaMYB90	1.29904	1.32481	1.53986	1.84809	2.56365	2.36769
TaMYB91	0	0	0	0.12722	0.0515134	0
TaMYB92	3.7229	3.30688	2.99289	3.58473	4.75336	2.76309
TaMYB93	3.15267	2.01729	2.95487	0	0.0251768	0
TaMYB94	0	0	0	0	0	0
TaMYB95	0	0	0	0	0	0
TaMYB96	0	0	0	0	0	0
TaMYB97	0	0	0	0	0	0
TaMYB98	0	0	0	0	0	0
TaMYB99	0	0.151228	0	0	0	0
TaMYB100	0	0	0	0	0	0
TaMYB101	0	0	0	0	0	0
TaMYB102	0.0719513	0.0538165	0	0	0	0
TaMYB103	0	0	0	0	0	0
TaMYB104	0	0	0	0	0	0
TaMYB105	0	0	0	0	0	0
TaMYB106	0	0	0	0	0	0
TaMYB107	0.0672406	0.0502913	0	0	0	0
TaMYB108	0	0	0	0	0	0
TaMYB109	0	0	0	0	0	0
TaMYB110	0	0	0	0	0	0
TaMYB111	0	0	0	0	0	0
TaMYB112	0	0	0	0	0	0
TaMYB113	0.81332	0.886004	0.885987	1.01187	1.55566	0.978283
TaMYB114	0	0.0880185	0	0	0	0
TaMYB115	0	0	0	0	0	0
TaMYB116	0	0	0	0.0412295	0	0
TaMYB117	0	0.0345269	0	0	0.0448651	0
TaMYB118	0	0	0	0	0	0
TaMYB119	1.04332	0.656706	0.851033	0.0460118	0.236	0.0817376
TaMYB120	0	0	0	0	0	0
TaMYB121	0.309373	0.506581	0.806904	0	0.0673955	0.0379534
TaMYB122	0	0.0553214	0	0.0453993	0	0
TaMYB123	2.09675	2.83293	2.36614	4.32726	4.05472	4.64853
TaMYB124	0.321914	0.466954	0.580832	0.553563	0.379154	0.305577
TaMYB125	0	0	0	0	0.083192	0
TaMYB126	0	0	0.0819287	0.0608693	0.0874187	0.118544
TaMYB127	0	0	0	0	0	0
TaMYB128	0	0	0	0	0	0
TaMYB129	0.0916947	0	0	0	0	0
TaMYB130	0	0	0	0	0	0
TaMYB131	0	0	0	0	0	0
TaMYB132	0	0	0	0	0	0
TaMYB133	0	0	0	0	0	0
TaMYB134	0	0	0	0	0	0
TaMYB135	29.0338	29.9673	31.4133	28.1023	30.1388	34.4493
TaMYB136	0	0	0	0	0	0
TaMYB137	0.182338	0.170803	0.0765964	0.226641	0.478396	0.481124
TaMYB138	0	0	0	0	0	0
TaMYB139	0.108107	0	0	0.10583	0	0
TaMYB140	0	0	0	0	0	0
TaMYB141	0	0.0453678	0	0	0	0
TaMYB142	0.165629	0.536759	0.317485	0.986275	0.86447	0.902135
TaMYB143	0.400658	0	0.0701051	0.0430577	0.166132	0
TaMYB144	0	0	0	0.0651954	0.0145181	0.0296391
TaMYB145	0.209733	0.0784237	0.223718	0.514802	0.650013	0.408139
TaMYB146	0.450492	0.256805	0.20933	0.452955	0.545689	0.573261
TaMYB147	0.0627709	0.0500128	0.0339079	0.144028	0.0386737	0.0887041
TaMYB148	0	0	0	0	0	0
TaMYB149	0.219256	0.10525	0.0544288	0.24776	0.302223	0.306452
TaMYB150	0.161335	0	0.0766142	0	0	0
TaMYB151	0	0.030842	0.0195482	0.0253057	0.0200296	0
TaMYB152	0.112696	0	0.0243923	0	0.0758439	0
TaMYB153	2.5757	3.11445	1.71421	1.08193	1.5597	1.62526
TaMYB154	2.59277	3.55747	3.57182	4.89495	4.56501	5.09425
TaMYB155	0.774487	0.950351	0.844421	0.548712	0.532635	0.511467
TaMYB156	0.350088	0.370291	0.156714	0.475915	0.354548	0.337842
TaMYB157	0.10902	0.0407656	0.103373	0	0.0146143	0
TaMYB158	0	0	0	0	0	0
TaMYB159	0.0538278	0	0.0142214	0	0.0130861	0
TaMYB160	0	0	0	0	0	0
TaMYB161	0	0	0	0	0	0
TaMYB162	0	0.0430516	0.0272938	0	0.0279997	0
TaMYB163	0	0	0	0	0.0188037	0
TaMYB164	0	0	0	0	0	0
TaMYB165	0	0	0	0	0.0107248	0.0242258
TaMYB166	1.15485	0.412854	1.49522	2.63576	2.77267	3.48999
TaMYB167	0	0	0	0	0.0158688	0
TaMYB168	0.109978	0.164497	0.135573	0.0337448	0.16044	0.0960188
TaMYB169	0.204758	0.193754	0.25685	0.115556	0.0747432	0.0636636
TaMYB170	0	0	0	0	0	0
TaMYB171	0	0	0	0	0	0
TaMYB172	0	0	0	0	0.0165968	0
TaMYB173	0	0	0	0	0.0347388	0.0310574
TaMYB174	0.389966	0.256339	0.329944	0.632223	0.763283	0.502002
TaMYB175	0.266495	0.149334	0.309507	0.0612669	0.0179526	0
TaMYB176	0	0	0	0	0	0
TaMYB177	1.02861	0.769309	0.640208	0.868033	0.829187	1.02257
TaMYB178	0	0	0	0	0	0
TaMYB179	0	0	0.0263449	0.0340993	0	0
TaMYB180	0.0551213	0.041223	0.104534	0.135304	0.0536091	0.0302371
TaMYB181	0	0	0	0	0	0
TaMYB182	0	0	0	0	0	0
TaMYB183	0.193881	0.143917	0.162991	0.0633837	0.0708573	0.096089
TaMYB184	0.0695513	0	0	0.0853788	0.0508038	0
TaMYB185	0	0	0.0269551	0	0.0138254	0
TaMYB186	0	0.0953614	0	0.156507	0.139624	0.0699345
TaMYB187	0.000206676	0.000174412	0.000129915	0.000200606	0.000100241	0.000205597
TaMYB188	0.569005	0.447436	0.572542	0.483804	0.592352	0.718576
TaMYB189	0	0	0	0	0	0
TaMYB190	0	0	0	0	0	0
TaMYB191	0.652822	0.505736	0.437244	0.603639	0.812163	0.651434
TaMYB192	0	0	0	0	0.0143006	0
TaMYB193	0	0	0	0.0321506	0	0
TaMYB194	0	0	0	0	0	0
TaMYB195	16.0595	15.1079	18.1703	6.7996	7.84195	8.91514
TaMYB196	0.00102872	0	0	0.148098	0	0
TaMYB197	0.962437	1.17788	1.28082	0.219184	0.555088	0.199549
TaMYB198	0.293886	0.27095	0.170741	0.0414726	0.12288	0.185299
TaMYB199	1.35633	1.12573	0.990886	0.858616	0.580021	0.516882
TaMYB200	7.3265	4.72401	6.02325	8.40893	8.97294	9.97295
TaMYB201	0.237954	0.254212	0.0907167	0.217878	0.233118	0.251287
TaMYB202	2.92342	2.44494	2.54981	2.405	2.09564	2.29625
TaMYB203	0	0	0	0	0	0
TaMYB204	0	0	0	0	0	0
TaMYB205	6.94756	6.03119	6.56655	10.5095	12.2241	11.6329
TaMYB206	0	0	0	0	0	0
TaMYB207	0.122619	0.0717447	0.0290716	0	0.0745793	0.100886
TaMYB208	39.8203	48.2662	49.6381	0.86693	1.13415	0.956462
TaMYB209	0	0	0	0	0	0
TaMYB210	0	0	0	0	0	0
TaMYB211	0	0	0.0584874	0	0	0
TaMYB212	4.87418	4.46775	4.53085	3.66816	4.22064	3.95741
TaMYB213	17.8737	19.2516	15.8014	10.1142	12.5796	12.4633
TaMYB214	0.708723	0.937054	0.60274	0	0.0906885	0.0658839
TaMYB215	0	0	0	0	0	0
TaMYB216	0.086589	0.0408303	0.0517688	0.158491	0.039822	0.112008
TaMYB217	0.291722	0.29029	0.174706	0.10742	0.0919278	0.173253
TaMYB218	8.3773	7.76391	8.18648	12.8407	15.1226	16.2511
TaMYB219	0.123559	0.154232	0.264828	0.11208	0.130406	0
TaMYB220	0	0	0	0	0	0
TaMYB221	0.852976	1.09287	0.98885	0.562081	0.53235	0.211369
TaMYB222	3.50652	3.03779	2.82449	2.35908	3.51822	1.67841
TaMYB223	0.370135	0.593151	0.526426	0.0648946	0.154244	0.203046
TaMYB224	1.5758	0.763457	0.797561	1.94507	2.43751	2.60444
TaMYB225	0	0	0.0286372	0	0	0
TaMYB226	2.36059	1.98011	2.5802	1.52425	2.36225	1.24568
TaMYB227	4.33849	5.37643	5.6149	7.99256	8.41987	8.8265
TaMYB228	0	0	0	0	0	0
TaMYB229	1.4806	1.91647	2.02296	0.908609	1.00252	0.812168
TaMYB230	0	0	0.241768	0	0	0.234122
TaMYB231	0	0	0	0	0	0
TaMYB232	0	0.0563909	0.0975752	0.252559	0.453189	0.83624
TaMYB233	0	0	0.061432	0.40281	0.348525	0.322927
TaMYB234	0.0427303	0.0319532	0.121518	0.290907	0.364515	0.328216
TaMYB235	0	0.0456091	0.0289168	0.23649	0.298265	0.3345
TaMYB236	2.56537	3.78127	3.9493	0.969427	0.697939	0.81181
TaMYB237	0	0	0	0	0	0
TaMYB238	0.202184	0.0755998	0.0239618	0	0.0614217	0
TaMYB239	0	0.189668	0	0	0	0.104322
TaMYB240	0	0	0	0	0	0
TaMYB241	0	0.085247	0.0540444	0	0.0277199	0
TaMYB242	0	0	0	0	0.0112618	0.0254327
TaMYB243	0	0	0	0	0.0147571	0
TaMYB244	0	0	0	0.0271278	0	0
TaMYB245	0.64942	0.183736	0.0823889	0	0.0541089	0
TaMYB246	0	0	0	0	0	0
TaMYB247	0.833369	0	0.273939	0	0	0
TaMYB248	0.0744421	0	0	0	0	0.0408246
TaMYB249	3.7819	3.31022	3.83446	9.87442	8.93002	9.25046
TaMYB250	0.554018	0.597334	0.654958	0.277186	0.384173	0.435863
TaMYB251	0	0	0	0	0.0161303	0
TaMYB252	0.0414186	0	0.0785227	0.144959	0.177713	0.0227247
TaMYB253	0	0	0	0	0	0
TaMYB254	0	0	0	0	0	0
TaMYB255	0	0	0	0	0	0
TaMYB256	0	0	0	0	0	0
TaMYB257	0	0	0	0	0	0
TaMYB258	0	0	0	0	0.0370761	0.0417265
TaMYB259	0	0	0	0.0527161	0	0
TaMYB260	25.829	24.7407	26.6955	38.218	39.541	44.428
TaMYB261	0	0	0.050603	4.37669e-08	0	0
TaMYB262	0.250717	0.269174	0.249608	0.135783	0.219122	0.122993
TaMYB263	0	0	0	0	0	0
TaMYB264	0	0.0626613	0.0794925	0.0723072	0	0
TaMYB265	0	0	0.0229653	0	0	0
TaMYB266	0	0	0	0	0	0
TaMYB267	0.646745	0.439716	0.526076	0.789815	0.938151	0.930213
TaMYB268	0.796746	0.883244	0.450751	0.372369	0.687153	0.729578
TaMYB269	0.310088	0.496891	0.419939	0.244622	0.222301	0.172067
TaMYB270	0.352527	0.0376615	0.0716219	0.0618054	0.114005	0.168451
TaMYB271	0.504348	0.565751	0.573816	0.804649	0.710918	0.81539
TaMYB272	0.993621	1.49461	1.19681	0.225915	0.204552	0.292431
TaMYB273	0.0899281	0	0	0.027589	0	0
TaMYB274	0.338186	0.404704	0.384921	0.456648	0.609221	0.554206
TaMYB275	0.11305	0.164261	0.337278	0.559862	0.517744	0.552848
TaMYB276	0.233957	0.116665	0.11098	0	0	0
TaMYB277	0	0.0306764	0	0.0251698	0.00996085	0.0675242
TaMYB278	0.358025	0.323722	0.205605	0.0665318	0.0808555	0.169811
TaMYB279	2.65002	3.62182	3.10282	0.697478	0.710125	1.32212
TaMYB280	0.91152	0.954407	0.812144	0.261058	0.502634	0.466648
TaMYB281	0.305789	0.313167	0.528051	0.195119	0.13252	0.107107
TaMYB282	0.000448835	0.000852988	0.000898424	0.274507	0.907428	0.000658914
TaMYB283	0.177111	0.30598	0.18066	0.0935153	0.0556762	0
TaMYB284	0.314839	0.196209	0.298518	0.128799	0.196159	0.220664
TaMYB285	0	0	0	0	0	0
TaMYB286	0	0	0.0368464	0	0	0
TaMYB287	0.0905196	0.169227	0.180482	0.249935	0.27485	0.345958
TaMYB288	0	0	0	0	0	0
TaMYB289	0	0.0442363	0.0280456	0	0.0287743	0.0973335
TaMYB290	0	0	0	0	0	0
TaMYB291	0	0	0	0	0	0
TaMYB292	5.78839	5.77123	5.63465	14.3148	13.416	15.0585
TaMYB293	0	0	0	0	0	0.0336887
TaMYB294	0.45964	0.934298	0.541694	0.23637	0.612509	0.428221
TaMYB295	0.197557	0.149485	0.145157	0.0838541	0.0961315	0.0917087
TaMYB296	0	0	0	0	0	0
TaMYB297	0	0	0	0.037593	0	0
TaMYB298	0	0	0	0	0	0
TaMYB299	0	0	0	0	0	0
TaMYB300	0	0	0	0	0	0
TaMYB301	0	0	0	0.0344613	0	0
TaMYB302	0	0	0	0	0	0
TaMYB303	0.0643636	0.319541	0.277916	0.032775	0.0397661	0.029299
TaMYB304	0	0	0	0	0	0
TaMYB305	0.950277	1.36079	0.879776	0.515402	1.05169	0.767552
TaMYB306	0	0	0	0	0	0
TaMYB307	0.0551213	0.082446	0.0784006	0	0.0134023	0
TaMYB308	0	0	0	0	0	0
TaMYB309	0	0	0	0	0	0
TaMYB310	0.452268	0.20679	0.126307	0.0631785	0.0834747	0.0511396
TaMYB311	0.135808	0	0	0.142781	0.0731992	0.186213
TaMYB312	0.169854	0	0.107376	0.173725	0.192755	0.186345
TaMYB313	0	0	0	0	0	0
TaMYB314	0.391157	0.91983	0.867031	0.706211	1.01161	0.898149
TaMYB315	0.448848	0.481459	0.261948	0.187271	0.346532	0.292023
TaMYB316	0	0	0	0	0	0
TaMYB317	0	0	0	0	0	0
TaMYB318	0.530154	0.148693	0.327406	0.543438	0.720622	0.804546
TaMYB319	0	0	0	0.0427326	0.0169518	0.0381836
TaMYB320	1.32839	2.95356	2.20598	1.46221	1.68761	2.76362
TaMYB321	0	0	0	0	0	0
TaMYB322	6.27357	5.15841	5.89639	3.39507	4.3566	4.62431
TaMYB323	0.134506	0.219917	0.222517	0.183046	0.304926	0.375514
TaMYB324	3.44439	4.79731	3.91923	0.711446	0.534887	0.832749
TaMYB325	0.54744	1.11139	0.732441	0.0776773	0.13859	0.242971
TaMYB326	0.260163	0.244169	0.414172	0.103303	0.11273	0.154963
TaMYB327	4.75956	5.63747	5.7969	5.59558	6.2153	5.49176
TaMYB328	1.29911	1.04446	0.999939	0.0797322	0.284553	0.285014
TaMYB329	0.420718	0.516997	0.704312	0.435391	0.616484	0.510494
TaMYB330	2.0502	2.25289	2.38855	1.76788	1.54548	1.77753
TaMYB331	0	0	0	0	0	0
TaMYB332	0	0.0931548	0.118248	0	0	0
TaMYB333	0	0	0	0	0	0
TaMYB334	0	0	0	0	0	0
TaMYB335	0	0	0	0	0	0.0453817
TaMYB336	0.309181	0.0553123	0.171002	0.189724	0.125247	0.282685
TaMYB337	0.623674	0.530938	0.548219	0	0	0
TaMYB338	1.19489	1.4275	1.47215	0.0488131	0.13566	0.218025
TaMYB339	0	0	0	0	0	0
TaMYB340	0	0	0	0	0	0
TaMYB341	0	0	0	0	0	0
TaMYB342	3.60758	4.37394	4.29462	0.589485	0.984223	1.13954
TaMYB343	0.577747	0	1.33955e-09	6.37379	7.17085	8.24249
TaMYB344	0.877412	0.873894	0.824355	0	0.0444064	0.0931888
TaMYB345	0	0	0	0	0	0
TaMYB346	0	0	0	0	0	0.196039
TaMYB347	0.125394	0.126781	0.20992	0	0.0314246	0.0607235
TaMYB348	13.3422	12.7336	12.5014	13.1338	16.9527	18.7284
TaMYB349	0.478223	0.346952	0.401484	0.108618	0.0314911	0.0647223
TaMYB350	0.121536	0	0.0288145	0	0.0591334	0
TaMYB351	2.18862	3.216	2.42266	1.12805	0.976088	0.589123
TaMYB352	0	0	0	0	0	0
TaMYB353	3.6475	3.44017	3.16923	2.688	4.34743	2.54372
TaMYB354	0.143384	0.28718	0.101903	0.131899	0.0520408	0.0393663
TaMYB355	0.890501	1.83142	1.6888	3.30032	3.43313	3.54848
TaMYB356	0.326628	0.244291	0.185873	0.391093	0.440178	0.214977
TaMYB357	2.08023	1.72578	1.61575	0.906721	1.41798	0.929873
TaMYB358	5.21428	4.7745	5.60674	8.48421	7.60065	8.65102
TaMYB359	0	0	0	0	0	0.0288515
TaMYB360	0	0	0	0	0	0
TaMYB361	3.00544	2.28928	2.35047	0.785553	1.55099	1.0075
TaMYB362	0.266875	0	0.234118	0.492833	0.592087	0.539806
TaMYB363	0	0	0	0	0	0
TaMYB364	0	0	0.0354634	0.196098	0.177418	0.382235
TaMYB365	0	0	0	0	0	0
TaMYB366	0	0	0	0.0905065	0.0359159	0
TaMYB367	0.0768533	0.0639641	0.109366	0.745204	0.982063	0.875033
TaMYB368	0.193587	0.158244	0.0612012	1.16371	1.22194	1.17958
TaMYB369	0.118706	0.288933	0.140713	1.12917	1.26355	1.50622
TaMYB370	3.20279	2.50711	3.3752	0.448996	0.727061	0.728981
TaMYB371	0	0	0.0293598	0.0379992	0.0301288	0.0339613
TaMYB372	0.0583958	0.262038	0.0553762	0.179185	0.24145	0.288287
TaMYB373	0	0.103518	0	0.194109	0.168417	0.189767
TaMYB374	0.0594554	0.0444658	0	0	0	0.0326126
TaMYB375	0	0	0	0	0	0
TaMYB376	0	0	0	0	0	0
TaMYB377	0	0	0.0242651	0	0.0124405	0
TaMYB378	0	0	0	0	0	0
TaMYB379	0.0583958	0	0	0	0	0
TaMYB380	0	0	0.0572241	0.111096	0.0880742	0
TaMYB381	0	0	0	0	0	0
TaMYB382	0.10079	0	0.0635489	0.0545564	0	0.194871
TaMYB383	0.0590472	0.0883208	0	0.108711	0.18671	0.0647778
TaMYB384	2.38326	2.06818	2.97565	0.0645606	0.0256819	0
TaMYB385	2.46798	2.45788	2.63061	4.29739	3.45781	3.17631
TaMYB386	0.00114795	0.421085	0.347622	0.000126307	0.000331373	0.348341
TaMYB387	0.0606074	0.0453278	0.0574765	0	0.0147441	0.033244
TaMYB388	0	0	0.0200906	0.0260076	0.0823485	0.0232563
TaMYB389	0	0	0	0	0	0
TaMYB390	0	0	0	0	0	0
TaMYB391	0	0	0	0	0	0
TaMYB392	0	0	0.0433369	0	0	0
TaMYB393	0	0	0	0	0	0
TaMYB3R1	0.139843	0.0697045	0.106015	0.107254	0.141118	0.12508
TaMYB3R2	6.0729	5.32953	5.89383	1.47444	2.16068	1.82437
TaMYB3R3	0	0.0669867	0.0462846	0.0750045	0.0721011	0.0246619
TaMYB3R4	2.44016	2.8704	2.57638	2.46678	2.9545	2.85166
TaMYB3R5	0	0	0	0	0	0.0433155
TaMYB3R6	1.35674	1.33198	1.27148	0.998096	1.23124	0.640339
TaMYB3R7	0.106738	0.0365598	0.0423638	0.109695	0.141218	0.13438
TaMYB3R8	9.05252	8.19531	8.14269	5.13948	6.72181	4.54912
TaMYB3R9	0.04641	0.0867486	0.0703461	0.0355555	0.0957368	0.0155514
TaMYB3R10	1.78427	2.37927	2.36643	0.766187	1.06372	1.05377
TaMYB3R11	0	0.065528	0.0386681	0.0202249	0.141523	0.0816917
TaMYB3R12	3.26636	3.18806	2.97341	2.29606	3.18357	2.16498

## Sheet: Pi-starvation-TPM
Table S5 the expression data of MYBs in wheat under Pi-starvation environment
Gemne ID	Pi_10dps_root-R3	Pi_10dps_root-R2	Pi_10dps_root-R1	CK_root-R3	CK_root-R2	CK_root-R1	Pi_10dps_shoot-R3	Pi_10dps_shoot-R2	Pi_10dps_shoot-R1	CK_shoot-R3	CK_shoot-R2	CK_shoot-R1
TaMYB1	0	0	0	0	0	0	0	0	0	0	0	0
TaMYB2	349.42	296.433	443.787	330.334	242.468	290.641	18.3875	28.863	29.7951	18.2692	17.7966	22.0868
TaMYB3	0.592833	0.6789	0.272523	0.61834	0	0.543413	0.147545	0	0.129246	0	0	0
TaMYB4	0.927319	0	0	0	1.49428	0	0	0	0	0	0	0
TaMYB5	0	0	0	0	0.341594	0	0	0	0	0	0	0
TaMYB6	0	0	0	0	0.344692	0	0	0.440087	0.257365	0	0	0
TaMYB7	0	0	0	0.149908	0	0	0.988887	0.899304	0.877076	0.200533	0.0722985	0.360746
TaMYB8	0	0	0	0	0	0	0	0	0	0	0	0
TaMYB9	1.13879	1.32421	2.22137	1.0693	0.811869	0.178686	0	0	0	0	0	0
TaMYB10	1.45409	1.32031	1.7745	1.70598	1.46023	1.72332	1.90125	1.1484	0.950117	1.42446	1.50771	0.864149
TaMYB11	3.69203	3.41963	5.13263	2.18351	4.79253	3.88826	1.10539	2.80537	3.62876	2.5311	2.43663	2.71644
TaMYB12	0.760256	0.828448	0	0.594682	0.508825	1.59259	0.425625	0.431178	0.248505	1.39186	0.948369	1.05493
TaMYB13	0.771229	2.17437	0.752761	0.754102	2.09894	2.42164	1.87117	1.14744	0.378201	1.41249	0.80017	1.08476
TaMYB14	2.28585	1.35893	0.885753	0.650296	0.9266	2.85674	1.22524	1.62489	0.543986	1.69047	1.17701	0.825039
TaMYB15	0	0	0	0	0.385282	0.166481	0.158475	0	0.138875	0.222633	0.24038	0.0842575
TaMYB16	3.75257	6.63888	2.43838	3.9011	5.0317	2.78323	1.4061	0.846294	0.637191	1.665	1.28757	1.83508
TaMYB17	1.10667	0.20118	0.539117	0.649762	0.738352	0.650656	0	0	0	0	0.104878	0.110459
TaMYB18	1.70447	2.35724	2.42221	3.32756	2.06626	2.07942	0.166609	0.110737	0	0.0870338	0	0
TaMYB19	2.62202	2.70959	1.96425	1.23122	0.633752	1.01502	0.225922	0.150136	0.178686	0.105675	0	0.160077
TaMYB20	4.89517	8.08103	2.29191	3.92834	3.86017	6.86127	16.1168	12.5449	9.16219	12.9192	10.4133	13.147
TaMYB21	0	0.159224	0	0.171434	0.390638	0	2.21391	3.4293	1.86539	2.87704	2.69234	3.91817
TaMYB22	0.329111	0	0	0.128687	0	0.129235	3.27355	4.38041	5.19575	3.33531	3.24827	3.63792
TaMYB23	0.41433	0	0.00235793	0	0.00549979	0.00201795	0.000778781	0	0.00201429	0	1.03713e-06	1.13522e-05
TaMYB24	3.72806	6.76518	3.54008	5.77108	6.83569	6.91231	0.801558	0.326866	0.791057	0.105589	0.228218	0
TaMYB25	0.682562	1.05159	0.915854	0.40036	0.304766	0.615919	0.0636471	0.19011	0	0.0890142	0.321495	0.33773
TaMYB26	0	0	0	0	0	0	0	0	0	0	0	0
TaMYB27	0	0	0	0.134358	0	0	0.932793	1.91141	0.897481	1.75418	0.879916	1.30092
TaMYB28	0.518836	0.565803	0.252845	3.39478	3.42142	3.02723	0.19409	0.0969509	0.340619	0.137038	0.0982431	0
TaMYB29	0	0	0	0	0	0	0.0855763	0	0	0.120442	0	0
TaMYB30	2.57222	4.21225	2.8703	1.17763	2.64092	1.34984	0.368433	0.508784	0.703911	0.820823	0.591353	0.512517
TaMYB31	0.218343	0.299671	0.592826	1.26732	0.762979	0.583008	0	0.0753718	0.132482	0	0.0764409	0.160726
TaMYB32	1.55776	1.91091	0.507033	0.270735	0.463654	1.01819	0	0.0642886	0.113036	0	0.195687	0.0685268
TaMYB33	53.2647	63.7755	41.2256	43.8358	40.0358	37.7399	24.1637	19.0923	22.1625	11.7483	8.08564	10.0599
TaMYB34	0	0	0	0	0	0	0.169611	0.0846171	0.148695	0	0	0
TaMYB35	3.26837	3.98242	0.978361	1.78136	2.14187	1.95187	0.379864	0.255094	0.17032	0.768433	0.501255	0.206336
TaMYB36	0.70153	1.01976	0.228043	0	0.625033	0.366884	0	0	0	0	0	0
TaMYB37	0.476466	0.519478	0	0	0.212222	0.186873	0	0	0	0	0	0
TaMYB38	0.793667	3.2699	0.599222	2.2779	2.35446	1.58702	0	0	0	0	0	0
TaMYB39	0	0.546749	0	0	0.223231	0	0	0	0	0.132271	0	0
TaMYB40	2.67312	2.91393	1.30372	0.871494	0.992748	0.349559	0	0	0	0	0	0
TaMYB41	0.2214	0.160894	0.647897	0.692929	0.394694	0	0	0.0825181	0.145014	0	0.16733	0.0879983
TaMYB42	0.329752	0.359231	0.322049	0.386815	0.589064	0.647428	2.39793	5.48618	2.90578	5.41407	1.61478	2.73983
TaMYB43	4.01154	3.319	3.40896	1.88185	2.17635	2.08551	0.215597	0.931011	0.760306	0.277354	0.0667457	0.174609
TaMYB44	0.534122	0.388348	0.520504	0	0	0	0	0	0	0	0	0
TaMYB45	12.4886	12.9476	18.4393	30.6654	14.8117	14.2085	7.56532	10.6278	10.0551	4.50948	4.49394	8.29232
TaMYB46	2.61268	2.4464	2.60468	0.774738	0.530114	1.74459	0.0980242	0	0	0	0	0
TaMYB47	0.998003	0.808259	0.77949	1.04019	1.34064	1.62724	1.31807	1.36952	0.912531	1.25668	0.887767	1.46581
TaMYB48	0	0	0	0	0	0	0	0	0	0	0	0
TaMYB49	0	0	0	0	0	0	0.0913921	0.0912509	0	0	0	0
TaMYB50	1.82044	2.31037	0.704542	1.43527	3.29172	5.69651	4.10083	2.78998	1.62431	5.33119	3.13792	5.92529
TaMYB51	0.319474	0.697322	0.311013	0	0	0.250241	0.239526	0	0	0.340443	0.2428	0.255991
TaMYB52	0	0	0	0	0	0	0	0	0	0	0	0
TaMYB53	2.51773	1.61213	1.43997	1.33305	0.784374	1.18342	0.872771	0.695482	0.892612	0.452562	0.718674	0.660824
TaMYB54	0.276571	0.324346	0.180111	0.87315	0.618175	0.10865	0.360667	1.02094	0.720954	0.574474	0.20805	0.696059
TaMYB55	0	0	0	0	0	0	0	0	0	0	0	0
TaMYB56	3.91198	5.0833	3.69558	4.19309	2.24862	3.4375	5.11227	4.07008	3.09406	4.37584	2.84105	4.71195
TaMYB57	0.201374	1.10036	0	0.157534	0.359255	0.63222	0	0	0	0	0.0760116	0
TaMYB58	0	0	0	0.164709	0.175077	0	0	0.146016	0	0.308209	0	0.233515
TaMYB59	521.879	425.993	748.529	536.117	438.726	494.174	73.461	116.678	109.26	45.7529	44.5863	47.7223
TaMYB60	0	0	0	0	0	0	0	0	0	0	0	0
TaMYB61	0	0	0	0	0	0.449992	0	0	0	0	0	0
TaMYB62	0.419805	0.611425	0	0.987131	0.743308	0.328272	0	0.158678	0	0	0.160416	0
TaMYB63	2.35444	2.56396	3.96304	3.68133	3.04139	3.28906	2.72853	4.55319	3.91938	2.57838	2.36051	2.58055
TaMYB64	0	0	0	0	0	0	0	0	0	0	0	0
TaMYB65	0	0	0	0	0.153614	0.405261	0.0751405	0.511133	0.422213	1.00877	1.48729	0.837102
TaMYB66	3.8345	4.97635	2.87874	2.67038	0.744503	1.4402	0.789013	0.309479	1.08835	0.434599	0.439648	0.461806
TaMYB67	4.43442	3.86218	3.8354	3.03186	1.96913	5.63437	0.666266	0.915714	1.10699	0.671662	0.192689	0.129454
TaMYB68	99.0054	68.7474	120.551	70.4549	71.9258	81.484	10.1965	14.3848	19.6815	6.22974	8.96844	6.69244
TaMYB69	0	0	0	0	0	0	0.879016	1.09906	1.64149	1.34577	1.35339	0.699907
TaMYB70	5.16327	4.18995	6.53652	4.27653	2.84209	3.43763	0.546232	0.363578	0.958184	0.641661	0.703202	1.16342
TaMYB71	2.64942	1.79312	1.20926	1.03939	0.496339	2.70963	0.165681	0.165036	0.176532	0.366751	0	0.379542
TaMYB72	0	1.77932	0.960537	1.5001	0	0	0	0	0.297138	0.602242	0	0.330852
TaMYB73	0	0	0	0	0.250717	0	1.94167	3.16559	2.40913	2.32816	2.1378	2.41831
TaMYB74	0	0	0.294795	0.474108	0	0.237198	1.13414	0.680958	0.398513	0.965496	1.49395	1.81687
TaMYB75	3.92343	6.37393	2.74643	7.65657	3.65049	4.26612	0.520146	0.109877	0.192948	0.155684	0.131128	0.351765
TaMYB76	4.21433	8.7693	5.33562	8.45104	9.62457	6.02585	0.408096	0.154417	0.271479	0.824791	0.274925	0.479085
TaMYB77	0.35327	1.0284	1.71781	1.10689	1.25371	1.38263	0.265138	0.664528	2.09912	0.567444	0	0.141911
TaMYB78	0.28252	0.410897	0	0.66354	0	0.331942	0.639352	1.88324	1.05916	4.38881	2.61632	2.75117
TaMYB79	58.0049	49.3875	57.9203	53.0375	51.1941	62.2732	6.53234	10.7936	10.6569	12.7691	16.2522	12.4225
TaMYB80	0	0.16779	0	0	0	0	0.517693	0.430521	0.302602	0.485841	0.0872888	0
TaMYB81	0.463267	0.420215	0.752761	0.503329	0.96749	0.756762	0.287872	0.358575	0	0.201785	0.494856	0.152914
TaMYB82	3.35648	5.0438	2.99962	2.29568	3.16954	1.71896	0	0	0	0.252447	0.843635	0
TaMYB83	0.383575	0.139329	0	0	0	0	1.14264	0.60883	0.692884	1.30009	0.702945	1.11868
TaMYB84	49.4507	70.4933	28.9228	27.8403	35.2506	31.4052	30.6742	16.1428	17.5333	12.7584	10.5701	10.5416
TaMYB85	0.799785	1.8885	0.585385	1.31649	0.952245	1.09857	0.635314	0.297633	0.130791	0.60898	0.377333	0.451874
TaMYB86	0.952039	1.55697	2.32085	2.23509	1.90822	3.413	0	0.177628	0.156051	0	0	0.0947274
TaMYB87	0	0	0	0	0	0	2.21398	2.18247	2.16019	0.933904	1.61092	1.58105
TaMYB88	7.87798	2.78781	14.228	8.63003	11.2581	9.73111	4.86653	6.16953	7.93797	5.3079	5.48717	5.36758
TaMYB89	3.32528	2.91592	1.81052	1.68375	2.68615	3.03828	0.482326	0.641389	1.26813	1.40836	1.54462	1.1969
TaMYB90	15.5153	15.9096	15.6492	24.3323	24.0033	29.5519	6.40288	8.56705	5.93834	7.7089	6.3629	7.66021
TaMYB91	14.0001	11.3389	10.6796	13.1951	13.498	11.8403	0	0	0.152994	0	0	0.0928633
TaMYB92	11.1888	10.3389	10.3417	10.4964	11.5157	12.2125	7.05303	9.30348	8.39574	7.23956	7.5005	7.22528
TaMYB93	0	0	0	0	0	0	0	0	0	0	0	0
TaMYB94	0.554843	0	0	0	0	0	0	0	0	0	0.125807	0
TaMYB95	0	0	0	0	0	0	0	0	0	0	0	0
TaMYB96	3.63323	4.70453	4.03636	3.01654	4.18632	4.01804	0.0701446	0	0	0	0	0.0745027
TaMYB97	0	0	0	0.120473	0	0.121018	0.804074	0.557277	0.804	0.962179	0.521998	0.304521
TaMYB98	3.09879	6.98352	5.17443	0.895133	0	4.41941	6.72016	3.25872	2.40304	0	1.21577	1.29079
TaMYB99	9.8805	6.51903	5.4495	11.5433	11.5784	10.1247	4.67868	5.0052	6.03684	5.28232	4.42438	4.87154
TaMYB100	3.25283	3.31064	0.679767	1.09089	1.86318	1.09363	1.12891	0.34666	0.152284	1.22264	0.468032	0.647012
TaMYB101	3.24388	5.01783	0.475711	0.190923	1.08638	0.600619	0.91215	0.364289	0	0.257175	0	0.485708
TaMYB102	4.83411	7.25609	0.255967	1.64463	1.63629	0.82374	1.17913	0.196355	0.344916	0.138803	0.198962	0.209478
TaMYB103	0.317056	2.9008	0	0.48043	0.840744	0.508964	0	0	0	0.16315	0	0
TaMYB104	3.2385	4.7204	0.284033	1.1984	1.70094	0.187223	0.624585	0	0.469493	0.125712	0.0902839	0.379999
TaMYB105	0	0.180995	0	0.194865	0	0	0	0	0	0	0	0
TaMYB106	3.31402	4.63004	5.09479	4.2131	3.97018	5.22572	1.81501	3.21253	1.85346	2.49791	1.46363	1.77112
TaMYB107	0	0	0	0	0	0	2.51279	1.48085	1.61109	4.33415	4.09188	4.60058
TaMYB108	0.774371	0	0.533047	0.606828	0	0.704694	0.79471	0.292011	0.256159	0.624922	0.481823	0
TaMYB109	0	0.197934	0	0.426188	0.242197	0.853646	1.07734	0.648793	0.894259	1.00843	1.34114	0.977785
TaMYB110	0.9371	1.02165	1.43666	2.19994	1.25235	1.8378	0.350266	0.524382	0.460702	0.246628	0.53157	0.372851
TaMYB111	8.08741	8.6748	7.79493	7.07922	10.2619	9.33988	1.19285	1.212	0.363495	1.09247	1.46648	1.68639
TaMYB112	5.82947	4.00685	6.74334	5.39072	4.93308	3.82772	0	0	0	0	0	0
TaMYB113	4.83446	5.18203	4.85959	1.47047	1.72343	1.414	4.52875	4.32984	6.87477	2.47729	3.47323	3.31054
TaMYB114	3.75697	5.59779	6.07744	6.80892	5.93046	8.01738	0.321551	0.240521	0.281806	0.45188	0.325183	0.481733
TaMYB115	0.706301	0.170013	0.226925	0	0.853985	0.37401	0	0	0	0	0	0.0897516
TaMYB116	1.51644	2.89054	6.02683	1.55167	2.8379	1.32959	0	0	0	0	0	0
TaMYB117	0	0	0	0.132295	0	0	0	0.0628142	0	0.0882246	0	0
TaMYB118	0	0	0.16443	0	0	0	0	0	0	0	0	0
TaMYB119	0	0	0	0	0	0.238753	0.740943	0.81373	0.535971	2.87803	1.79276	1.51933
TaMYB120	2.68787	3.24742	2.64128	5.08939	6.41978	3.83514	0	0	0	0	0	0.085567
TaMYB121	0.758107	0.734821	0	0	0.224993	0.268037	0	0	0	0	0.191327	0
TaMYB122	0	0	0	0	0	0	0	0.100944	0	0	0	0
TaMYB123	13.0934	9.15865	26.6544	28.9989	20.7718	30.6556	8.37213	18.5476	12.1714	8.07686	8.62255	9.44595
TaMYB124	2.19104	1.60002	0.864718	0.698098	1.90928	2.07737	1.56273	1.12496	0.629404	1.3088	1.34927	1.38641
TaMYB125	0.411635	0	0	0	0	0	0.379259	0.715474	0	0.727817	0.157221	0.907579
TaMYB126	0.158394	0	0	0	0.141509	0.124408	0.0590553	0.117541	0	0.0824835	0	0
TaMYB127	0	0	0	0	0	0	0	0.2751	0.161109	0.776934	0.464707	0
TaMYB128	0	0	0	0	0	0	0	0	0	0	0	0
TaMYB129	0	0	0	0	0	0	0	0	0	0	0	0
TaMYB130	0	0	0	0	0	0	0	0	0	0	0	0
TaMYB131	0	0	0	0	0	0	0	0	0	0	0	0
TaMYB132	0.452672	0.822451	0	0.177103	0.403421	0.710299	0	0	0	0	0	0
TaMYB133	0	0	0	0	0	0	0	0	0	0	0	0
TaMYB134	0	0	0	0	0	0	0	0	0	0	0	0
TaMYB135	343.115	279.641	442.244	290.995	237.47	258.823	14.3264	24.1069	22.5578	12.9279	11.3422	15.6662
TaMYB136	0.15323	0.252727	0.387231	0	0	0.361086	0	0	0	0.0797365	0	0
TaMYB137	6.04186	7.61382	6.80485	6.14814	6.47934	7.76704	7.05033	6.70075	3.34325	7.58046	5.99767	7.85896
TaMYB138	0	0	0	0	0.346262	0	0	0	0	0	0	0
TaMYB139	0	0	0	0	0	0	0	0	0	0	0	0
TaMYB140	0.244428	0	0	0	0.217691	0	0.639745	0.269612	0.567689	0.128844	0.277463	0.121918
TaMYB141	1.99608	1.61176	1.08171	0.867678	0.790757	1.21813	0	0.165329	0	0.116534	0	0
TaMYB142	3.03023	4.3411	0.92531	1.32831	3.06332	3.99182	1.92265	2.24728	0.792969	1.27018	1.5188	1.24934
TaMYB143	0.0392393	0.0586344	0.0452737	0.143802	0	0.0432763	0.13202	0.720848	0.522693	0	0	0.0460421
TaMYB144	0.194432	0.141255	0.189769	0.152094	0.520436	0.457871	0	0.361638	0	0.101766	0.298707	0.234464
TaMYB145	1.91932	2.09152	0.79335	0.750674	2.78576	3.46536	1.21787	1.14216	1.12939	1.60676	1.84223	1.97872
TaMYB146	1.00685	1.98103	1.28714	0.593242	1.70849	2.95762	1.14163	1.21093	0.652726	2.02494	1.32452	1.73316
TaMYB147	0.490296	0	0	0.2851	0	0	1.22395	0.90647	0.929172	0.579348	0.582076	0.643235
TaMYB148	0	0	0	0	0	0	0	0	0	0	0	0
TaMYB149	6.1262	8.46055	2.75075	3.07906	4.99348	4.33437	1.11138	1.6666	0.91847	1.39434	1.02004	1.9873
TaMYB150	0	0	0	0	0	0	0	0	0	0	0	0
TaMYB151	6.05597	7.00479	8.06883	7.91508	5.23207	5.39778	0.169103	0.560808	0.197253	0.619665	0.284597	0.0597657
TaMYB152	1.3186	1.25128	2.70005	1.44387	1.60805	1.31124	0.0703017	0	0.325785	0	0.0710512	0
TaMYB153	3.09727	3.15669	1.86397	2.07746	2.75092	6.88671	12.1777	15.7314	6.90372	11.1112	11.3611	16.3516
TaMYB154	7.63446	9.13928	11.4491	8.15207	6.336	6.71994	10.5898	11.862	11.9336	9.29	9.47965	9.9198
TaMYB155	0	0	0	0	0	0	3.92846	3.81075	3.17809	2.48257	2.53675	1.73868
TaMYB156	1.40367	0	0.848095	1.02829	0	1.47474	0.357985	0.616499	0.512086	0.618701	0.4723	0.378974
TaMYB157	0.7979	2.17425	1.52337	0.624182	0.533837	1.56727	0.0744731	0.0742303	0	0.10448	0.150573	0.237431
TaMYB158	0	0	0	0	0	0	1.15297	1.38215	0.559395	1.45742	0.532357	0.648567
TaMYB159	0	0	0	0	0	0	0	0.0732955	0.12884	0	0	0
TaMYB160	0.205616	0	0.401274	0.965152	1.65044	0.484119	0	0.076549	0	0.10779	0.0776312	0.0816205
TaMYB161	0	0	0	0	0	0	0	0.148657	0.168559	0	0	0
TaMYB162	1.47394	1.53001	0.821769	1.54599	0.938805	1.32194	0.332697	0.392092	0	0.331382	0.318085	0.250853
TaMYB163	0	0.206741	0	0	0.513701	0.289472	0	0	0	0	0	0.111595
TaMYB164	1.40627	1.89749	0.784205	1.10011	0.716816	0.946086	0	0	0	0	0.075829	0.0797165
TaMYB165	0.485482	0.587627	0.474171	0.12655	0.144559	0.127098	0	0	0.211224	0.252937	0.121896	0.192036
TaMYB166	15.812	18.7208	10.7239	8.31265	7.94213	10.9646	5.33274	4.23033	4.53435	2.39389	2.35161	5.07322
TaMYB167	0	0	0	0	0	0	0	0	0.1562	0	0	0.189636
TaMYB168	2.817	5.42566	0.429326	0.701537	3.49173	3.27538	1.27716	0.524208	0.394893	0.737918	1.35703	0.718605
TaMYB169	1.61827	1.38515	0.890824	0.810879	2.05043	2.19447	0.532143	0.320612	0.316836	0.887415	1.0321	0.436371
TaMYB170	1.31237	1.90738	0.640117	0.85569	0.779939	0.171628	0	0	0	0	0	0
TaMYB171	0	0.180817	0.484985	0	0.221497	0	0	0	0	0	0	0
TaMYB172	0.248984	0.542984	0	0.194865	0.665137	0.195271	0	0	0	0	0	0
TaMYB173	0	1.92186	0.404208	1.03464	0.475892	0.626023	0	0	0	0	0	0.08223
TaMYB174	1.94418	1.11396	1.80124	1.5995	1.00765	0.965322	1.64188	3.12185	2.26234	1.71813	1.18012	1.15236
TaMYB175	0.197722	0	0.196807	0	0.174314	0.287053	0.509531	0.352986	0	0.191051	0.206794	0.181816
TaMYB176	0.512032	0.930605	0.499095	0	0.227916	0.60229	0	0	0	0	0	0
TaMYB177	3.59033	4.43947	6.6437	7.16969	5.556	4.50746	2.2831	3.94397	3.26598	1.11301	1.89205	1.77605
TaMYB178	0	0	0	0	0	0	0	0	0	0	0	0
TaMYB179	1.62648	0.886312	0.396793	1.43146	1.37555	1.91483	0.203025	0	0	0.213092	0	0.0806901
TaMYB180	1.74178	2.05159	3.54288	0.788925	2.3128	3.32442	1.99729	2.27062	1.53417	1.05675	1.29427	2.40115
TaMYB181	0	0	0.483756	0	0	0	0	0	0	0	0	0
TaMYB182	0	0	0	0	0	0	0.0991927	0.099118	0	0	0.10043	0
TaMYB183	0.879468	0.954866	0.36912	0.480793	1.3031	1.20091	2.21813	2.16168	0.421744	2.81198	1.89571	2.62989
TaMYB184	0	0	0	0	0	0	0	0	0	0	0	0.101209
TaMYB185	1.6638	1.36004	0.608785	0	0.422193	0.652873	0.840899	0.929282	0.680547	0.654377	0.235597	1.3008
TaMYB186	0.698954	0.169334	0.382617	0.182316	0	0.182771	0	0.0869077	0	0	0.0881006	0.0926896
TaMYB187	0.000483204	0.000422872	0.000998391	0.000323603	0.000468207	0.000593429	0.000345454	0.000492992	0.00064555	0.000548813	0.000395194	0.000198204
TaMYB188	0.138512	1.08306	0.361005	0.74983	0.866855	0.652964	0.722521	1.18419	0.722145	0.995131	0.677279	1.16214
TaMYB189	0	0	0	0	0	0	0	0	0	0	0	0
TaMYB190	0	0	0	0	0	0	0	0	0	0	0	0
TaMYB191	2.92152	1.95987	3.28802	2.63768	3.60528	4.08717	3.19098	3.01609	1.17781	2.00823	2.37834	1.87629
TaMYB192	0.86009	0.312498	0	0.168232	0.191707	0	0	0	0	0	0	0
TaMYB193	0	0	0	0	0	0	0.0715848	0	0	0	0	0
TaMYB194	0	0	0	0	0	0	0	0	0	0	0	0
TaMYB195	254.274	216.266	349.525	265.96	251.678	273.787	20.5732	28.8464	32.1567	7.37275	8.16097	8.50795
TaMYB196	0	0	0	0.831369	0	0	0	0.0129936	0	0	0.3455	0.772563
TaMYB197	1.57824	1.20521	0.537057	0.658399	1.82199	3.03214	0.062868	0.250076	0.635685	0.388168	0.570941	0.37683
TaMYB198	3.40461	2.0328	3.09929	1.65293	2.29993	2.43664	0.501494	0.874636	0.485713	1.04113	0.407886	0.491489
TaMYB199	0	0	0	0.262268	0	0	1.77191	1.24046	1.64009	3.08447	2.19141	1.74662
TaMYB200	79.3315	47.3896	88.9382	67.3157	60.9301	62.5621	9.0019	15.1192	12.7353	4.26015	3.96317	4.17319
TaMYB201	0.935486	1.95948	0.689184	1.49995	0.823626	0.962445	0.268773	0.368145	0.212318	0.0847545	0.0612633	0.257378
TaMYB202	0	0.246382	0.165635	0.265299	2.56657e-08	0.399589	0.673682	0.204363	0.691233	1.23817	1.66904	1.27555
TaMYB203	0	0	0	0	0	0	0	0	0	0	0	0
TaMYB204	0	0	0	0	0	0	0.184888	0	0	0.267803	0	0.597339
TaMYB205	3.51415	3.61489	7.58211	4.80848	2.7483	3.56587	9.33156	11.888	13.1748	8.60175	7.65869	9.83398
TaMYB206	0	0	0	0	0	0	0	0	0	0	0	0
TaMYB207	0	0	0	0	0	0	0.418745	0.501328	0.146831	0.471232	0.677702	0.801954
TaMYB208	0	0	0	0	0	0	0.453657	0.226986	0.199256	0.643664	1.1492	0.484498
TaMYB209	0.711058	1.92067	3.1127	4.55203	6.13301	5.93952	0.255567	0	0	0	0	0.0906547
TaMYB210	0	0	0	0	0	0	0	0	0	0	0	0
TaMYB211	0	0	0	0	0	0	0	0.169014	0	0	0	0
TaMYB212	0	0	0	0	0	0	4.57921	5.13292	5.40066	9.15765	9.52145	8.70507
TaMYB213	62.6993	44.9396	63.8547	42.9855	55.983	61.5663	5.08947	7.82317	6.84661	10.7062	7.32754	9.04244
TaMYB214	0	0.174473	0	0	0	0	1.20945	0.818095	1.81532	0.505798	0.726425	0.122655
TaMYB215	0.244344	0.146426	0.590014	0.273938	0.311991	0.474541	0.272661	0.114853	0.131843	0.527945	0.121534	0.202021
TaMYB216	3.66771	2.70182	2.86633	1.72997	1.05004	3.80571	0.502571	0.327958	0.479158	0	0.401341	0.317081
TaMYB217	0	0	0	0	0	0	0.32699	0.752722	0.62507	1.03548	0.878068	1.27139
TaMYB218	44.9897	73.1674	16.7389	27.1791	40.0063	18.1496	45.1005	22.8215	33.3213	23.8735	17.8568	20.1747
TaMYB219	0.667694	1.82225	0.434193	1.84304	2.5789	2.72552	0.178224	0.0829592	0	0.138644	0.168222	0.442348
TaMYB220	1.69791	2.11574	4.49347	2.03741	5.35516	5.08474	0	0.0905411	0	0	0	0.0965735
TaMYB221	0	0	0	0	0	0	1.74023	2.2766	1.69241	0.926371	2.0415	1.66487
TaMYB222	9.41316	10.0879	14.2114	11.2725	11.5682	10.1577	6.92376	8.0242	8.26372	6.52568	5.6868	5.70829
TaMYB223	2.38522	1.59642	0.8082	0.756982	0.518072	1.68574	0.505708	0.503945	0.253106	0.628832	0.438139	1.22805
TaMYB224	11.1626	13.8988	12.307	15.4259	14.636	16.0321	7.33904	7.88042	5.58556	7.74156	6.25481	7.38379
TaMYB225	5.0701	5.99346	5.16309	6.57557	5.88609	8.48563	0	0	0	0	0	0
TaMYB226	4.0971	5.842	6.25353	6.66292	6.53992	7.62746	3.25363	3.86349	4.70987	3.57206	3.47149	3.55825
TaMYB227	0	0	0	0	0	0	2.92446	1.14552	1.50928	2.07942	2.0315	2.63637
TaMYB228	3.04743	2.41507	1.55736	2.80212	2.41145	2.30794	0	0	0	0	0	0
TaMYB229	8.07302	12.5312	7.82716	6.38896	7.64237	5.77973	8.51324	10.5956	7.49846	3.38666	3.73029	3.47384
TaMYB230	0	0	0	0	0	0	0.733839	0	0.0389047	0	0	0.303779
TaMYB231	0	0	0	0	0	0	0	0	0	0	0	0
TaMYB232	3.83757	3.82652	2.44159	1.68266	2.89917	3.28487	1.59231	0.841881	0.493012	0.660679	0.486447	0.399129
TaMYB233	2.55533	6.70901	1.15397	0.740851	4.09259	0	1.06166	0.264926	0.155165	0.498485	0.089516	0.188374
TaMYB234	2.84929	4.77739	0.612007	1.10235	1.70324	1.01306	1.86867	0.755437	0.968273	0.244641	0.530773	0.928979
TaMYB235	3.65377	5.67097	0.869905	2.09343	1.82484	1.09386	1.24957	0.249322	0.876282	0.351502	0.0842606	0.531767
TaMYB236	6.39635	4.29081	3.33509	4.06519	4.45011	3.88211	1.20379	1.68095	0.896756	1.02299	0.327148	0.602088
TaMYB237	0	0	0	0	0	0	0.218095	0.303749	0	0.174612	0.248561	0.260714
TaMYB238	0.925373	1.20998	0.542018	0	0.660743	1.0171	0.483447	0.688009	0.483816	0.677182	0.348974	0.846488
TaMYB239	0	0	0	0	0	0	0	0	0	0.731511	0	0
TaMYB240	0	0	0.22721	0	0	0.182771	0	0	0	0	0	0
TaMYB241	3.37274	3.66419	2.13726	1.89025	3.48813	2.59666	0.596966	0.727833	0.727796	0.765377	0.815414	0.741741
TaMYB242	3.56666	3.9474	3.98053	4.44331	3.98716	4.7177	0.0633473	0	0	0	0	0
TaMYB243	0	0	0	0	0	0	0	0	0	0	0	0
TaMYB244	0	0.146812	0	0.253425	0	0.190401	0	0	0	0	0	0
TaMYB245	0	0	0	0	0	0	0.302127	0	0	0	0.153402	0
TaMYB246	8.35395	7.07643	10.1615	11.8527	12.8066	11.6661	0	0	0	0	0	0
TaMYB247	0	0	0	0	0	0	0	0	0	0	0	0
TaMYB248	0	0	0	0	0	0	0	0	0	0	0	0
TaMYB249	9.65539	7.685	10.756	14.0859	10.7837	14.3292	11.4929	21.223	17.3196	14.0539	15.3156	14.3294
TaMYB250	0.879174	1.42121	0.692737	1.04666	1.39291	2.39644	1.47618	1.12657	1.29656	2.55791	2.19723	1.85265
TaMYB251	0	0	0	0	0	0	0.27154	0.788837	0.744544	0.8232	0.444433	0.709489
TaMYB252	0.303709	0.220541	0.296697	0	0.1357	0.477138	0.11321	0.112637	0	0.158011	0.228639	0.180057
TaMYB253	0	0	0	0	0	0	0.223596	0.335571	0.58918	0.158548	0.226564	0.119374
TaMYB254	0	0	0	0	0	0	0	0	0	0	0	0
TaMYB255	2.01847	1.73107	0.856048	0.681924	0.877103	1.31703	0.896977	1.8999	1.90631	0	0.511733	0.134954
TaMYB256	1.19678	1.04387	1.63374	0.936567	1.27928	0.751001	1.52118	1.69718	1.31978	0.13947	0.452714	0.571643
TaMYB257	0.507426	1.29109	0.247315	0.397149	0.225885	0.596894	2.18254	1.04258	0.83253	0.26783	0.480257	0.606634
TaMYB258	0	0	0	0	0	0	0.1039	0	0	0	0	0
TaMYB259	0	0	0	0	0	0	0	0	0	0	0	0
TaMYB260	390.461	351.696	539.885	349.583	263.754	311.109	24.6731	38.403	40.7315	26.7903	26.2048	27.06
TaMYB261	0	2.27053	0.190642	0	1.04564	0.536124	0.0729156	0	0	0	0	0.0774731
TaMYB262	4.62532	5.5529	3.70199	5.83134	8.44571	7.81811	6.68841	7.46025	3.65876	9.50564	5.03806	7.7177
TaMYB263	0	0	0	0	0	0	0	0	0	0	0	0
TaMYB264	0	0	0	0	0	0	0	0	0	0.16233	0	0
TaMYB265	0	0	0	0	0	0	0.2102	0.0941536	0.169122	0	0.133774	0.210829
TaMYB266	0	0.386621	0.513674	0	0	0	0	0	0	0	0	0
TaMYB267	2.15023	3.19117	1.74244	1.95064	1.91707	1.18996	2.29592	2.81262	0.563129	1.5802	1.79371	0.889724
TaMYB268	1.78526	1.1715	0	1.2108	0.536892	0.589504	0.375071	0.96871	1.28876	0.309036	0.452621	0.622465
TaMYB269	0.811725	1.29692	1.06673	0.888691	1.16015	2.67757	0.484291	0.662791	0.953578	1.35341	1.46747	1.41283
TaMYB270	1.10641	0.937673	0.773862	0.432703	0.493769	0.771101	0.619303	0.342738	0	0.674658	0.983828	0.370053
TaMYB271	4.24742	3.08542	2.34364	2.88889	3.34924	5.07445	2.96322	1.57892	1.20687	2.31657	2.22851	2.37188
TaMYB272	0.962574	3.07689	1.51847	2.10828	2.5767	2.79324	1.88352	1.74764	1.00699	1.60462	1.81578	1.22143
TaMYB273	0	0.119666	0.16092	0.128854	0.149268	0.258804	0.368671	0.185991	0.215102	0.171761	0.248265	0.195573
TaMYB274	2.7175	0.897907	1.68594	0.96672	0.440002	0.688394	0.184757	0.553471	0.972385	0.390816	0.467459	0.590372
TaMYB275	4.17745	3.46368	2.85057	2.39215	1.68798	3.12803	1.45415	1.46285	0.947264	2.10421	2.03135	3.22532
TaMYB276	0.284419	0.206834	0	0	0	0	0.319459	0.21297	0.187008	0.150782	0.107864	0
TaMYB277	6.39467	5.83849	6.16503	7.00455	5.10796	5.4356	0.112131	0.446228	0.294288	0.156481	0.33968	0.118886
TaMYB278	1.38868	1.49405	3.35651	1.92398	0.986453	2.60377	0	0	0	0.103892	0.0748701	0.157407
TaMYB279	4.52633	5.79756	1.62709	3.86327	4.55698	8.44608	13.3657	9.79094	7.06961	9.37599	7.64643	11.2893
TaMYB280	1.11088	1.13021	0.650155	1.21688	3.36655	1.39458	3.72374	4.49458	2.47399	2.95434	2.47511	3.53248
TaMYB281	0	0.123688	0	0.133184	0.152078	0.133731	1.93304	2.19095	2.37257	1.28384	1.69821	1.25328
TaMYB282	0.643944	0	0	0.0016878	0.00380988	0.00468481	0.00172702	1.41731	0	0.0012585	0.959017	0.000760669
TaMYB283	3.75182	3.79837	2.97805	5.3069	6.66783	5.29352	0.454539	0.586723	0.547906	0.147178	0.21069	0
TaMYB284	1.34454	3.28098	1.25207	1.20199	0.856964	2.47184	0.430163	0	0.251169	0	0.0724645	0.0761632
TaMYB285	0	0	0	0	0	0	0.91048	1.4049	0.474608	0.452955	1.35155	0.356171
TaMYB286	0	0	0	0	0	0	0	0.0733532	0.128941	0	0	0.0782067
TaMYB287	0.331691	0	0.485904	0.555254	0.767783	0.406142	0.123698	0.123137	0	0.181792	0.124951	0.0656227
TaMYB288	0	0	0	0	0	0	0.0842739	0.12198	0	0	0.0852464	0.0896704
TaMYB289	2.37053	3.4233	1.33304	2.47348	2.12126	2.0368	0.741948	0.938754	0.283266	0.413474	0.794256	0.773442
TaMYB290	0.206284	0.749424	0.603859	0.968296	0.367949	1.05371	0.0770327	0.0768015	0	0.117555	0	0.0818903
TaMYB291	0.404675	0.588042	0.197452	0.316578	0.721921	0.158809	0.151098	0	0	0	0.0763793	0.240894
TaMYB292	64.7067	68.038	55.8303	46.6011	42.3889	37.2101	30.635	19.2012	21.3138	12.1398	8.98973	9.8278
TaMYB293	0	0	0	0	0	0	0	5.11574e-07	0	0	0	0.178533
TaMYB294	0.934917	2.35707	1.31805	0.877541	1.69313	1.83412	1.78858	1.3904	1.46659	1.17317	1.77242	1.03758
TaMYB295	2.66772	2.93893	2.34517	1.55924	2.50915	3.38958	0.511887	0.372177	0.204764	0.665348	0.996631	0.631836
TaMYB296	0	0.178536	0	0	0	0	0	0	0	0	0	0
TaMYB297	1.1197	0.813722	0.218431	0.700894	0.598777	0.175701	0	0	0	0	0	0
TaMYB298	2.50705	2.91599	3.09796	2.5508	1.56262	0.64158	0	0	0.329004	0	0.0948967	0
TaMYB299	0.991074	1.26076	0.241551	0.775646	0.882559	0.388644	0	0	0	0	0	0
TaMYB300	0.492651	0.716228	0	0	0.219366	0.209819	0	0	0	0	0	0
TaMYB301	0.410899	1.34349	0.200475	0.321456	0.732942	0.161243	0	0	0	0	0	0.0815533
TaMYB302	0	0	0	0	0	0	0	0	0	0	0	0
TaMYB303	0.637892	0.169641	0.225015	0.215855	0.203174	0	0.0924261	0.192949	0.565889	0	0.147525	0
TaMYB304	0	0	0.733196	0.784862	0.223231	0.196616	0	0	0	0	0.0948967	0
TaMYB305	2.00712	2.81939	2.98857	7.19918	3.63938	5.31783	1.15951	2.22868	2.4058	0.404679	1.0829	1.42566
TaMYB306	0	0	0	0	0	0	0	0	0	0	0	0
TaMYB307	1.77684	0.439627	1.21987	0.63114	0.974142	0.712133	0	0	0	0	0.304535	0
TaMYB308	0	0	0	0	0	0	0	0	0	0	0	0
TaMYB309	0	0	0	0	0	0	0	0	0	0	0	0
TaMYB310	0.923353	1.93787	0.440188	1.39845	2.84866	2.60382	1.97128	2.18666	1.1685	2.26416	2.08642	3.23752
TaMYB311	0	0	0	0	0	0	0.463714	0.277836	0.488122	0	0	0
TaMYB312	1.86413	3.16045	1.61683	2.10655	1.71666	1.95065	1.28433	1.23391	0.94883	1.30326	0.860289	0.924808
TaMYB313	0	0	0	0	0	0	0	0	0	0	0	0
TaMYB314	1.33962	2.78365	1.22885	1.0849	7.31631e-09	0.898737	1.50304	1.66787	1.93853	0	1.00103	0.945231
TaMYB315	0.348306	0.252988	0.170051	0.27241	0.466499	0	0.389789	0.646906	0.454964	0.19679	0.45945	0.34478
TaMYB316	0	0	0	0	0	0	0	0	0	0	0	0
TaMYB317	0	0	0	0	0	0	0	0	0	0	0	0
TaMYB318	1.77009	4.17137	2.34679	1.86576	3.0866	2.51056	3.99541	3.97165	2.52421	3.94819	2.93393	3.29982
TaMYB319	0	1.01263	0	0.198973	0.678999	0.398723	0.0950847	0	0	0	0	0.101312
TaMYB320	1.93986	0.575019	1.32535	0	1.55773	1.67502	1.23268	2.34008	1.01475	0.784851	1.16299	1.42553
TaMYB321	0	0	0	0	0	0	0	0	0	0	0	0
TaMYB322	415.662	347.741	596.332	438.94	340.485	390.165	53.2925	92.5687	80.8406	40.9926	35.4383	45.5627
TaMYB323	0.513572	0.533127	1.2422	0.80784	0.693438	0.582438	0.962711	0.126136	0.861533	0.140643	0.294448	0.29368
TaMYB324	1.87957	2.31872	0.271407	1.34423	2.4843	2.85185	0.183497	0.36644	0	1.09003	0.928503	0.198563
TaMYB325	5.31958	2.01649	2.6133	1.80984	1.73737	1.70776	0.65401	0.906541	0.303161	0.730134	0.6996	0.644009
TaMYB326	0.487916	0.531994	0.237855	0.507738	0	0	0.709959	0.600242	0.640036	0.42847	1.1714	0.779708
TaMYB327	80.2332	54.1032	84.8505	54.8731	48.3042	59.2595	4.07706	8.86377	10.9308	1.78202	3.41057	3.09657
TaMYB328	3.18465	3.18312	2.73508	1.30013	2.11435	1.48941	1.29936	2.00917	1.24486	0.374948	0.179541	0.661195
TaMYB329	2.8001	1.33674	1.34873	1.37595	0.824569	0.919835	0.354416	0.302395	0.630835	0.359046	0.312075	0.436771
TaMYB330	0	0.114812	0.154427	0.123629	0	0.124176	0.364273	0.630904	0.722082	1.54485	1.48479	1.10709
TaMYB331	0	0	0	0	0	0	0	0	0	0	0	0
TaMYB332	0.902199	1.31459	0	1.41469	2.39376	0	0	0.170874	0	0	0	0
TaMYB333	0	0	0	0	0	0	0	0	0	0	0	0
TaMYB334	0	0	0	0	0.297095	0	0	0	0	0	0	0
TaMYB335	0	0	0	0	0	0	0	0	0	0	0	0
TaMYB336	0	0.137046	0	0	0	0	0.492848	0.701484	0.493273	0.690618	1.49432	0.373919
TaMYB337	0	0	0	0	0	0	0	0	0	0	0	0
TaMYB338	0	0	0	0	0	0	0.108574	0.108596	0	0	0	0
TaMYB339	0	1.16999	0	0.291159	0.878845	1.7532	0	0	0	0	0.146194	0
TaMYB340	0	0	0	0	0	0	0	0	0	0	0	0
TaMYB341	0	0	0	0	0	0	0	0	0	0	0	0
TaMYB342	0.169727	0	0.165745	0	0	0.333354	3.32114	5.5407	2.5571	5.19971	6.20581	5.22195
TaMYB343	28.4457	25.1868	21.0221	14.929	20.1024	21.0497	2.6245	1.10827	6.20053	1.62835	1.83264	0.171645
TaMYB344	0	0	0	0	0	0	1.23113	0.626978	1.58878	0	0.108234	0.309707
TaMYB345	0.442663	0.269673	0.362398	0.715065	0.271829	0.145724	0.16461	0.101353	0.121312	0.0970308	0.181973	0.181988
TaMYB346	1.87947	0	0	0	0	0	0	0	0	0	0	0
TaMYB347	0	0	0	0	0	0	0.277507	0.912966	0	0.671674	0.384189	0.99538
TaMYB348	52.1334	83.1245	31.2092	33.427	45.3129	27.8268	52.0264	24.5833	34.5047	25.201	16.5042	19.2126
TaMYB349	1.94178	1.05571	1.2629	0.506417	1.85837	1.75943	0.430876	0.160763	0	0.226534	0.407528	0.197499
TaMYB350	1.33305	0.484377	1.95047	0.741758	0.636151	1.9163	0.0830105	0.0828116	0	0	0	0
TaMYB351	0	0	0	0	0	0	1.59083	1.3682	1.54498	1.51792	1.19276	2.04834
TaMYB352	0	0	0	0	0	0	0	0	0	0	0	0
TaMYB353	10.5761	10.0874	14.6334	11.1296	11.0046	11.5262	5.57788	7.07551	8.3492	4.84169	5.9622	5.74026
TaMYB354	1.65091	1.75014	0.284875	1.03314	1.18824	1.40426	0.392483	0.522947	0.51309	0.980608	0.395082	0.310148
TaMYB355	20.4407	32.0339	20.7319	31.7085	32.7668	29.0259	10.4775	12.3369	9.41005	10.5366	8.04791	11.2688
TaMYB356	13.1418	8.12135	10.0341	12.4587	12.1599	12.6115	0.535359	0.178138	0.156498	0.251424	0.270852	0.569999
TaMYB357	3.12267	3.0213	2.45643	2.35822	2.8291	3.66093	1.52698	2.36107	1.99657	1.72468	2.01889	1.37603
TaMYB358	0	0	0	0	0	0	2.53625	4.58054	2.05438	4.13304	2.66639	4.53645
TaMYB359	4.31083	3.19997	3.00649	3.09081	2.14567	2.72449	0	0.0716047	0	0	0	0
TaMYB360	0	0	0	0	0	0	0	0	0	0	0	0
TaMYB361	14.4954	21.6346	9.73697	12.4048	12.4727	10.5811	17.9634	12.7668	10.9253	4.16216	4.49468	4.80431
TaMYB362	0	0	0	0	0	6.40976	0	0	0	0	0.000104083	0
TaMYB363	0	0	0	0	0	0	0	0	0	0	0	0
TaMYB364	1.95851	5.44988	1.00467	1.06777	0.595057	0.213868	0.237504	0.306152	0	0.288767	0.31017	0.435526
TaMYB365	0.481936	0	0	0	0	0	0	0	0	0	0	0
TaMYB366	0	0	0	0	0	0	0.201356	0	0	0	0	0.107348
TaMYB367	2.6004	1.9418	0.54622	0.438931	0.922679	0.527049	0.490477	0.104925	0.184277	0	0.128501	0.111957
TaMYB368	2.48592	4.77698	0.45988	0.184523	1.05036	0.579713	2.29165	0.263925	1.23664	0.993141	0.475551	0.469152
TaMYB369	4.77499	4.2585	1.05869	1.35855	1.35447	1.19218	1.54052	0.32348	1.06946	1.25362	0.327998	0.431185
TaMYB370	5.3244	6.51937	4.01858	2.78093	3.24815	3.67256	0.883352	1.70476	1.46768	1.07622	0.584745	1.51759
TaMYB371	0	0	0	0	0	0	0	0.0984755	0	0.122139	0	0
TaMYB372	0	0.620778	0.74668	0.334195	0.380853	1.45366	0.920329	0.159114	0	0.560443	1.35022	0.717598
TaMYB373	0	0.551116	0	0.246996	0.674979	0.990878	0.796262	1.09768	1.32666	1.20026	1.43495	1.40973
TaMYB374	1.95675	2.52789	3.54451	4.25274	4.07032	3.58265	0.56854	0.648085	0.569483	0.799169	0.328566	0.777487
TaMYB375	0	0	0	0.99665	0	0	0	0	0	0	0	0
TaMYB376	3.62536	3.26505	4.94123	5.18687	4.93219	4.13915	0	0	0	0.0951037	0	0.0721173
TaMYB377	4.51884	6.88027	3.20489	8.90218	6.80823	5.64918	0.209808	0.398601	0.700733	0.425283	0.21204	0.277193
TaMYB378	2.27839	2.70896	1.83099	4.12788	3.14023	2.27576	0.232048	0.154239	0	0.108605	0.156416	0.08223
TaMYB379	4.69865	4.19025	4.61543	2.84066	3.23725	3.18436	0.0797746	0.0795572	0	0.112089	0	0
TaMYB380	0	0	0	0	0	0	0.247287	0	0	0.115907	0	0
TaMYB381	0.163706	0.446132	0	0.512088	0	0.193348	0	0	0	0	0	0
TaMYB382	0	0	0	0	0	0	0	0.121476	0	0	0	0
TaMYB383	5.78464	6.01122	9.11429	11.3201	10.0721	9.96512	0.24199	0.402254	0	0.340099	0.0815757	0.0857892
TaMYB384	0	0	0.37125	0.29929	1.01565	0.492305	0	0	0	0.20533	0.29124	0
TaMYB385	4.94466	8.34799	13.2271	16.332	18.29	26.5885	3.98959	6.98763	5.5606	5.82281	5.30572	4.83243
TaMYB386	2.22216	1.18336	0.00271612	0.00344454	0.00720686	3.06097	0.908987	1.1258	0.881842	1.82491	1.62588	1.47361
TaMYB387	0	0	0	0	0	0	0.496749	1.16246	0.335358	0.965205	0.598548	0.922081
TaMYB388	0.155387	0	0	0.121507	0	0.122053	0	0	0	0.0808839	0	0
TaMYB389	0	0	0	0	0	0	0	0.297038	0.173921	0.280011	0.100324	0.105632
TaMYB390	0	0	0	0	0	0	0	0	0	0	0	0
TaMYB391	5.64771	5.62361	3.87778	3.27296	3.35759	2.79066	2.10923	2.72628	2.73809	1.20682	1.02688	1.99337
TaMYB392	0.332447	0	0.323521	0	0.295172	0.780957	0.12468	0	0	0	0	0
TaMYB393	1.18339	1.20418	1.15397	0.370426	1.68679	2.22789	0.265415	0.264926	0.155165	0	0	0
TaMYB3R1	2.09693	1.93606	1.39964	1.9231	2.38893	2.2531	0.33107	1.49639	1.21395	1.03126	0.606029	0.726678
TaMYB3R2	2.31781	2.32366	3.40203	2.67914	3.11649	3.03888	1.4346	1.97314	2.40714	1.69126	1.42884	1.91457
TaMYB3R3	0.8088	0.437558	0.273466	0.365155	0.394977	0.447902	0.174346	0.237436	0.435106	0.0431822	0.239476	0.212213
TaMYB3R4	3.38252	4.33977	4.0038	4.25089	3.77102	4.70276	2.94911	3.06031	3.37109	3.03026	3.0509	2.6668
TaMYB3R5	0.601594	0.170974	0.147735	0.725965	0.223433	0.415029	0.143881	0.26051	0.0901438	0.126136	0.11333	0.0760811
TaMYB3R6	15.8562	14.2279	17.8846	15.6197	13.573	15.8851	6.38366	6.34568	7.68177	5.63238	5.35881	4.9705
TaMYB3R7	0.145781	0.634584	0.58522	0.690931	0.526828	0.554349	0.263897	0.402301	0.261736	0.318554	0.230953	0.0454186
TaMYB3R8	7.31967	7.07053	8.34825	7.75681	8.32818	6.65029	4.21852	4.5507	6.00342	3.79223	3.75218	3.84041
TaMYB3R9	1.30528	1.33619	1.19345	1.44437	2.27002	1.56123	0.622193	1.80705	0.707033	1.2597	0.800165	0.684996
TaMYB3R10	3.21625	2.20392	2.83379	2.85693	2.82911	2.811	0.918248	1.39164	1.03061	0.713435	1.02478	1.3011
TaMYB3R11	0.399901	0.360041	0.267012	0.496334	0.639112	0.553772	0.241799	0.23484	0.154971	0	0.15756	0.126785
TaMYB3R12	3.40917	3.2255	4.20859	3.60528	3.29354	2.35669	2.67918	3.16756	3.45078	2.04211	2.14257	2.82664

## Sheet: Disease-TPM
Table S5 the expression data of MYBs in wheat under Powdery mildew pathogen/Stripe rust pathogen treatments
Gemne ID	Bgt_3dpi -R3	Bgt_3dpi -R2	Bgt_3dpi -R1	Bgt_2dpi -R3	Bgt_2dpi -R2	Bgt_2dpi -R1	Bgt_1dpi -R3	Bgt_1dpi -R2	Bgt_1dpi -R1	CK-R3	CK-R2	CK-R1	Pst_3dpi-R3	Pst_3dpi-R2	Pst_3dpi-R1	Pst_2dpi-R3	Pst_2dpi-R2	Pst_2dpi-R1	Pst_1dpi-R3	Pst_1dpi-R2	Pst_1dpi-R1
TaMYB1	0	0	0	0	0	0	0	0	0	0	0	0	0	0	0	0	0	0	0	0	0
TaMYB2	25.7291	30.9441	40.8016	18.3421	20.6733	25.5825	10.3272	9.19612	10.6872	15.8338	24.0202	9.70534	29.0844	30.7648	50.8624	32.503	41.7876	25.0697	42.5744	35.5313	62.9023
TaMYB3	0.156802	0	0	0	0	0.246684	0.0521594	0.213508	0.0516239	0.114632	0	0	0	0	0	0	0	0	0	0.780569	0
TaMYB4	0	0	0.228866	0	0	0	0	0.233406	0	0	0	0	0	0	0	0	0	0	0	0	0.0788586
TaMYB5	0	0	0	0	0	0	0	0	0	0	0	0	0	0	0	0	0	0	0	0	0
TaMYB6	0.22312	0	3.07454e-06	0	0	0	0	0.160026	0.326216	0.121842	0.119394	0	0	0	0	0	0	0	0	0	0
TaMYB7	0.353953	0.311758	0.644221	0.696128	0.152384	0.579422	0	0	0	0.388194	0.488938	1.1798	0	0.0581329	0.0556787	0.726309	0.246411	0	3.49837	1.86182	3.03451
TaMYB8	0	0	0	0	0	0	0	0	0	0	0	0	0	0	0	0	0	0	0	0	0
TaMYB9	0	0	0	0	0	0	0	0	0	0	0	0	0	0	0	0	0	0	0	0	0
TaMYB10	1.3923	1.32565	1.21796	1.03413	1.00837	1.31393	1.33575	1.3669	0.897283	1.04792	1.02654	1.35709	1.77809	1.37606	0.685345	2.48612	2.98576	2.05191	1.54609	2.25936	2.08526
TaMYB11	4.13708	4.23296	3.26968	2.1429	4.16555	3.89153	3.88555	3.44958	3.93921	2.01146	2.84668	2.87573	0.992157	3.69306	0.936981	0.293811	1.25151	2.46009	3.69237	4.55297	5.88257
TaMYB12	0.70162	0.412009	0.232209	0.640745	0.201399	0.367498	0.400258	0.307198	0.148571	0.714556	0.484611	0.254212	0.930864	0.7493	1.21451	0.997095	1.61243	1.88409	0.0578121	0.34614	0.048527
TaMYB13	0.763444	0.522984	0.707335	0.550493	0.562355	0.746353	0.660453	0.311938	0.402286	1.33965	0.218726	0.370322	1.55598	1.81343	1.28623	0.618432	1.3886	0.656067	0.938734	1.63926	0.541765
TaMYB14	0.772724	0.453486	0	0.162619	0	0.404421	0.220202	0.281682	0.217912	0.423586	0.0943661	0.111934	0.120068	0.505683	0.242165	0.303781	0.321627	0.237219	0.633781	0.885227	0
TaMYB15	0.169347	0	0	0.0554189	0.0566158	0.206766	0.225155	0.172812	0	0.123763	0	0.117601	0	0.452056	0	0	0.109541	0	0	0.322954	0
TaMYB16	0.782543	0.423214	0.775057	0.253088	0.432088	0.721262	0.644036	0.926996	1.43248	0.425182	0.0553142	0.606002	0.505678	0.532329	0.169952	0	0.965567	0.0553089	0.918819	1.34985	0.199196
TaMYB17	0	0	0	0	0	0	0	0	0	0	0	0.076541	0	0	0	0	0	0	0	0	0
TaMYB18	0	0.119285	0	0	0	0	0.0386567	0.158226	0.0382842	0	0	0.0392443	0.0431424	0	0.128942	0	0.0380057	0	0	0	0
TaMYB19	0	0	0.123693	0.0525058	0	0.0979124	0.10663	0.0545598	0	0	0	0.0541941	0	0	0	0	0	0	0.430204	0	0
TaMYB20	4.58099	3.12468	1.42031	1.92067	1.96196	4.95107	2.1754	2.27249	1.66019	7.36514	2.58361	4.14318	7.81357	8.37981	3.69396	5.3852	10.1637	5.84461	9.61655	7.23799	1.80771
TaMYB21	1.40326	1.32055	0.540659	0.573698	0.351659	1.44516	0.582812	1.13323	0.653115	1.53806	0.251145	0.651955	1.45845	1.60267	0.831449	2.50341	1.6993	2.13641	1.40573	1.80291	0.449846
TaMYB22	1.8894	0.794992	1.89369	0.677065	0.518705	2.24608	1.24487	2.10849	2.25274	1.1832	0.923175	1.78735	1.51103	0.657691	0.428301	0.954863	1.8102	0.59936	4.58515	1.44336	2.46771
TaMYB23	0.687668	0.480669	0	0	0	0	0.000780891	0.000861602	0	0.000886173	0	0.00138579	0	0	0	0	0	0.000871906	0.00178885	0	0
TaMYB24	0	0	0.0617939	0	0	0	0	0	0	0	0.0573524	0	0	0	0	0	0	0	0.122815	0	0
TaMYB25	0.292849	0	0	0.190503	0.179656	0.348075	0.285204	0.182599	0.0441678	0.2449	0.0479786	0.226552	0.63716	0.618919	0	0.346934	0.131115	0.265492	0.414017	0.258276	0.34735
TaMYB26	0	0	0	0	0	0	0	0	0	0	0	0	0	0	0	0	0	0	0	0	0
TaMYB27	0.134887	0	0.0521523	0	0	0	0	0	0	0	0	0.045637	0.0493529	0.207744	0	0	0	0	0	0	0
TaMYB28	0.211209	0.216519	0.405631	0.667234	0.633112	0.450306	0	0.286649	0.614243	0.0770943	0.126244	0.213849	0.15111	0.0796159	0.0762518	0	0.202771	0	0.159486	0.0795066	0.0670566
TaMYB29	0	0	0	0	0	0	0	0	0	0	0	0	0	0	0	0	0	0	0	0	0
TaMYB30	0.286412	0.176446	0.132462	0.506015	0.229754	0.419582	0.342665	0.0584454	0.226046	0.125582	0.0615167	0.232289	0.435326	0.0654871	0.501773	0.377686	0.722068	0.246224	0.52521	0.327463	0
TaMYB31	0	0	0	0	0.0538668	0	0	0.0547933	0	0.0588455	0	0	0	0.123081	0	0.0591491	0	0.0576591	0.123421	0	0
TaMYB32	0	0.0932062	0	0.089269	0.136782	0	0.0452881	0.185375	0	0.248641	0	0	0.298399	0.104674	0	0.251468	0.532221	0.0973388	0.367589	0.314476	0
TaMYB33	16.3416	11.1969	14.0294	8.66396	8.42846	14.1289	18.802	27.6416	45.3597	6.88911	7.03781	10.5682	5.76675	5.46074	6.64186	3.21447	7.11915	6.23191	14.4019	10.0642	10.5273
TaMYB34	0.121516	0	0.0701863	0	0	0	0	0	0	0	0	0	0	0	0	0	0	0	0	0	0
TaMYB35	0	0.0346531	0.0391506	0.0665021	0	0	0.30331	0.0344848	0.100153	0.184793	0	0	0.223912	0	0	0.188525	0.0996925	0	0	0.314862	0.264262
TaMYB36	0	0	0	0	0	0	0	0	0	0	0	0	0	0	0	0	0	0	0	0	0
TaMYB37	0	0	0	0	0	0	0	0	0	0	0	0	0	0	0	0	0	0	0	0	0
TaMYB38	0	0	0	0	0	0	0.0715427	0	0	0	0	0	0	0	0	0	0	0	0	0	0
TaMYB39	0.0677896	0.0695156	0	0	0	0	0	0	0	0	0	0.137308	0	0	0	0	0	0	0	0	0
TaMYB40	0	0	0	0	0	0	0	0.121437	0	0	0	0.0603422	0	0	0	0	0	0	0	0	0
TaMYB41	0	0.0607063	0	0	0	0	0	0	0	0	0	0	0.128196	0	0	0	0	0	0	0	0
TaMYB42	0.430302	0.531091	0.0998728	0.254421	0.129943	0.552807	0.129046	0.0440174	0.042592	0.0944417	0.0925089	0.218421	0.0473142	0.0995707	0.143053	0	0.0843645	0.0462007	0	0.199481	0
TaMYB43	0.139326	0.238735	0.161544	0	0.140116	0.678339	0.139189	0	0	0.203805	0.0945599	0	0.0509097	0.160735	0.563914	0.257439	0	0	0.322524	0	0
TaMYB44	0	0	0	0	0	0	0	0	0	0	0	0	0	0	0	0	0	0	0	0	0
TaMYB45	5.15047	3.79166	4.30333	3.8995	3.91181	9.1441	2.30784	3.54291	2.06807	1.74731	1.55652	5.65434	0.85475	2.12914	0.784295	0.866159	1.94688	1.09236	9.84104	4.13688	6.06977
TaMYB46	0	0.0538334	0.30331	0.154504	0	0.192055	0	0.0535108	0	0.172382	0	0	0.114271	0	0.230442	0	0	0	0	0	0
TaMYB47	0.389299	0.300287	0.22556	0.490635	0.0506813	0.401537	0.148984	0.202361	0	0.220633	0.106777	0.345624	0.106476	0.410077	0	0.0538516	0.756662	0	0.28105	0.168284	0
TaMYB48	0	0	0	0	0	0	0	0	0	0	0	0	0	0	0	0	0	0	0	0	0
TaMYB49	0	0	0	0	0	0	0	0	0	0	0	0	0	0	0	0	0	0	0	0	0
TaMYB50	2.61513	2.11004	1.18609	1.73454	1.19534	2.45538	0.668674	1.23166	0.4855	2.54061	0.191777	2.0688	1.49798	2.53293	0.592388	1.38678	2.00904	0.939667	3.64999	2.94232	0.472892
TaMYB51	0.17791	0.272909	0.102027	0.086557	0.0884414	0.0810472	0.440896	0.631774	0	0.583616	0.0953322	0.179829	0.375709	0.297268	0	0.571825	1.01066	0.670424	0.59474	0	0.500922
TaMYB52	0	0	0	0	0	0	0	0	0	0	0	0	0	0	0	0	0	0	0	0	0
TaMYB53	1.32271	1.36991	1.40861	1.41044	1.18143	0.668187	0.66327	0.427067	0.919624	0.667963	0.84686	0.701808	0.556724	0.500091	0.858704	0.690047	0.398035	0.866792	0.627627	1.00377	0.532186
TaMYB54	0.785521	0.367563	0.8303	0.352577	0.569358	0.492034	0.428902	0.402306	0.566436	0.447825	0.69119	0.764664	0.395202	0.332542	0.318513	0.479228	0.633609	0.421513	0.459097	0.70846	0.734721
TaMYB55	0	0	0	0	0	0	0	0	0	0	0	0	0	0	0	0	0	0	0	0	0
TaMYB56	2.46236	1.89051	2.31393	0.775414	2.00593	5.67217	1.73136	1.6644	1.53517	2.88272	0.88954	1.06196	1.98144	4.13544	0.346782	2.66793	4.89536	2.84041	3.09455	3.47612	3.50575
TaMYB57	0	0	0	0	0	0	0	0	0	0	0	0	0	0	0	0	0	0	0	0	0
TaMYB58	0	0.110606	0	0	0.0520918	0.0475362	0	0.162806	0.0512404	0	0	0.105235	0	0.0595731	0	0	0.25254	0	0	0	0.250788
TaMYB59	21.1841	12.2908	17.8462	10.3421	13.9632	27.9241	3.92661	4.2372	1.43026	20.0699	17.6888	9.85588	14.6488	21.8025	30.0712	10.233	23.1243	27.4576	27.0223	27.3178	40.8423
TaMYB60	0	0	0	0	0	0	0	0	0	0	0	0	0	0	0	0	0	0	0	0	0
TaMYB61	0	0	0	0	0	0	0	0	0	0	0	0	0	0	0	0	0	0	0	0	0
TaMYB62	0	0.12443	0	0	0	0	0.120384	0	0.237393	3.19777	3.5244	0	1.88098	0.264925	1.01454	1.01964	1.46753	0.790713	0	0	0
TaMYB63	3.97332	2.7044	2.42864	2.39536	2.41263	2.53743	1.7534	2.17371	2.47176	0.998422	0.941659	2.63457	2.05361	1.88489	1.84299	1.35809	2.0614	1.26465	3.94334	2.3627	3.10671
TaMYB64	0	0.066217	0	0	0	0	0	0	0	0	0	0	0	0	0	0	0	0	0	0	0
TaMYB65	0.141453	0.185202	0.275809	0.266081	0.128608	0.123918	0.35996	0.414394	0.159067	1.49205	1.39087	0.0949725	1.44391	1.01674	1.59497	0.965506	0.461534	0.249178	0.156552	0.637188	0.293672
TaMYB66	1.52401	0.582172	1.11155	0.643543	0.876491	0.719168	0.914003	1.69245	1.55141	0.621165	0.468043	2.25435	0.143569	0	0.0482319	0.0483889	0.298678	0.046753	1.51598	0.605281	1.86521
TaMYB67	0	0.149479	0.515337	0.337131	0.100225	0.818835	2.74645	3.55728	4.94657	0.440329	0.506217	0.279159	0	0.243051	0.230399	0.300105	0.179263	0.161949	0.372051	0	0.197163
TaMYB68	12.3077	13.8234	23.4684	21.1515	27.646	14.6767	12.1247	6.19876	6.18668	5.13619	5.59603	5.79137	1.94826	2.78235	2.53515	3.82498	3.9482	6.75229	6.44974	6.24014	10.9203
TaMYB69	1.88837	1.21235	1.11796	1.63621	1.17007	1.22079	1.43125	2.04093	1.34224	2.07024	0.715831	2.53421	3.89145	2.73428	1.18906	3.20339	1.88741	2.44677	3.37901	2.73504	1.50505
TaMYB70	0.328198	0.287503	0.15146	0.257108	0.459692	0.600214	0.849439	0.401226	0.710937	0.647143	0.845434	0.465435	0.141476	0.0745219	0.0713737	1.28962	1.39138	0.705721	0.149331	0	0.627604
TaMYB71	0.540336	0.303532	0.478402	0.0580147	0.177807	0.240371	0.131713	0.489732	0.208046	0.448171	1.51453	0.517996	2.77341	1.56375	1.06724	1.11931	0.802552	0.698492	1.25983	0.860746	0
TaMYB72	0.375106	0	0.238897	0	0	0	0.35794	0.00036127	0.165711	0.180987	0	0.197869	0	0	0.652141	1.17	0.317973	3.4005e-05	0.339495	0.68025	0.637172
TaMYB73	0.92681	0.791109	0.71073	1.05543	0.539208	0.775459	0.0767183	1.09926	0.455059	1.18341	1.15968	1.95369	0.842945	0.60796	0.665444	0.668169	0.442609	1.49573	0.608647	0.606672	1.0974
TaMYB74	2.25936	0.942024	0.961061	1.22313	0.666581	1.37346	0.996365	1.01978	1.06677	2.01405	0.0897187	1.26938	0.710231	0.187228	0	0.90028	0.954474	0.720532	1.68622	1.40026	1.02526
TaMYB75	0.968998	0.992125	0.64961	1.25989	1.68966	1.03131	0.641267	0.574285	0.475387	0.618471	0.952434	0.24503	0.858801	0.72435	0.520297	0.69663	0.769231	0.868972	0	0.632223	2.59336
TaMYB76	0.431202	0.295494	0	0.518641	0.192655	0.439318	0.0957023	0.195869	0	0.210229	0	0.0972329	0.314708	1.10411	0.475875	0.318318	0.815987	0	0.0553803	0.994835	0
TaMYB77	0	0	0	0	0	0	0	0	0	0	0	0	0	0	0	0	0	0	0	0	0
TaMYB78	4.03839	1.79023	2.61473	2.76762	3.28938	3.22289	3.02917	3.08025	2.34825	7.86335	1.97697	1.92327	22.5076	15.998	15.3025	20.8717	32.32	6.5462	19.6763	12.7555	17.0899
TaMYB79	6.82417	10.2673	13.2415	13.3771	13.8308	5.97157	11.6134	12.1475	11.8695	16.6672	18.1616	7.34542	20.3112	19.0304	21.2002	9.6997	20.3309	14.8953	12.2085	11.4747	9.22928
TaMYB80	0.123818	0.0635301	0.0714947	0.242747	0.248001	0.283215	0.123341	0.441791	0.30505	0	0.0664649	0	0.0669376	0.211513	0	0	0	0	0	0	0
TaMYB81	0.101793	0.0522984	0	0.10009	0.102246	0	0	0.103979	0	0	0	0.154891	0	0	0	0	0	0	0	0	0
TaMYB82	0	0	0	0	0	0	0.00929074	0	0	0	0.239214	0	0	0	0	0	0.104112	0	0	0	0
TaMYB83	2.48528	1.64493	1.29673	1.64354	1.03005	1.68286	2.14963	2.56266	1.12292	2.64627	0.372949	1.30374	2.85166	0.934255	1.26103	2.73103	1.01898	1.66538	4.12326	1.37498	1.5417
TaMYB84	2.66398	3.37757	3.07848	2.61414	1.48348	2.57094	3.24088	3.06981	5.38956	5.82116	5.61146	3.59019	8.62001	6.09295	6.90962	5.43307	8.17675	4.83595	8.31614	6.00635	4.88278
TaMYB85	0.440135	0.0543807	0.306371	0.156062	1.11229	1.38474	1.0564	1.66734	2.27804	0.464369	0.36275	0.350218	0.288464	0.364429	0.0581737	0.7589	0.154499	0.17061	1.40091	0.546957	0
TaMYB86	0.192046	0.13135	0.0738871	0	0	0.175653	0.254975	0.0652355	0	0	0	0	0	0	0	0	0	0	0	0	0
TaMYB87	0.757562	0.865108	1.60627	1.16843	1.3434	1.13147	1.65151	1.33988	1.45671	2.17579	1.87847	0.741838	3.24784	3.87448	3.3369	3.2855	4.62863	2.70082	3.6283	3.35945	4.46122
TaMYB88	5.86543	9.03916	11.9377	11.5167	9.05574	5.04559	3.86647	4.05159	3.27848	3.03666	2.77629	4.92984	2.29649	3.85945	3.17708	1.49358	2.08388	1.97947	2.89209	2.57122	2.57802
TaMYB89	0.436508	0.629198	0.560188	1.40688	0.695854	0.157487	0.400141	0.526489	0.339377	0.640287	0.246293	0.71864	0.373463	0.511123	0.18833	0.328526	0.511668	0.369678	0.459961	0.596549	0
TaMYB90	4.71893	3.7815	0.731867	4.06658	4.15445	5.53231	3.04075	4.8145	1.58955	3.53252	1.17421	4.90056	2.49851	4.73588	1.19697	2.40258	8.98216	4.26711	6.33021	3.2232	4.54168
TaMYB91	0	0	0	0	0	0	0	0	0	0.137311	0	0	0	0	0.273206	0	0	0	0	0	0
TaMYB92	5.28778	11.2354	12.3648	10.4325	8.85298	4.75116	4.36065	3.76119	3.57991	3.64344	2.53746	4.56917	3.03399	3.59542	3.32007	2.55259	3.16178	3.88851	3.4301	4.69399	3.89639
TaMYB93	0	0.109026	0.121933	0	0.21142	0	0.211136	0.323979	0.312561	4.78243	7.88723	0	2.99972	2.46277	3.36819	0.451199	2.99459	0.805967	0	2.56655	0
TaMYB94	0	0	0.140779	0	0.122085	0	0.303565	0	0	0	0	0.12351	0	0	0	0	0	0	0	0	0
TaMYB95	0	0	0	0	0	0	0	0	0	0	0	0	0	0	0	0	0	0	0	0	0
TaMYB96	0	0	0	0	0	0	0	0	0	0	0	0	0	0	0	0	0	0	0	0	0
TaMYB97	0.120101	0.164762	0.0929903	0.276386	0.0403307	0.110261	0.0400421	0.163898	0	0.0439428	0.0430419	0.121962	0.0441382	0.0928717	0.0444765	0.178469	0.196678	0.0429756	0.326266	0.186125	0
TaMYB98	0.764683	0	0	0	0	0.00348956	0	0	0	0.333347	0.575921	0.711667	0.648412	0	0	0	1.33944	1.07494	0	0.585641	1.11759
TaMYB99	4.43142	6.274	5.64605	7.76788	5.29775	3.27184	3.02633	3.3382	3.43708	2.9293	2.20304	2.61947	4.33145	4.72848	3.61437	1.44112	0.539584	1.50214	1.8458	1.87708	1.8681
TaMYB100	0.187032	0.319867	0.215967	0.549953	0.437001	1.08371	1.11778	2.0972	3.13307	0	0.0669302	0	0	0	0	0	0	0.201047	0.355635	0.851279	0.179307
TaMYB101	0.394672	0	0.227663	0.193232	0.329035	0.360884	0.851217	1.47424	1.29531	0	0.0706015	0.0666306	0	0	0	0	0	0	0	0	0.503091
TaMYB102	0.214123	0.21948	0.164449	0	0.28519	0.65207	0.851695	3.0508	1.89497	0.0781519	0	0.0722594	0	0	0	0	0	0.383822	0.242319	0	0.271714
TaMYB103	0	0	0	0	0	0.0774365	0.0842604	0.344963	0.499618	0	0	0	0	0	0	0	0	0	0	0	0
TaMYB104	0.0642139	0.0658772	0.222338	0.188718	0.128537	0.234923	1.21484	3.46808	6.38803	0.0703509	0	0	0	0	0	0	0	0	0.146274	0.437635	0
TaMYB105	0	0	0	0.0658489	0	0	0	0	0	0	0	0	0	0	0	0	0	0	0	0	0
TaMYB106	0.54999	0.508376	0.318142	0.162051	0.331098	0.317845	0.0548575	0.729805	0.162863	0.255083	0.17722	0.437717	1.21583	0.395369	0.663703	1.21101	0.42738	0.413658	0.694811	0.693199	0
TaMYB107	0.26508	0.205865	0.368517	0.519065	0	0.242801	0.448949	0.60848	0.826545	1.00711	0.936636	0.401949	1.57032	1.77811	1.5171	2.07921	2.37221	1.61412	0	0	0.506648
TaMYB108	0.443847	0	0.506375	0.214687	0	0.302197	0.109626	0.112133	0.10817	0.484776	0.237516	0.223998	0	0	0.116296	0.116852	0.723995	0.119698	0.727519	0	0
TaMYB109	0.323357	0.228328	0	0.435368	0	0.54263	0.442931	0.453318	0.145979	0.569186	0.398394	0.448908	0.635545	0.251189	0.160382	0.538282	0.71102	0.239702	0.251523	0.501475	0.634739
TaMYB110	0.692039	0.774628	0	0.18496	0.0629883	0.690627	0	0.0641245	0	0.344661	0	0.254981	0	0.644289	0	0	0.121485	0.202887	0	0.787034	0
TaMYB111	1.10684	0.738872	0.0640198	0.543489	0.555221	0.15206	0.165589	0.225942	0	0.36404	0	0.336696	0.0601865	0.190115	0	0.182734	0.38383	0.118928	0.762468	0	0
TaMYB112	0.0924002	0	0.053571	0	0	0.169496	0	0	0	0	0	0	0	0	0	0	0	0	0	0	0
TaMYB113	5.58547	6.98667	8.62867	5.56502	5.61813	3.65022	2.43957	2.33181	2.40863	3.4412	2.55573	2.79541	2.61456	2.16403	3.16382	2.68534	2.8666	3.8762	1.96044	3.38502	3.30029
TaMYB114	0.114671	0.235477	0	0.11255	0	0.104992	0	0.175496	0.0565629	0.125697	0	0	0	0.852082	0.0627768	0.126006	0.481413	0.123226	0.131418	0.589948	0
TaMYB115	0	0	0	0	0	0	0	0	0	0	0	0	0	0	0	0	0	0	0	0	0
TaMYB116	0	0	0	0	0	0	0	0	0	0	0	0	0	0	0.287796	0	0	0	0	0	0
TaMYB117	0.0442256	0	0	0	0	0.162302	0	0.0904608	0	0	0.0475357	0	0	0	0.0489595	0	0	0.0474876	0	0	0
TaMYB118	0	0	0	0	0	0	0	0	0	0	0	0	0	0	0	0	0	0	0	0	0
TaMYB119	0.445132	0.456115	0.77926	0.724764	0.740528	0.609737	0.294939	0.905567	0.674188	2.52817	0.159168	0.525617	6.03093	3.5127	1.52192	3.69947	4.14435	5.58634	3.85239	2.56941	0.281789
TaMYB120	0	0	0	0	0.115086	0	0	0	0	0	0	0	0	0	0	0	0	0	0	0	0
TaMYB121	0	0	0	0	0	0	0	0.139271	0	0	0.0733883	0	0	0	0	0	0	0	0	0	0
TaMYB122	0	0	0	0	0	0	0	0	0	0	0	0	0	0	0	0	0	0	0	0	0
TaMYB123	9.99851	5.03113	8.01934	4.86428	5.48016	10.4446	4.15127	3.77893	4.5646	3.36064	1.85294	10.1248	2.35718	1.37423	1.58008	0.926772	1.88379	1.74385	9.69052	8.26178	7.51577
TaMYB124	0.776697	0.909764	0.250368	0.510239	0.304033	0.277167	0.172535	0.242755	0.298964	1.45283	0.417444	0.606191	0.853932	0.549106	0.860616	1.10325	1.60723	0.926589	0.87088	1.05007	0.672349
TaMYB125	0.715503	0	0	0.575569	0.470752	1.08127	0.235334	1.20343	0.232114	0.781172	0	0.481203	0	0.129697	0	0	0.552544	0.708638	0	0.644404	0
TaMYB126	0.0824601	0.296906	0.239348	0	0.207612	0.113535	0.164918	0.126569	0.0408273	0.0905034	0	0	0	0	0	0.0459053	0	0	0	0	0
TaMYB127	0	0	0	0	0	0	0	0	0	0	0	0	0	0	0	0	0	0	0	0	0
TaMYB128	0	0	0	0	0	0	0	0	0	0	0	0	0	0	0	0	0	0	0	0	0
TaMYB129	0.187001	0	0	0.181732	0	0.340549	0.0926172	0	0.0914731	0.102214	0	0	0	0	0.198738	0	0.0882354	0	0.103774	0	0
TaMYB130	0.063362	0.13002	0.146291	0	0.126861	0.0579593	0.252404	0.193732	0.436947	0.0694222	0	0	0	0	0	0	0	0.0681141	0	0.216087	0.0606946
TaMYB131	0	0	0	0	0	0	0	0	0	0	0	0	0	0	0.0867162	0	0	0	0	0	0
TaMYB132	0	0	0	0	0	0	0	0	0	0	0	0	0	0	0	0	0	0	0	0	0
TaMYB133	0	0	0	0	0	0	0	0	0	0	0	0	0	0	0	0	0	0	0	0	0
TaMYB134	0	0	0	0	0	0	0	0	0	0	0	0	0	0	0	0	0	0	0	0	0
TaMYB135	34.8006	35.0046	39.2224	16.0782	22.5772	29.4756	7.72571	10.4981	10.1419	22.271	33.4259	14.0273	28.3356	31.0317	44.3765	35.8818	48.0896	28.6478	35.6528	41.1106	97.2676
TaMYB136	0.0398027	0	0	0	0	0	0	0.162959	0.118281	0	0	0	0	0	0	0	0	0	0	0	0
TaMYB137	4.02986	6.93098	1.21822	5.52209	5.13692	4.99521	1.32908	2.19722	1.07637	5.26987	0.76425	3.26671	1.40259	4.35159	0.836011	1.29009	3.43007	2.82124	2.95237	5.60668	1.08501
TaMYB138	0	0	0	0	0	0	0	0	0	0	0	0	0	0	0	0	0	0	0	0	0
TaMYB139	0	0	0.257206	0	0	0	0	0	0	0	0	0.113812	0	0	0	0	0	0.12167	0	0	0
TaMYB140	0.197755	0.202836	0	0	0	0	0	0	0	0	0	0	0	0.748211	0.0716602	0	0.126999	0.070873	0	0	0
TaMYB141	0.0592503	0	0	0.0581236	0	0	0	0	0	0	0	0	0	0	0	0	0.0573658	0.0636782	0	0	0
TaMYB142	1.33823	1.23004	1.30098	1.15709	1.23578	0.882719	1.04122	2.56869	1.97859	2.11298	1.035	1.35718	2.09911	2.27137	1.23472	2.53712	3.43551	2.87548	1.23117	0.982712	0.827002
TaMYB143	0.221743	0.0592235	0.145532	0.20255	0.030426	0.0584028	0.109427	0	0.131172	0.179595	0	0.231123	0	0.217348	0.255011	0	0	0.0741764	0	0	0.181611
TaMYB144	0	0	0	0	0	0	0	0	0	0.0563244	0	0	0.0560533	0.0590072	0	0.340268	0	0.165514	0	0	0
TaMYB145	0.506472	0.468396	0.11732	0.0498034	0.407011	0.510626	0.151673	0.20695	0.0500426	1.22202	0.163244	0.263196	0.774356	0.524013	0.058179	0.279787	1.03655	0.598442	0.233588	0.990629	0.294122
TaMYB146	0.166228	0.127863	0.115005	0.407785	0	0.675454	0.198227	0.763344	0.147162	0.327794	0.0533308	0.13326	0.253474	0.203027	0.0546977	0.548843	0.677747	0.398236	0.343695	0.285814	0
TaMYB147	0.0802149	0.124515	0	0.0787566	0	0.274175	0	0.245659	0	0.158759	0	0.119094	0.123756	0.528453	0	0	0	0.184222	0.0561259	0	0
TaMYB148	0	0	0	0	0	0	0	0	0	0	0	0	0	0	0	0	0	0	0	0	0
TaMYB149	0.925152	0.709353	0.245924	0.469764	0.780831	1.27895	1.77372	2.02694	3.34204	0.376829	0	0.398469	0.0578808	0.974988	0	0.0585681	1.17519	0.228261	0.397861	2.38975	0.205228
TaMYB150	0	0	0	0	0	0	0	0	0	0	0	0	0	0	0	0	0	0	0	0	0
TaMYB151	0	0.0807742	0.0911865	0	0	0	0	0	0	0	0.0422006	0.0797209	0	0	0	0	0	0	0	0	0
TaMYB152	0	0	0	0	0	0.0455	0	0	0	0	0	0.100714	0	0	0	0	0	0	0	0	0
TaMYB153	3.8451	2.85975	2.25569	3.05274	2.89764	3.33262	1.77161	1.68245	1.07311	4.38704	1.88297	3.64463	6.21381	6.06809	3.27364	2.08888	7.80172	1.9514	12.6029	12.3232	1.75737
TaMYB154	3.85838	4.37996	4.3567	3.22525	2.94845	3.81634	2.37299	1.38152	1.60734	2.00068	1.59502	2.42654	2.28635	3.23663	2.75988	3.29249	3.08839	2.46268	1.45528	2.80947	4.46191
TaMYB155	0.588369	0.798048	0.678952	0.709549	0.588901	0.660897	1.10455	1.53828	1.55577	2.07627	1.30666	1.12511	1.51185	1.85506	0.824629	1.08462	0.939377	1.09814	2.12514	1.70036	0.761331
TaMYB156	0.242552	0.461403	1.16909	0.229964	0.275682	0.150461	0	0	0	0	0.198486	0.296913	0.412294	0	0	0	0.202998	0.415381	0.900314	0	0.280781
TaMYB157	0.11747	0	0.06112	0.0518899	0.106018	0.145134	0.113628	0	0	0	0.0567205	0.0535522	0.0575525	0	0	0.232938	0	0	0.486088	1.03064	0
TaMYB158	0	0.0461011	0	0	0	0	0	0	0	0	0	0	0	0.155375	0	0	0	0	0	0.363085	0
TaMYB159	0.0520919	0	0	0	0.156922	0	0	0.0531995	0	0	0	0.105674	0	0	0	0	0	0	0	0	0
TaMYB160	0.054564	0.392297	0.378794	0.375175	0.219012	0.2499	0	0.389895	0.538636	0.0598239	0.293039	0.0553311	0	0.125042	0	0.180279	0	0.11725	0	0	0
TaMYB161	0	0	0	0	0	0	0	0	0	0	0	0	0	0	0	0	0	0	0	0	0
TaMYB162	0.223964	0.344989	0	0.0549762	0.393142	0.102551	0.33502	0.342847	0.110508	0.368289	0.12027	0.170311	0.060857	0.0640798	0.245495	0.123186	0.32607	0.721961	0	0.0640944	0
TaMYB163	0.155388	0.157907	0	0.155214	0.315533	0.140459	0.155426	0	0	0.248971	0.0822475	0	0	0	0.679009	0	0	0.0833817	0.172308	0	0
TaMYB164	0	0	0	0	0	0	0	0	0	0	0.0571564	0	0	0	0	0	0	0.114327	0	0	0
TaMYB165	0	0	0	0.0415779	0	0	0	0.0431568	0	0	0	0	0	0	0	0	0	0	0	0.19571	0
TaMYB166	0.682522	0.675997	0.303328	0.281263	0.133469	0.797127	0.343498	1.17246	2.73012	0.196709	0.608061	0	0	0	0.337622	0.426482	0	0.614301	0	0.823797	0
TaMYB167	0	0.0657423	0	0	0	0	0	0	0	0	0	0	0	0	0	0	0	0	0	0	0
TaMYB168	0.0532993	0.219007	0.370135	0.157118	0.321013	0.439481	0.212716	0	0.105261	0.233772	0.0572542	0.108111	0.464561	0.18341	0	0.528844	0.414711	0.114524	0.245228	0.367015	0.514754
TaMYB169	0.0421824	0.13017	0.0979266	0.166312	0	0.120633	0.253046	0.258941	0.230058	0.0622946	0.0906913	0.256963	0	0.293036	0.233892	0.281574	0	0.0905762	0.147043	0.72135	0.0411125
TaMYB170	0	0	0	0	0	0	0	0	0.0575593	0	0	0	0	0	0	0	0.113083	0	0	0	0
TaMYB171	0	0	0	0	0	0	0	0	0	0	0	0	0	0	0	0	0	0	0	0	0
TaMYB172	0	0	0	0	0	0	0	0	0	0	0	0	0	0	0	0	0	0	0	0	0
TaMYB173	0.054999	0.0564862	0	0	0	0	0	0	0	0	0	0	0	0	0	0	0	0	0	0	0
TaMYB174	0.572986	0.724751	0.576816	0.38682	0.316056	0.0476413	0.155899	0.320697	0.0515599	0.372051	0.196194	0.503206	0.0581627	0.244574	0	0.117458	0.365997	0.251416	0	0.124678	0.104144
TaMYB175	0.192239	0.0494005	0.389903	0.236466	0.193244	0.281316	0.383984	0.19647	0.285087	0.158158	0	0.0487663	0.15782	0.276847	0.212128	0	0	0.0516164	0.0555443	0	0.326303
TaMYB176	0	0	0	0	0	0	0	0	0	0	0	0	0	0	0	0	0	0	0	0	0
TaMYB177	2.46107	1.4892	2.13111	2.34985	1.45307	3.17493	1.38264	0.836132	0.62171	0.829697	0.677431	3.00511	1.29501	0.64615	1.99409	0.966274	1.58389	0.678361	1.94252	1.72209	2.23144
TaMYB178	0	0	0	0	0	0	0	0	0	0	0	0	0	0	0	0	0	0	0	0	0
TaMYB179	0	0.0553657	0	0	0	0	0	0.0550289	0	0	0.0578981	0	0	0	0.295932	0	0	0	0	0	0
TaMYB180	0.160311	0.274461	0	0	0.214553	0.587475	0	0.16368	0	0.234373	0	0.325165	0	0.24515	0.0586997	0.589056	0.727541	0.0574102	0	0.245277	0
TaMYB181	0	0	0	0	0	0	0	0	0	0	0	0	0	0	0	0	0	0	0	0	0
TaMYB182	0.144241	0	0	0	0	0	0	0	0	0	0	0	0	0	0	0	0	0	0	0	0
TaMYB183	1.30868	1.17791	0.537537	0.613803	0.268735	1.78916	0.39803	0.400365	0.23178	0.29901	0	0.905668	0	0.523201	0	0.165287	1.02054	0.110962	0.599351	0.626327	0.0531414
TaMYB184	0	0	0	0	0	0	0	0	0.0676596	0	0.0737929	0.0696361	0.221711	0	0	0	0	0	0	0	0
TaMYB185	0.0552437	0.113472	0.0639075	0	0.11085	0.252986	0.275495	0.636202	0.27263	0	0.0593353	0.224067	0.0600846	0	0	0	0.268251	0.118716	0	0.253135	0
TaMYB186	0.0625324	0	0.288813	0	0.187842	0	0	0	0	0	0	0	0	0.142355	0.477197	0	0.241571	0.0672189	0	0.0711416	0
TaMYB187	1.58428	0.000495407	0.000535341	0.000625204	1.26089	1.20575	0.000151902	0.0323469	1.86778	0.00034147	0.000222575	0.000737397	0.000200039	0.000112445	0.000143176	0.000101962	0.536177	0.000260704	0.000162314	0.000338252	1.25639
TaMYB188	0.608042	1.03095	0.457447	1.02422	0.836565	0.920043	0.429638	0.586177	0.354629	0.448805	0.769313	0.651144	0.950071	0.874385	0.598212	0.600039	0.317337	0.5374	0.125418	0.876617	0.245318
TaMYB189	0	0	0	0	0	0	0	0	0	0	0	0	0	0	0	0	0	0	0	0	0
TaMYB190	0	0	0	0	0	0	0	0	0	0	0	0	0	0	0	0	0	0	0	0	0
TaMYB191	1.45204	1.04887	0.902856	1.82756	1.14434	1.54037	1.55738	1.68393	1.12599	3.6891	0.645421	1.15754	1.82271	3.08515	0.853623	2.50437	2.32643	2.64886	1.30563	2.63418	2.42476
TaMYB192	0	0	0	0	0	0	0	0	0	0	0	0	0	0	0	0	0	0	0	0	0.165428
TaMYB193	0.102808	0.156005	0	0	0	0.046383	0.101034	0	0	0	0	0	0	0	0.111444	0	0	0	0	0	0
TaMYB194	0	0	0	0	0	0	0	0	0	0	0	0	0	0	0	0	0	0	0.156664	0	0
TaMYB195	19.7962	11.2171	15.8051	9.08472	11.7133	19.9106	3.29023	4.12305	4.19922	8.25513	13.4026	6.59712	8.31421	12.9527	19.0408	4.54688	18.8126	13.6472	14.4262	10.1787	23.2771
TaMYB196	1.19755	0	0	0	0	0.44348	0.186297	0	0	0	0.00978438	0	0.808586	0	0	0	0.553602	0	0	0.354699	0
TaMYB197	0.335088	0.090512	0.153168	0.390181	0.132855	0.305217	0.429506	0.516184	0.435481	1.82841	1.93915	0.292543	2.98264	2.3074	3.62487	1.91316	2.64776	0.788581	0.357337	0.101908	0.428256
TaMYB198	0.46638	0.438123	0.307393	0.456573	0.666392	0.913706	0.331555	0.610772	0.721452	0.583835	0.286026	0.539865	0.573909	0.226739	0	0	0.38488	0.644729	0.53004	0	0.190958
TaMYB199	2.37611	1.98581	1.09468	2.05004	0.743213	1.2207	2.11415	3.60662	0.829473	3.50988	0.797651	3.35345	3.06634	3.74321	1.5674	3.23661	4.02154	2.51123	3.13029	2.84908	2.15649
TaMYB200	13.2088	19.419	25.3741	18.1413	27.2948	17.7434	7.42615	3.9231	5.60048	3.46259	4.03705	6.02381	0.846964	0.832507	1.40926	2.69936	2.07479	3.48154	3.58791	2.89969	10.4709
TaMYB201	0.169652	0.174504	0.24614	0.0418024	0.0556984	0.285662	0.366752	1.16021	0.742516	0.0465457	0	0.225402	0	0.0981935	0	0	0	0.227681	0.172824	0.576493	0
TaMYB202	0.753983	0.518186	0.705881	0.611658	0.732012	0.366216	0.886512	0.907172	0.677143	3.93221	4.87813	1.12199	5.29545	4.13818	4.09036	5.09084	3.28491	1.37377	2.10875	1.54011	1.78176
TaMYB203	0	0	0	0	0	0	0	0	0	0	0	0	0	0	0	0	0	0	0	0	0
TaMYB204	0.294308	0	0	0	0	0	0	0	0	0	0.157106	0.1481	0	0	0	0	0	0	0	0	0
TaMYB205	9.89984	8.54894	10.931	6.28847	6.07915	9.50973	5.8448	4.4662	3.64611	5.12184	5.46536	5.16249	6.49428	6.83157	10.0894	7.74939	9.14575	7.08399	7.65457	6.09629	10.9069
TaMYB206	0	0	0	0	0	0	0	0	0	0	0	0	0	0	0	0	0	0	0	0	0
TaMYB207	0.479494	0.184563	0.346262	0.352714	0.060057	0.713119	0.477821	0.611242	0.0590935	0.394121	0.0643559	1.03271	0.129836	0.341851	0	0.262892	0.0580001	0.257674	0.685289	0.273422	0
TaMYB208	1.84832	1.54149	2.59487	3.91403	2.33303	1.44976	2.91136	2.80439	2.79	27.2812	43.3341	1.77713	19.0875	25.2758	31.5557	5.67176	11.5332	5.31392	5.52706	3.08057	2.38054
TaMYB209	1.03796	0.563957	0.318555	0.478923	0.207293	0.125429	0	0	0	0	0	0.247503	0	0	0	0	0	0	0	0	0
TaMYB210	0	0	0	0	0	0	0	0	0	0	0	0	0	0	0	0	0	0	0	0	0
TaMYB211	0.131347	0.267501	0	0	0	0.118884	0.129316	0.264504	0.127471	0.143279	0.140375	0.132336	0	0.424547	0	0	0	0.141911	0	0	0
TaMYB212	5.57289	3.91688	1.9603	3.15727	2.11829	2.49536	3.39029	2.9645	2.30908	13.0859	4.35451	3.05555	17.7404	14.3295	8.94083	14.4129	14.4828	13.5718	13.6547	9.75872	5.49653
TaMYB213	4.33485	7.93042	6.83086	11.0739	10.6851	5.36485	9.99229	7.08161	9.73015	15.1583	16.3433	4.68871	12.0223	15.7591	16.5605	4.4865	6.01652	11.5261	3.06281	9.32104	17.9993
TaMYB214	0	0.0662854	0.223703	0.126583	0.258652	0.295469	0	0.329197	0	0.283152	0.0693577	0.130918	0	0.0734209	0	0	0.186916	0.0694661	0	0	0.680152
TaMYB215	0.053391	0.109691	0	0	0	0	0	0	0	0	0	0.0541478	0	0	0	0	0	0	0	0	0
TaMYB216	0	0	0	0.115085	0	0.14538	0.101109	0.346112	1.20134	0	0	0.053643	0	0	0.0581263	0	0	0.0568215	0	0.303619	0
TaMYB217	0.949267	1.08854	0.686279	0.606152	0.639781	0.217982	1.14002	1.30692	0.454048	1.02381	0.183036	1.35097	1.55737	1.39752	0.947161	1.64743	1.03424	1.24657	4.1094	2.66885	0.622392
TaMYB218	6.65292	5.12434	6.12434	3.92	4.95016	6.87796	6.91173	8.07614	11.5829	12.8248	10.7184	9.38801	13.8433	11.5533	12.707	8.7862	11.0359	7.44631	21.8309	16.0015	13.6593
TaMYB219	1.48693	0.244211	0.274919	0.408399	0.834458	1.90536	1.54115	3.33634	3.63611	0.325929	0.0638647	0.0602847	0.128894	0.0678722	0.325029	0.391461	0.40303	0	0.0680319	0.610751	0.228614
TaMYB220	0	0.201141	0.0754165	0.256045	0.326993	0.358627	0.715766	0.466149	0.321813	0.0716036	0	0	0.0704575	0	0	0	0.125982	0	0	0	0.12502
TaMYB221	1.30095	1.87579	0.946141	1.23553	1.07294	1.05782	0.98879	1.43815	0.981639	1.31236	1.13788	1.38292	2.75014	1.64968	1.13398	2.13755	3.13125	1.35551	3.84643	3.75094	3.92615
TaMYB222	5.34751	10.8727	11.5959	12.1687	11.7668	4.82259	4.50402	4.14157	3.72408	3.57199	3.75776	5.26078	3.62292	4.04379	3.09644	2.166	3.11226	2.56997	7.33213	4.38592	5.46133
TaMYB223	0.275294	0.48899	0.683551	0.552727	0.391163	0.444473	0.459101	0.574219	0.0504903	0.437856	0.109812	0.862461	0.395757	0.129315	0.281245	0.364416	0.338372	0.219592	0.942418	0.696753	0.296673
TaMYB224	4.86541	4.24048	2.90251	5.89261	5.17712	7.57814	4.77815	4.83316	4.21502	3.98849	1.97135	4.24769	3.26823	5.40528	2.03947	6.68565	9.6456	3.75216	5.88743	8.55378	2.94179
TaMYB225	0	0	0	0	0	0	0	0	0	0	0	0	0	0	0	0	0	0.0633747	0	0	0
TaMYB226	3.53394	5.77346	6.72008	5.85119	4.93693	2.22028	2.88114	2.14324	2.36685	2.40303	1.63463	3.52083	2.80171	2.23083	2.13426	1.56159	2.17713	1.89737	3.28292	2.69325	3.24512
TaMYB227	2.146	3.76173	1.67567	1.35442	0.691912	1.6449	0.964116	1.3391	1.63452	3.86641	4.53134	3.36474	2.80882	2.42918	2.92694	3.3904	4.52329	2.97775	1.9623	1.56526	2.44192
TaMYB228	0	0	0	0	0	0	0	0	0	0	0	0	0	0	0	0	0	0	0	0	0
TaMYB229	2.43506	1.53458	1.40844	1.10768	0.721788	1.41923	2.15266	1.24268	3.33193	1.15279	0.297203	2.86191	0.722238	1.07732	1.03183	0.730937	2.47212	0.951423	1.96971	1.71155	1.75511
TaMYB230	0	0.454671	1.02726	0	0	0	0	0	0	0	0	0	0	0	0	0	0	0	0	0	0
TaMYB231	0	0	0	0	0	0	0	0	0	0	0	0	0	0	0	0	0	0	0	0	0
TaMYB232	0.406294	0	0.0780835	0	0.203128	0.309499	0.404293	0.482721	0.799713	0	0	0	0	0	0	0	0	0	0	0	0
TaMYB233	0.254487	0.130549	0	0	0	0.232778	0.126713	0.713229	1.07558	0	0	0	0	0	0	0	0	0	0	0	0
TaMYB234	0.570402	0.586833	0.804274	0.200877	0.574524	1.02183	0.937163	2.08475	2.05783	0.0894378	0	0.248229	0.224458	0	0.0904745	0	0	0.174956	0.0474043	0.283941	0.11927
TaMYB235	0.834282	0.305846	0.482018	0.467622	0.238867	1.93045	1.4253	4.63894	5.57727	0	0.0639868	0.181199	0	0.0679961	0	0	0	0	1.97651	1.42767	0.458063
TaMYB236	0.577083	0.236998	0.333581	0.226541	0.289295	0.634011	0.230124	0.294377	0.28463	0.44279	0.495779	0.593873	1.54561	1.03701	0.189497	0	0.223754	0.620152	0.132228	0.263812	0.333201
TaMYB237	0	0.301501	0.080523	0	0.355281	0.3003	0.246948	0.119694	0.194073	0.655723	0.369952	0.539685	0	0.226232	1.86906	0.145271	1.24892	0.826449	0	1.82073	0
TaMYB238	0.633107	0.150166	0.225735	0.622898	0.685255	0.6251	1.31307	0.547433	0.818397	0.160259	0.0523301	0.444721	0.372944	0.392542	0.107421	0.161677	0.285199	0.47076	0.675025	0.449094	0.188846
TaMYB239	0	0	0	0	0	0	0	0	0	0	0	0	0	0	0	0	0	0	0	0	0
TaMYB240	1.00052	0.898312	0	0.122575	0.626141	0.400455	0	0	0	0.0685177	0	0.696986	0	0.213532	0	0.0684256	0	0.336094	0	0	0
TaMYB241	0.609307	0.739527	0.320381	0.271983	0.500138	0.456583	0.214218	0.169607	0.05467	0.303636	0.237974	0.561658	0.180713	0.634255	0	0.121927	0.153719	0.178552	0	0.317221	0
TaMYB242	0	0	0	0	0	0	0	0	0	0	0	0	0	0	0	0	0	0	0	0	0
TaMYB243	0	0	0	0	0	0	0	0.0604317	0	0	0	0.0600559	0	0	0.12954	0	0	0	0	0	0
TaMYB244	0	0	0	0	0	0	0	0	0	0	0	0	0	0	0	0	0	0	0	0	0
TaMYB245	0	0	0	0	0	0	0	0	0	0.126579	0.12404	0.116966	0	0	0	0	0.107674	0.250207	0	0.502579	0
TaMYB246	0	0	0	0	0	0	0	0	0	0	0	0	0	0	0	0	0	0	0	0	0
TaMYB247	0	0	0	0	0	0	0	0	0	0	0	0	0	0	0	0	0	0	0	0	0
TaMYB248	0	0	0	0	0	0	0	0	0	0	0	0	0	0	0	0	0	0	0	0	0
TaMYB249	19.4659	15.7961	18.9399	12.0727	15.5376	19.2517	9.08793	12.3548	7.02998	5.82293	6.72959	22.9865	5.49702	6.40959	6.73048	11.4342	6.75158	5.13064	27.4625	16.5731	22.0483
TaMYB250	0	0	0	0	0	0	0	0	0	0	0	0	0	0	0	0	0	0	0	0	0
TaMYB251	0.195677	0.200722	0	0.127758	0.195791	0.119294	0.0649346	0.531636	0	0.214362	0	0.132148	0.403283	0.222233	0	0	0.188596	0.280502	0.558267	0.222054	0
TaMYB252	0.118271	0.162263	0.0457938	0	0.198613	0	0	0.080709	0	0	0.127163	0	0	0	0.131464	0	0	0	0	0.183396	0
TaMYB253	0	0	0	0	0	0	0	0	0	0	0	0	0	0	0	0	0	0	0	0	0
TaMYB254	0	0	0	0	0	0	0	0	0	0.0441699	0	0	0	0	0	0	0	0	0	0	0
TaMYB255	0	0	0.250654	0	0	0	0	0	0	0	0	0	0	0	0	0	0	0	0.275294	0	0
TaMYB256	0	0	0	0	0	0	0	0	0	0	0	0	0	0	0	0	0	0	0	0	0
TaMYB257	0.343448	0.0704309	0.158373	0.20162	0.0686653	0.251122	0.136678	0	0.135172	0	0	0	0	0	0	0	0.0660306	0.14773	0.155843	0.0776959	0
TaMYB258	0	0	0	0	0	0	0	0	0	0	0	0	0	0	0	0	0	0	0	0	0
TaMYB259	0	0	0	0	0	0	0.086116	0	0	0	0	0	0	0	0	0	0	0	0	0	0
TaMYB260	30.4575	30.7007	41.7945	19.8694	23.2289	31.4472	8.31784	9.72128	8.35832	21.1115	25.0416	14.8657	26.716	26.5988	41.7397	31.3871	44.3708	24.8813	29.0079	36.1478	92.6597
TaMYB261	0	0	0	0	0	0.182077	0.10303	0.158153	0	0	0	0	0	0	0	0	0	0	0	0	0
TaMYB262	2.51193	4.94872	0.911027	4.41463	4.00074	3.44327	1.00212	1.40432	1.18363	4.1785	0.37322	1.78314	1.4395	2.55205	0.412029	1.18304	1.62206	1.72536	2.04051	4.65142	0.658257
TaMYB263	0	0	0	0	0	0	0	0	0	0	0	0	0	0	0	0	0	0	0	0	0
TaMYB264	0	0	0	0	0	0	0	0.221342	0.165651	0	0	0	0	0	0	0	0	0	0	0	0
TaMYB265	0	0	0	0	0.140427	0.192008	0.139499	0.095168	0	0	0	0.0944755	0.102039	0.268471	0	0	0.500565	0	0	0.483878	0
TaMYB266	0	0	0	0	0	0	0	0	0	0	0	0	0	0	0	0	0	0	0	0	0
TaMYB267	2.13258	2.09559	2.18562	0.506015	0.976456	0.786717	1.05676	1.16891	2.57497	2.19768	1.23033	2.0906	2.61195	3.20887	3.44969	1.69959	3.9436	1.66201	1.90389	1.96478	1.10285
TaMYB268	0.569499	1.37536	0.587439	0.370404	0.801686	0.150329	0.440101	0.476946	0	0.577958	0	0.566609	0.513315	0.625688	1.03677e-05	0.0305853	0.819929	0	0	0	0
TaMYB269	0.592567	0.30476	0.0527932	0.304046	0.228014	0.155378	0.253902	0.129908	0.335216	0.789664	0.500498	0.257835	1.81621	0.391999	0.422389	0.517917	0.996351	0.272657	0.983498	0.638139	0
TaMYB270	0.339572	0.249305	0	0.199968	0.158134	0.222384	0.145332	0.297444	0.0959101	0.425694	0.0521263	0.442992	0.636944	0.61454	0	0	0.42619	0.312611	0.224168	0.279638	0.329241
TaMYB271	1.0689	0.799017	0.489355	0.350509	0.263996	0.400914	0.727786	0.695112	0.336205	2.45156	0.678699	1.26143	1.59474	1.51068	1.12538	2.2046	2.51357	1.46114	1.17864	1.96039	0.847891
TaMYB272	0.914633	0.365493	0.353096	0.199856	0.153122	0.791713	0.202887	0.67477	0.351431	0.390093	0.109185	0.412369	0.221936	0.408843	0	1.01039	0.693206	0.818737	1.11301	1.05217	0.147522
TaMYB273	0	0.139343	0.0998044	0.0423745	0	0	0.0859714	0	0.0851256	0.0943765	0.0650907	0	0.0945654	0	0	0.382456	0.548002	0.138506	0	0	0
TaMYB274	1.00046	2.12054	1.76937	1.43646	0.933932	0.731742	0.398288	0.475549	0.196968	0.0730574	0.214749	0.472886	0.287245	0.151313	0	0	0	0.645425	0	0.22675	0.191152
TaMYB275	1.06421	0.733031	0.571658	1.07846	0.440695	1.5304	0.657138	1.12081	0.656867	0.902889	0.176908	0.94642	0.119462	1.38359	0.542113	0.604483	1.11997	0.294946	2.64846	1.38407	1.53566
TaMYB276	0	0	0.179433	0	0	0	0	0	0	0.170748	0	0	0	0	0	0	0	0	0	0	0
TaMYB277	0.0390271	0	0	0	0.0393274	0.0360775	0	0	0.117018	0	0	0.0792751	0	0.0906138	0.173696	0.217657	0	0.0418925	0	0.317837	0
TaMYB278	0.104977	0.0539239	0.121527	0.103175	0	0	0	0	0.155518	0	0.056386	0.159711	0	0.0602472	0	0	0	0	0	0.542564	0
TaMYB279	3.61156	3.40109	0.959311	2.8725	1.88315	4.11238	0.782886	1.64676	0.732101	5.68207	0.795118	3.09204	3.20421	5.58586	2.08999	2.94973	9.16747	2.56961	7.27178	6.75444	1.6945
TaMYB280	0.890454	0.914053	0.137201	0.524096	0.654412	2.22776	0.354977	0.908191	0.332149	1.04099	0.254972	1.68476	0.964952	1.21948	0.778651	0.651248	1.32182	0.574203	1.35818	1.76121	0
TaMYB281	1.06605	0.493034	0.568387	0.570382	0.941189	0.858157	0.91041	0.783885	1.10522	0.970934	0.574508	0.69547	1.04715	0.262212	0.662835	0.459859	0.684113	0.444238	2.85689	1.51318	1.19635
TaMYB282	0.00188977	0.00156235	0	0.36622	0	0.00127353	0	0	0.000488507	0.0171069	0.447736	0.0044537	0.406905	0	0	0	0.000852739	0	5.80041e-05	0	0
TaMYB283	0	0	0	0	0	0	0	0	0	0.0831923	0.0815227	0	0.568178	0.256667	0	0	0	0	0	0	0
TaMYB284	0.112266	0.312517	0.117414	0.382167	0.254587	0.116167	0.326363	0.0517794	0.100166	0.33355	0	0.257103	0.332126	0.524423	0.334856	0	0.0493982	0.0795562	0.350654	0.758128	0.0490587
TaMYB285	0	0	0	0.087318	0	0	0	0	0	0	0	0	0	0	0.0981291	0	0	0.0951791	0	0	0
TaMYB286	0.0521357	0.107128	0.120721	0	0	0	0.0520292	0	0	0	0	0	0	0	0	0	0	0	0.180096	0	0
TaMYB287	0.0866006	0.178136	0.0765029	0.0558479	0.174332	0	0.0865661	0.0442915	0.0912568	0.142549	0.0618485	0.0439573	0	0.0500864	0	0.096257	0	0.0929829	0	0	0
TaMYB288	0	0	0	0	0	0.055225	0	0	0	0	0	0.122317	0	0	0	0	0	0.0682751	0	0.137588	0
TaMYB289	0.230619	0.177585	0	0	0.462449	0.897356	0.0574781	0.352928	0.113748	0.252789	0.0619151	0.175343	0.312865	0.197677	0.126219	0	0.335333	0.371744	0.660558	0.197685	0.221937
TaMYB290	0.0547565	0	0.0633519	0	0	0.0501548	0.109236	0	0	0	0	0.0555253	0	0.313658	0	0	0.159591	0	0	0	0
TaMYB291	0	0.110161	0	0	0.0538209	0.0491239	0.106995	0	0	0	0	0.0543804	0.0584045	0	0	0	0	0	0	0	0.155319
TaMYB292	20.5293	17.3051	21.2723	13.722	12.5729	17.0151	10.8117	17.2924	23.1371	7.06609	8.09484	15.3288	9.68679	6.83021	8.58223	5.75714	5.81378	6.76414	15.3032	16.8685	16.0105
TaMYB293	0	0	0	0	0.0601713	0	0	0	0	0	0	0	0	0	0	0	0	0	0	0	0
TaMYB294	0.640137	0.860334	0.912838	0.435959	0.197932	0.802252	0.344171	0.503143	0.681371	0.810158	0.476183	1.04915	0.64612	0.510069	0.542819	1.57953	0.768657	0.105778	1.93285	1.75865	0.334002
TaMYB295	0	0.209995	0.237013	0.0805073	0	0.116627	0.163304	0.292437	0.221996	0.298161	0.0438887	0.165811	0.0449768	0.0473202	0	0.0909356	0	0	0.142483	0.249241	0
TaMYB296	0	0	0	0	0	0	0	0	0	0	0	0	0	0	0	0	0	0	0	0	0
TaMYB297	0	0	0	0	0	0	0	0	0	0	0	0	0	0	0	0	0	0	0	0	0
TaMYB298	0	0	0	0	0.067782	0	0	0.0690346	0	0	0	0	0	0.537782	0	0	0	0	0	0	0
TaMYB299	0	0	0	0	0	0	0	0	0	0	0	0	0	0	0	0	0	0	0	0	0
TaMYB300	0	0	0	0	0	0	0	0	0	0	0	0	0	0	0	0	0	0	0	0	0
TaMYB301	0.0545161	0.0559935	0	0.1071	0	0	0	0	0	0	0	0	0	0.249875	0	0	0	0	0	0	0
TaMYB302	0	0	0	0	0	0	0	0	0	0	0	0	0	0	0	0	0	0	0	0	0
TaMYB303	0	0	0	0.0507835	0	0.506092	0.412461	0.158283	0.204119	0.0566512	0.116846	0	0	0.059336	0.114296	0	0	0	0.476066	0	0
TaMYB304	0.0677896	0.0695156	0	0	0	0	0	0.207104	0	0	0	0	0	0.153652	0	0	0	0	0	0	0
TaMYB305	2.90748	1.91635	2.01386	2.43796	1.72978	5.56734	2.96121	3.3125	2.86041	1.2888	1.03998	3.57504	2.60288	1.01869	1.05069	1.20548	1.59646	1.33999	5.25896	2.7706	2.44803
TaMYB306	0	0	0	0	0	0	0	0	0	0	0	0	0	0	0	0	0	0	0	0	0
TaMYB307	0.213748	0.0548922	0	0.105012	0.0536383	0.0979124	0.053315	0.10912	0.0527648	0.0585933	0	0	0	0	0.0586997	0	0	0.229641	0.307288	0.367915	0
TaMYB308	0	0	0	0	0	0	0	0	0	0	0	0	0	0	0	0	0	0.13808	0	0	0
TaMYB309	0	0	0	0	0	0	0	0	0	0	0	0	0	0	0	0	0	0	0	0	0
TaMYB310	1.1083	0.960423	0.825964	0.752952	0.512747	1.27887	0.46675	0.526971	0.0963699	0.534416	0	1.35281	0.392942	1.41146	0	0.188831	0.998986	0.469753	1.67634	0.74242	0.206783
TaMYB311	0	0.0686973	0.154511	0.13114	0.133984	0.244956	0.199993	0.13645	0.26374	0.220113	0.0718906	0.203534	0.288411	0.15193	0.654799	0	0.515801	0.144049	0	0.0758891	0.0639773
TaMYB312	0.384993	0.0564862	0.699913	0.108034	0.275915	0.554125	0.987436	1.61214	1.90006	0.301494	0.17722	0.278849	0.239326	0.251987	0.603366	0.0605506	0.801338	0.354564	0.0631647	0.630181	0.265216
TaMYB313	0	0	0	0	0	0	0	0	0	0	0	0	0	0	0	0	0	0	0	0	0
TaMYB314	0.00139861	1.21721	0.889274	3.78998e-06	0.341607	0.0174837	1.36244	0	0.00140396	0.55533	0.682472	0.832743	1.02762	1.07321	0.372891	0.335193	0.385318	0.98999	0.000254673	0.372062	0
TaMYB315	0.364984	0.140729	0.264548	0.494185	0.367135	0.083697	0.136755	0.0932955	0.0902622	0.157653	0.0980662	0.138914	0.400389	0.210679	0.403575	0.911047	0.93733	0.489922	0	0.26372	0.13302
TaMYB316	0	0	0	0	0	0	0	0	0	0	0	0	0	0	0	0	0	0	0	0	0
TaMYB317	0	0	0	0	0	0	0	0	0	0	0	0	0	0	0	0	0	0	0	0	0
TaMYB318	1.86754	0.735979	1.05365	1.46922	0.848427	1.9838	1.55843	1.89592	1.1841	2.50089	0.297593	1.26107	1.50705	3.6646	1.63181	0.783397	3.85501	0.96498	1.25168	1.48036	1.12294
TaMYB319	0	0	0	0	0	0	0	0	0	0	0	0	0	0	0	0	0	0	0	0	0
TaMYB320	1.52297	0.800154	1.2459	1.56149	0.965494	1.60077	0	0	1.34085	0.425726	0	0.388382	1.50532	1.18365	1.70563	2.17122	2.27594	1.24956	0.276759	1.23717	1.10761
TaMYB321	0	0	0	0	0	0	0	0	0	0	0	0.0771944	0	0	0	0	0	0	0	0	0
TaMYB322	0.0525686	0	0	0	0	0	0	0	0	0.172744	0	0	0	0	0	0	0.109469	0.0548774	0	0	0
TaMYB323	0.428993	0.388878	0	0.1857	0.197097	0.128554	0	0.25753	0	0.150504	0.135623	0.128006	0.204671	0.497922	0.137656	0.357678	0.374412	0.140847	0.550974	0.502757	0.302594
TaMYB324	0.215047	0.067898	0.076365	0	0	0.181584	0.0658919	0.0952204	0.158532	2.62655	3.56343	0.255445	5.77845	2.74033	4.25212	0.549917	2.01222	0.449895	0.103948	1.5947	0.253068
TaMYB325	0.558293	0.338531	0.358176	0.425641	0.496976	0.737815	0.679714	0.569139	0.305651	0.883645	0.732569	0.377154	0.469448	0.635741	0.47358	0.33953	0.0599327	0.533437	0.141583	0.141212	0.416397
TaMYB326	1.69932	1.5576	0.572893	0.708518	0.723877	0.856307	1.22563	2.18341	0.585473	1.41038	0	1.66547	1.94074	2.24956	1.0805	1.33774	1.46626	1.94033	1.43658	1.5489	0.40612
TaMYB327	8.93757	13.0175	15.8468	15.5303	17.5206	11.6811	8.08188	3.49645	4.58783	3.81057	4.05928	3.57961	1.06078	0.726882	0.60637	2.30052	3.22609	3.5096	2.40058	1.81098	5.49555
TaMYB328	0.0638179	0	0.073663	0.375149	0.383275	0.583722	0.776603	1.75599	2.0745	0.209758	0.0685058	0.129314	0	0	0	0.627838	0	0	0	0.435098	1.34439
TaMYB329	1.46392	0.955665	1.1209	0.528865	0.493215	1.39938	0.763117	1.50906	1.42726	0.392052	0.767989	1.69637	0.395202	0.415677	0.0796281	0	0.352005	0.383193	1.18916	0.428363	1.8543
TaMYB330	0.858287	0.915994	0.859959	0.851972	0.404409	0.491012	0.658371	0.884236	0.529709	4.47104	3.97826	0.919185	4.76187	4.75485	3.18166	2.44317	4.03543	2.29709	2.01003	2.09095	1.48513
TaMYB331	0	0	0	0	0	0	0	0	0	0	0	0	0	0	0	0	0	0	0	0	0
TaMYB332	0	0	0.150989	0	0	0	0	0	0	0.145104	0	0	0.270802	0	0	0	0	0	0	0	0
TaMYB333	0	0	0	0	0	0	0	0	0	0	0	0	0	0	0	0	0	0	0	0	0
TaMYB334	0	0	0	0	0	0	0	0	0	0	0	0	0	0	0	0	0	0	0	0	0
TaMYB335	0	0.0853057	0	0	0.248983	0	0	0	0	0	0	0.337148	0	0	0	0	0	0	0.0933295	0	0
TaMYB336	0.44743	0.306547	0.518341	0.977978	0.599425	0.729157	0.645259	0.406347	0.540448	0.763385	0.320496	0.958306	0.434702	1.14392	0.493035	0.989435	0.29091	0.427191	1.54899	0	0.0481543
TaMYB337	0.180216	0.368543	0.103319	0.438254	0	0.0820911	0.267936	0.731307	0.176464	0.492655	2.02777	0	0.570354	0.902603	1.72868	0	0.170496	0	0	0.899445	0
TaMYB338	0	0.326503	0	0.311017	0	0	0	0.32401	0	1.74452	1.02575	0.0806363	0.509123	1.96806	0.771081	0.51619	1.89986	0.600433	1.52224	0	0.678227
TaMYB339	0	0	0	0	0	0	0	0.0691838	0	0	0	0	0	0	0	0	0	0	0	0	0
TaMYB340	0	0	0	0	0	0	0	0	0	0	0	0	0	0	0	0	0	0	0	0	0
TaMYB341	0	0	0	0	0	0	0	0	0	0	0	0	0	0	0	0	0	0	0	0	0
TaMYB342	5.2269	4.00349	2.52165	2.79306	2.38683	3.3245	2.60658	3.77916	2.65937	11.247	3.18764	2.39674	13.176	17.2586	7.66525	19.1433	23.9306	7.6544	18.9347	15.2612	11.2471
TaMYB343	3.9632	7.80105	6.30444	11.5771	12.5984	6.16374	8.1663	6.16643	9.75498	10.9137	18.7058	3.24656	12.4549	10.376	26.2912	8.01876	14.6288	7.07112	0	11.0306	22.2207
TaMYB344	0	0.240594	0.0900489	0	0.0780758	0.571699	0.155534	0.159185	0.0768763	0	0.167955	0.158447	0.0834578	0	0	0	0	0	0	0	0.370557
TaMYB345	0	0.050212	0	0	0	0.0447894	0	0	0	0	0	0	0	0	0	0	0.0476772	0	0	0	0
TaMYB346	0	0	0	0	0	0	0	0	0	0	0	0	0.378588	0	0	0	0	0	0	0	0
TaMYB347	1.55259	0.957315	1.00542	0.788698	0.525724	0.38925	0.761715	1.82552	0.464643	1.30424	0.0610246	1.42208	2.07689	1.62873	0.995873	1.19893	1.43599	1.3876	2.54254	1.85289	0.971744
TaMYB348	6.76318	6.3953	6.24586	5.11332	4.70514	6.21742	5.83003	6.84319	10.272	12.4234	14.1512	7.27018	16.4726	14.5386	16.3488	10.5372	13.9577	7.87297	27.3872	14.8619	11.0877
TaMYB349	0.959326	0.295158	0.199418	0.620718	0.868739	1.12909	0.630521	1.94478	1.6688	0.315113	0.594028	0.319225	0.62408	0.32859	0.125886	0.69487	0.613145	0.0617847	0.263527	0.32861	0.332024
TaMYB350	0.0593636	0	0	0	0.059492	0.163007	0.41414	0	0	0	0.127486	0	0	0	0	0	0	0	0	0	0.0570495
TaMYB351	1.43096	1.01497	0.317588	0.593736	0.771216	0.891589	0.648708	1.42995	1.32384	1.92244	1.46708	1.03451	4.33717	3.39608	1.76767	2.65972	3.82482	1.84142	4.54021	7.78672	5.34832
TaMYB352	0	0	0	0	0	0	0	0	0	0	0	0	0	0	0	0	0	0	0	0	0
TaMYB353	7.1024	11.5345	13.0644	14.009	11.4762	5.63731	4.50573	3.75702	3.73733	3.88283	3.52274	5.75926	3.37284	3.81264	2.90699	2.13632	0.995634	2.26174	6.57579	5.20954	4.3624
TaMYB354	0.318974	0.133962	0	0.323033	0.413952	0.463217	0.689569	0.379976	0.262485	0.213894	0.0571077	0.198061	0.689703	0.0609866	0.642528	0.136528	0	0.138722	0.8562	1.04006	0
TaMYB355	8.54596	7.76459	4.38651	5.62157	6.82793	9.10116	5.8175	5.56749	5.43747	5.4558	1.68195	6.98816	3.93902	8.10866	3.0828	3.29176	6.17042	4.1188	9.96273	9.38326	3.9088
TaMYB356	0.256856	0.131754	0.518788	0.125812	0.0642687	0	0	0.196307	0	0.281404	0.413575	0.260222	0.0692888	0.437937	0.279625	0.771873	0.247751	0.690334	0	0.0729391	0
TaMYB357	2.22427	2.8248	3.17087	2.5721	2.90253	1.28093	1.85454	1.72691	1.21609	1.18267	1.30406	1.43639	1.99763	1.75556	1.36202	1.01116	0.525338	1.28625	0.75975	1.29193	1.09826
TaMYB358	2.47816	2.03227	1.95793	0.692354	1.55626	1.87608	1.05623	1.22512	1.39266	2.7136	3.26674	3.15421	2.9624	2.80152	1.68655	1.4623	1.29115	3.579	3.84811	2.63769	2.69668
TaMYB359	0.050813	0	0	0	0	0	0	0	0	0	0.0545923	0	0	0	0	0	0	0	0	0	0
TaMYB360	0	0	0	0	0	0	0	0	0	0	0	0	0	0	0	0	0	0	0	0	0
TaMYB361	4.75152	2.93945	2.0886	1.7234	1.57151	2.86884	1.77757	1.8742	3.94483	1.83527	0.927975	5.63994	1.3522	1.17606	0.355708	2.37973	3.56913	1.74034	5.71022	1.91971	3.21215
TaMYB362	0.25545	0	0	0	0.245414	0	0	4.66649e-06	0	0	0	0.348682	0	0	0	0	0	0	0	0	0
TaMYB363	0	0	0	0	0	0	0	0	0	0	0	0	0	0	0	0	0	0	0	0	0
TaMYB364	0.148911	0	0.171413	0.218195	0.0743139	0.339948	0.221989	2.42342	2.29857	0	0	0	0	0	0	0	0	0.160187	0	0.335063	0
TaMYB365	0	0	0	0	0	0	0	0	0	0	0	0	0	0	0	0	0	0	0	0	0
TaMYB366	0	0	0	0	0	0	0.0728759	0	0.576461	0	0	0	0	0	0	0	0	0	0	0	0
TaMYB367	0.46054	0	0	0.149864	0	0.230195	1.29626	3.33008	3.20385	0	0.0823249	0	0	0	0	0.0830365	0	0	1.03739	0	0
TaMYB368	0.887068	0.910139	0.585163	0.931291	1.14175	1.10123	0.883413	4.8433	3.18347	0.138844	0	0.256791	0.205263	0	0.207083	0	0	0.544912	0.361111	0.360146	0
TaMYB369	1.15739	0.475312	0.2007	1.47657	0.638201	1.32452	1.26918	3.71942	4.73789	0.0634318	0.062145	0.410651	0.565148	0.198379	0	0	0	0.186568	0.0662892	0.198382	0.167044
TaMYB370	1.33057	0.557126	0.342582	0.533256	0.544739	0.708854	0.24603	0.251769	0.438368	0.852402	1.00607	0.749984	1.72429	0.90748	0.380262	0.81762	0.961554	0.476382	1.64986	0.510963	0.477509
TaMYB371	0	0	0.0699841	0	0	0.190704	0	0	0	0	0	0	0	0	0	0	0	0.0832213	0	0	0
TaMYB372	0.170588	0.0583872	0	0.167456	0.285121	0.468602	0.340181	0.0580216	0.0561028	0.249332	0.0610677	0.230597	0.37054	0.0650301	0	0.500062	0.330926	0.54993	0	0.45527	0.273787
TaMYB373	0.517373	0	0	0.13335	0.136737	0.125014	0.204125	0.0696353	0	0.374492	0.366942	0.325849	0.0735212	0	0.296767	0.246856	0.920566	0.514767	0	0.541629	0.326211
TaMYB374	1.22863	0.833339	0.067023	0.739641	0.464999	0.690023	0	0.354885	0.114376	0.254199	0	0.470187	0	0.52995	0	0.0636759	0.280941	0.124612	0.332032	0	0
TaMYB375	0	0	0	0	0	0	0	0	0	0	0	0	0	0	0	0	0	0	0.684212	0	0
TaMYB376	0	0	0	0	0.0961812	0	0.334447	0.635601	0.141892	0	0.0514057	0	0	0	0	0	0	0	0	0	0
TaMYB377	0.197435	0.253639	0	0.0971077	0.247997	0.180995	0.0985669	0.100866	0	0.324833	0	0.050078	0.107932	0.511235	0.163218	0	0.717525	0.0530157	0.170934	0.511737	0
TaMYB378	0.219996	0.169459	0	0.162051	0	0.30225	0.109715	0.280694	0	0	0	0.11154	0.239326	0.629967	0.0603366	0	0.160268	0	0	0.567163	0
TaMYB379	0.284314	0.0583872	0	0	0.171073	0	0	0	0	0.062333	0	0	0	0.26012	0.186852	0	0.496389	0	0.26078	0	0
TaMYB380	0.117826	0	0.204263	0	0	0	0	0	0	0	0	0	0	0	0	0	0	0.126629	0	0	0
TaMYB381	0	0	0	0	0	0.0391895	0	0	0	0	0	0	0	0	0	0	0	0	0	0	0
TaMYB382	0	0	0	0	0	0	0	0	0	0	0	0	0	0	0	0.0965906	0	0	0	0	0
TaMYB383	0.172644	0.236344	0.332667	0.225921	0.173102	0.105377	0	0	0	0	0	0.0827914	0.0624629	0.263104	0.125997	0	0	0	0	0.723576	0
TaMYB384	0	0	0	0	0	0	0	0	0	0	0	0	0	0	0	0	0.101921	0	0	0	0
TaMYB385	3.83719	2.58833	6.43053	2.39203	3.74254	4.26359	2.28196	1.63485	1.66883	2.76554	3.44916	5.03606	4.822	4.73819	4.62043	6.87607	6.14612	2.55364	1.63875	2.84971	3.48323
TaMYB386	1.51129	0.910443	0.551189	0.680786	0.000953919	0.000942434	0.215818	0.24294	0.000364591	0.678467	0.371319	0.839961	0.332307	1.19885	0.00039076	0.00189064	0.634861	0.00161731	0.00432565	1.35099	0.000226844
TaMYB387	0.591938	0.546874	0	0.69683	0.711895	0.975271	0.176987	0.181124	0	0.519012	0.0635614	0.239996	0.145305	0.472953	0	0	0.343882	0.318086	0.246341	0.0675558	0
TaMYB388	0.0403984	0	0	0.199197	0.122082	0.0370864	0.161617	0.041345	0	0	0	0	0.0890512	0	0.0897355	0.0450102	0	0.0433681	0	0	0
TaMYB389	0	0	0	0	0	0	0	0	0	0	0	0	0	0	0	0	0	0	0	0	0
TaMYB390	0	0	0	0	0	0	0	0	0	0	0	0.043624	0	0	0	0	0	0	0	0	0
TaMYB391	1.50093	0.114178	0.83593	0.272942	0.836505	1.27279	0.388086	0.680831	0.713222	0.48755	0.0597058	1.35278	0	0	0	0	0.161917	0.059731	6.50853	2.54638	3.85829
TaMYB392	0	0	0	0	0	0	0	0	0	0	0.0997157	0	0	0.206675	0	0	0	0	0	0	0
TaMYB393	0	0	0	0	0	0	0	0	0	0	0	0	0	0	0	0	0	0	0.362506	0.361534	0
TaMYB3R1	0.108322	0.268079	0.353944	0.536932	0.451249	0.418882	0.0652305	0.104034	0.150858	0.0714424	0.139924	0.242436	0.072862	0.17868	0.0977985	0	0	0.092923	0	0.138057	0.0214784
TaMYB3R2	2.64908	6.42448	6.49245	7.00222	5.82116	3.44956	2.15808	2.44095	3.49731	3.79514	4.31076	2.56528	3.20466	3.39758	3.44031	2.10113	2.51091	2.29883	4.39525	4.97579	4.5772
TaMYB3R3	0.164897	0.148314	0.274469	0.299584	0.129843	0.0173836	0.120222	0	0.120277	0.124497	0.0650913	0.0768177	0	0	0	0.238266	0.0754052	0.198665	0	0.0447826	0
TaMYB3R4	2.37744	4.2216	5.33795	5.82354	3.92998	2.09132	1.59023	1.54192	2.40357	1.81574	2.11978	2.21198	2.07049	0.926666	1.56722	1.79135	1.35993	1.33378	2.01466	2.14438	2.39878
TaMYB3R5	0	0	0.0393022	0	0	0	0	0	0	0	0	0	0	0	0	0	0	0	0	0	0
TaMYB3R6	1.37228	3.54644	3.49149	3.47035	2.67571	1.85072	0.916862	2.4648	2.57167	1.08874	1.18415	1.27832	1.18657	1.73715	1.74887	1.42155	0.509136	0.695994	1.90271	2.04106	1.51779
TaMYB3R7	0.282296	0.269203	0.226378	0.254944	0.0844981	0.193159	0.0632079	0.121996	0.130656	0	0	0.151936	0.0222272	0.0700745	0	0.0867917	0.0790259	0.0424429	0	0.0469244	0.0393075
TaMYB3R8	5.83843	11.432	15.5764	14.9364	11.1274	6.60496	3.77734	5.23493	4.27978	4.98073	5.49695	7.77393	4.4534	5.58346	3.6209	2.90465	2.9219	5.22581	6.16559	5.95882	5.95723
TaMYB3R9	0.0646999	0.111197	0.0661219	0.277951	0.336874	0.0595709	0.15152	0.281951	0.15018	0.142241	0.046431	0.0877614	0.169259	0	0	0	0.0429942	0.138754	0	0.219839	0.0427664
TaMYB3R10	1.14221	1.84835	2.60805	2.5735	3.09033	1.66225	2.2165	2.72751	3.15545	1.90456	1.71197	0.906447	1.14931	1.29559	1.80035	0.757102	0.863409	0.647688	1.30808	1.29996	2.47775
TaMYB3R11	0	0.0620027	0.104379	0.0648506	0.114299	0.0589897	0.150043	0	0.0478598	0.0546482	0.0971644	0	0	0	0	0	0	0.0440017	0	0	0
TaMYB3R12	1.99948	3.89359	5.26751	5.13131	3.53998	2.62035	1.27894	1.68876	2.17052	1.769	2.03934	2.14099	1.20796	2.0472	1.51698	1.4502	1.74831	1.38866	1.73732	0.909601	1.64054
