# Supplementary material for: Genome-wide identification of R2R3-MYB family in wheat and functional characteristics of the abiotic stress responsive gene TaMYB344
Source: BMC Genomics. 2020 Nov 12;21:792. doi: 10.1186/s12864-020-07175-9 (PMC7659103; doi:10.1186/s12864-020-07175-9)
Supplement: Supplementary file 1 — Additional file 1: Sequences of MYBs in wheat (Table S1); Characteristic features of MYBs in wheat (Table S2); Syntenic relationships of MYBs in wheat (Table S3); The Ka/Ks of duplication gene pairs (Table S4); The expression data of MYBs in wheat (Table S5); The up/down regulated MYBs in wheat under various stress treatment (Table S6); Putative cis-acting regulatory elements of TaMYB344 promoter sequence (Table S7); Primer pairs for amplification (Table S8). [file 12864_2020_7175_MOESM1_ESM.zip › Table S6.xlsx]

## Sheet: Drought-heat stresses
Table S6 The up/down regulated MYBs in wheat under drought/heat stress
Up-regulated						Down-regulated
Drought stress, 1 hour	Drought stress, 6 hour	Heat stress, 1 hour	Heat stress, 6 hour	Drought and heat stress, 1 hour	Drought and heat stress, 6 hour	Drought stress, 1 hour	Drought stress, 6 hour	Heat stress, 1 hour	Heat stress, 6 hour	Drought and heat stress, 1 hour	Drought and heat stress, 6 hour
TaMYB43	TaMYB328	TaMYB166	TaMYB85	TaMYB369	TaMYB344	TaMYB123	TaMYB69	TaMYB205	TaMYB69	TaMYB274	TaMYB22
TaMYB155	TaMYB168	TaMYB367	TaMYB368	TaMYB104	TaMYB269	TaMYB107	TaMYB275	TaMYB69	TaMYB274	TaMYB69	TaMYB69
TaMYB373	TaMYB281	TaMYB344	TaMYB272	TaMYB367	TaMYB80	TaMYB347	TaMYB274	TaMYB318	TaMYB22	TaMYB205	TaMYB326
TaMYB295	TaMYB348	TaMYB388	TaMYB184	TaMYB33	TaMYB214	TaMYB16	TaMYB89	TaMYB326	TaMYB46	TaMYB318	TaMYB66
TaMYB269	TaMYB155	TaMYB104	TaMYB104	TaMYB184	TaMYB322	TaMYB385	TaMYB77	TaMYB71	TaMYB326	TaMYB326	TaMYB369
TaMYB24	TaMYB282	TaMYB84	TaMYB328	TaMYB245	TaMYB358	TaMYB249	TaMYB46	TaMYB66	TaMYB342	TaMYB216	TaMYB229
TaMYB267	TaMYB23	TaMYB214	TaMYB168	TaMYB213	TaMYB284	TaMYB82	TaMYB66	TaMYB383	TaMYB97	TaMYB66	TaMYB97
TaMYB391	TaMYB154	TaMYB278	TaMYB166	TaMYB344	TaMYB195	TaMYB91	TaMYB16	TaMYB274	TaMYB199	TaMYB328	TaMYB46
TaMYB84	TaMYB344	TaMYB261	TaMYB113	TaMYB102	TaMYB314	TaMYB310	TaMYB45	TaMYB320	TaMYB65	TaMYB229	TaMYB328
TaMYB233	TaMYB22	TaMYB369	TaMYB234	TaMYB80	TaMYB292	TaMYB144	TaMYB104	TaMYB145	TaMYB89	TaMYB46	TaMYB368
TaMYB142	TaMYB351	TaMYB3	TaMYB175	TaMYB292	TaMYB113	TaMYB374	TaMYB216	TaMYB260	TaMYB260	TaMYB22	TaMYB342
TaMYB12	TaMYB84	TaMYB111	TaMYB348	TaMYB166	TaMYB11		TaMYB369	TaMYB135	TaMYB135	TaMYB260	TaMYB65
TaMYB152	TaMYB270	TaMYB141	TaMYB344	TaMYB6	TaMYB87		TaMYB342	TaMYB329	TaMYB202	TaMYB199	TaMYB318
TaMYB218	TaMYB67	TaMYB163	TaMYB14	TaMYB241	TaMYB84		TaMYB107	TaMYB330	TaMYB107	TaMYB16	TaMYB219
TaMYB348	TaMYB218	TaMYB264	TaMYB33	TaMYB388	TaMYB282		TaMYB199	TaMYB199	TaMYB137	TaMYB135	TaMYB275
TaMYB384	TaMYB152	TaMYB265	TaMYB232	TaMYB348	TaMYB166		TaMYB252	TaMYB68	TaMYB327	TaMYB123	TaMYB274
TaMYB281	TaMYB109	TaMYB283	TaMYB195	TaMYB311	TaMYB250		TaMYB330	TaMYB65	TaMYB307	TaMYB156	TaMYB216
TaMYB278	TaMYB271	TaMYB360	TaMYB358	TaMYB84	TaMYB28		TaMYB65	TaMYB123	TaMYB212	TaMYB342	TaMYB107
TaMYB67	TaMYB278	TaMYB375	TaMYB292	TaMYB303	TaMYB241		TaMYB326	TaMYB46	TaMYB58	TaMYB63	TaMYB199
TaMYB6	TaMYB322	TaMYB19	TaMYB278	TaMYB195	TaMYB102		TaMYB124	TaMYB229	TaMYB91	TaMYB385	TaMYB354
TaMYB214	TaMYB175	TaMYB103	TaMYB102	TaMYB106	TaMYB348		TaMYB338	TaMYB63	TaMYB170	TaMYB65	TaMYB212
TaMYB11	TaMYB214	TaMYB136	TaMYB295	TaMYB15	TaMYB351		TaMYB385	TaMYB99	TaMYB237	TaMYB249	TaMYB208
TaMYB168	TaMYB229	TaMYB181	TaMYB84	TaMYB34	TaMYB24		TaMYB207	TaMYB107	TaMYB259	TaMYB329	TaMYB78
TaMYB22	TaMYB391	TaMYB209	TaMYB322	TaMYB103	TaMYB106		TaMYB347	TaMYB2	TaMYB337	TaMYB90	TaMYB58
TaMYB239	TaMYB24	TaMYB244	TaMYB73	TaMYB111	TaMYB213		TaMYB108	TaMYB338		TaMYB75	TaMYB82
TaMYB109	TaMYB160	TaMYB247	TaMYB214	TaMYB136	TaMYB239		TaMYB327	TaMYB385		TaMYB68	TaMYB91
TaMYB28	TaMYB43	TaMYB381	TaMYB351	TaMYB141	TaMYB268		TaMYB354	TaMYB200		TaMYB305	TaMYB157
TaMYB351	TaMYB59		TaMYB303	TaMYB381	TaMYB384		TaMYB202	TaMYB327		TaMYB113	TaMYB170
TaMYB19	TaMYB303		TaMYB13	TaMYB244	TaMYB236		TaMYB112	TaMYB113		TaMYB355	TaMYB337
TaMYB32	TaMYB87		TaMYB235	TaMYB276	TaMYB347		TaMYB149	TaMYB137		TaMYB200	TaMYB356
TaMYB86	TaMYB184		TaMYB11	TaMYB283	TaMYB73		TaMYB179	TaMYB21		TaMYB99	TaMYB112
TaMYB105	TaMYB373		TaMYB80	TaMYB390	TaMYB88		TaMYB223	TaMYB143		TaMYB2	TaMYB149
TaMYB121	TaMYB284		TaMYB367		TaMYB323		TaMYB245	TaMYB249		TaMYB327	TaMYB151
TaMYB247	TaMYB269		TaMYB224		TaMYB218		TaMYB307	TaMYB75		TaMYB145	TaMYB179
TaMYB283	TaMYB80		TaMYB270		TaMYB19		TaMYB82	TaMYB78		TaMYB78	TaMYB207
TaMYB350	TaMYB169		TaMYB87		TaMYB94		TaMYB91	TaMYB207		TaMYB224	TaMYB233
TaMYB360	TaMYB384		TaMYB169		TaMYB111		TaMYB157	TaMYB342		TaMYB185	TaMYB364
TaMYB242	TaMYB121		TaMYB236		TaMYB121		TaMYB217	TaMYB58		TaMYB208	TaMYB374
TaMYB257	TaMYB283		TaMYB369		TaMYB141		TaMYB259	TaMYB91		TaMYB212
TaMYB332	TaMYB360		TaMYB355		TaMYB163		TaMYB356	TaMYB157		TaMYB207
TaMYB376	TaMYB19		TaMYB218		TaMYB211		TaMYB388	TaMYB171		TaMYB325
	TaMYB129		TaMYB191		TaMYB246			TaMYB259		TaMYB174
	TaMYB136		TaMYB227		TaMYB247			TaMYB337		TaMYB198
	TaMYB247		TaMYB75		TaMYB248			TaMYB362		TaMYB353
	TaMYB264		TaMYB18		TaMYB283			TaMYB77		TaMYB21
			TaMYB372		TaMYB375			TaMYB112		TaMYB82
			TaMYB238		TaMYB377			TaMYB245		TaMYB91
			TaMYB50		TaMYB139			TaMYB270		TaMYB117
			TaMYB233		TaMYB264			TaMYB307		TaMYB170
			TaMYB311					TaMYB347		TaMYB171
			TaMYB122					TaMYB374		TaMYB217
			TaMYB384							TaMYB259
			TaMYB70							TaMYB337
			TaMYB268							TaMYB362
			TaMYB294
			TaMYB10
			TaMYB106
			TaMYB82
			TaMYB282
			TaMYB67
			TaMYB86
			TaMYB211
			TaMYB248
			TaMYB283
			TaMYB285
			TaMYB375
			TaMYB19
			TaMYB103
			TaMYB111
			TaMYB246
			TaMYB144
			TaMYB219
			TaMYB233
			TaMYB320
			TaMYB374
			TaMYB383

## Sheet: Cold stress
Table S6 The up/down regulated MYBs in wheat under cold stress
Up-regulated	Down-regulated
TaMYB85	TaMYB368
TaMYB344	TaMYB16
TaMYB20	TaMYB292
TaMYB208	TaMYB249
TaMYB87	TaMYB343
TaMYB338	TaMYB367
TaMYB80	TaMYB233
TaMYB342	TaMYB22
TaMYB384	TaMYB369
TaMYB62	TaMYB235
TaMYB370	TaMYB13
TaMYB324	TaMYB10
TaMYB195	TaMYB234
TaMYB328	TaMYB355
TaMYB349	TaMYB73
TaMYB93	TaMYB42
TaMYB78	TaMYB142
TaMYB83	TaMYB275
TaMYB307	TaMYB166
TaMYB214	TaMYB362
TaMYB272	TaMYB145
TaMYB279	TaMYB45
TaMYB236	TaMYB63
TaMYB119	TaMYB224
TaMYB280	TaMYB364
TaMYB197	TaMYB66
TaMYB169	TaMYB149
TaMYB183	TaMYB14
TaMYB351	TaMYB137
TaMYB24	TaMYB319
TaMYB223	TaMYB3
TaMYB69	TaMYB6
TaMYB361	TaMYB91
TaMYB175	TaMYB144
TaMYB221	TaMYB165
TaMYB21	TaMYB173
TaMYB347	TaMYB242
TaMYB325	TaMYB258
TaMYB387	TaMYB366
TaMYB157
TaMYB121
TaMYB283
TaMYB278
TaMYB326
TaMYB281
TaMYB28
TaMYB217
TaMYB76
TaMYB276
TaMYB337
TaMYB102
TaMYB107
TaMYB150
TaMYB247
TaMYB332

## Sheet: Pi-starvation 
Table S6 The up/down regulated MYBs in wheat under Pi-starvation enviroment
Up-regulated		Down-regulated
Shoot	Root	Shoot	Root
TaMYB7	TaMYB113	TaMYB107	TaMYB28
TaMYB256	TaMYB165	TaMYB12	TaMYB209
TaMYB33	TaMYB19	TaMYB269	TaMYB385
TaMYB229	TaMYB46	TaMYB330	TaMYB15
TaMYB283	TaMYB25	TaMYB202	TaMYB58
TaMYB195	TaMYB40	TaMYB65	TaMYB65
TaMYB200	TaMYB44	TaMYB119	TaMYB97
TaMYB361	TaMYB83	TaMYB78
TaMYB59	TaMYB266	TaMYB17
TaMYB328	TaMYB276	TaMYB82
TaMYB292		TaMYB164
TaMYB255		TaMYB376
TaMYB344		TaMYB384
TaMYB24		TaMYB278
TaMYB34
TaMYB311
TaMYB393
TaMYB3
TaMYB6
TaMYB49
TaMYB159
TaMYB161
TaMYB338
TaMYB350

## Sheet: Disease
Table S6 The up/down regulated MYBs in wheat under Powdery mildew pathogen/Stripe rust pathogen treatments
Up-regulated						Down-regulated
Bgt_1dpi	Bgt_2dpi	Bgt_3dpi	Pst_1dpi	Pst_2dpi	Pst_3dpi	Bgt_1dpi	Bgt_2dpi	Bgt_3dpi	Pst_1dpi	Pst_2dpi	Pst_3dpi
TaMYB101	TaMYB327	TaMYB154	TaMYB221	TaMYB10	TaMYB320	TaMYB358	TaMYB373	TaMYB70	TaMYB356	TaMYB99	TaMYB327
TaMYB67	TaMYB200	TaMYB234	TaMYB78	TaMYB320	TaMYB78	TaMYB227	TaMYB98	TaMYB237	TaMYB314	TaMYB353	TaMYB68
TaMYB312	TaMYB68	TaMYB368	TaMYB351	TaMYB315	TaMYB107	TaMYB370	TaMYB356	TaMYB184	TaMYB236	TaMYB6	TaMYB70
TaMYB149	TaMYB224	TaMYB357	TaMYB323	TaMYB107	TaMYB87	TaMYB373	TaMYB314	TaMYB283	TaMYB174	TaMYB101	TaMYB200
TaMYB234		TaMYB99	TaMYB87	TaMYB272	TaMYB315	TaMYB59	TaMYB23	TaMYB303	TaMYB6	TaMYB151	TaMYB108
TaMYB219	TaMYB257	TaMYB102	TaMYB7	TaMYB119	TaMYB140	TaMYB260	TaMYB151	TaMYB245	TaMYB62	TaMYB184	TaMYB6
TaMYB220	TaMYB232	TaMYB100	TaMYB72	TaMYB12	TaMYB186	TaMYB237	TaMYB184		TaMYB151	TaMYB204	TaMYB23
TaMYB367	TaMYB364	TaMYB113	TaMYB2	TaMYB146	TaMYB388	TaMYB386	TaMYB283		TaMYB160	TaMYB235	TaMYB101
TaMYB85	TaMYB388	TaMYB327	TaMYB391	TaMYB372		TaMYB7	TaMYB6		TaMYB184	TaMYB278	TaMYB102
TaMYB100		TaMYB200	TaMYB257	TaMYB21		TaMYB151	TaMYB204		TaMYB204	TaMYB283	TaMYB151
TaMYB328		TaMYB383	TaMYB393	TaMYB140		TaMYB156	TaMYB72		TaMYB240	TaMYB303	TaMYB204
TaMYB130		TaMYB274		TaMYB141		TaMYB204	TaMYB62		TaMYB268	TaMYB344	TaMYB391
TaMYB175		TaMYB320		TaMYB186		TaMYB240	TaMYB245		TaMYB273		TaMYB245
TaMYB235		TaMYB353		TaMYB257		TaMYB283			TaMYB283		TaMYB328
TaMYB102		TaMYB68		TaMYB388		TaMYB98			TaMYB287
TaMYB369		TaMYB88				TaMYB245			TaMYB211
TaMYB33		TaMYB235
TaMYB80		TaMYB86
TaMYB201		TaMYB286
TaMYB232		TaMYB34
TaMYB86		TaMYB112
TaMYB103		TaMYB140
TaMYB136		TaMYB173
TaMYB233		TaMYB186
TaMYB257		TaMYB193
TaMYB261		TaMYB230
TaMYB264		TaMYB232
TaMYB364		TaMYB233
TaMYB366		TaMYB257
TaMYB388		TaMYB301
		TaMYB304
		TaMYB364
		TaMYB380
