# Supplementary material for: Genome-wide identification of R2R3-MYB family in wheat and functional characteristics of the abiotic stress responsive gene TaMYB344
Source: BMC Genomics. 2020 Nov 12;21:792. doi: 10.1186/s12864-020-07175-9 (PMC7659103; doi:10.1186/s12864-020-07175-9)
Supplement: Supplementary file 1 — Additional file 1: Sequences of MYBs in wheat (Table S1); Characteristic features of MYBs in wheat (Table S2); Syntenic relationships of MYBs in wheat (Table S3); The Ka/Ks of duplication gene pairs (Table S4); The expression data of MYBs in wheat (Table S5); The up/down regulated MYBs in wheat under various stress treatment (Table S6); Putative cis-acting regulatory elements of TaMYB344 promoter sequence (Table S7); Primer pairs for amplification (Table S8). [file 12864_2020_7175_MOESM1_ESM.zip › Table S7.xlsx]

## Sheet: Sheet1
Table S7 Putative cis-acting regulatory elements of TaMYB344 promoter sequence
Cis-elements	Position	Function
HSE	341(+)	involved in heat stress responsiveness
MBS	931(-); 981(+); 1049(+)	involved in drought-inducibility
ABRE	850(+); 1309(+)	involved in the abscisic acid responsiveness
TCA	1146(+)	involved in salicylic acid responsiveness
TGA	656(+); 1377(+)	auxin-responsive element
