# Supplementary material for: Genome-wide identification of R2R3-MYB family in wheat and functional characteristics of the abiotic stress responsive gene TaMYB344
Source: BMC Genomics. 2020 Nov 12;21:792. doi: 10.1186/s12864-020-07175-9 (PMC7659103; doi:10.1186/s12864-020-07175-9)
Supplement: Supplementary file 1 — Additional file 1: Sequences of MYBs in wheat (Table S1); Characteristic features of MYBs in wheat (Table S2); Syntenic relationships of MYBs in wheat (Table S3); The Ka/Ks of duplication gene pairs (Table S4); The expression data of MYBs in wheat (Table S5); The up/down regulated MYBs in wheat under various stress treatment (Table S6); Putative cis-acting regulatory elements of TaMYB344 promoter sequence (Table S7); Primer pairs for amplification (Table S8). [file 12864_2020_7175_MOESM1_ESM.zip › Table S8.xlsx]

## Sheet: Sheet1
Table S8 Primer pairs for amplification
Category	Name
Gene cloning	TaMYB344	F	GCTTAGTCTCCGCCCCTCTCT
		R	AATACTCCATCCCTTTAACCTCTCG
Promoter cloning	Promoter of TaMYB344	F	TGGCCTCGATGAAATTCACC
		R	CGAGCTTTACCACGGAGCAC
Subcellular localization	TaMYB344	F	CCCAAGCTTATGGCGTCATGGTCATCG
		R	GGACTAGTTTGCATCTTCCAAATGTC
Transactivation	TaMYB344（1-278 aa）	F	GGAATTCATGGCGTCATGGTCATCG
		R	CGGGATCCTCATTGCATCTTCCAAAT
	TaMYB344（1-150 aa）	F	GGAATTCATGGCGTCATGGTCATCG
		R	CGGGATCCGGCGTCACAGTTGAGCTG
	TaMYB344（40-278 aa）	F	GGAATTCATCCGGCGCGGCCCGTGGA
		R	CGGGATCCTCATTGCATCTTCCAAAT
	TaMYB344（89-278 aa）	F	GGAATTCCGGCCGGACGTGAAGCGC
		R	CGGGATCCTCATTGCATCTTCCAAAT
	TaMYB344（151-278 aa）	F	GGAATTCAATAGCACCAAGTTCAAGG
		R	CGGGATCCTCATTGCATCTTCCAAAT
	TaMYB344（181-278 aa）	F	GGAATTCCATCTTGTGCCTGGGCTA
		R	CGGGATCCTCATTGCATCTTCCAAAT
qRT-PCR in wheat	TaMYB344	F	TTCCAGCTTCAAGACTCAGAC
		R	TCGTATATGCACGTACCCC
	Taactin	F	AGTGGAGGTTCTACCATGTTTCCT
		R	CACTGTATTTCCTTTCAGGTGGTG
Expression vector construct	TaMYB344	F	GCTCTAGAATGGCGTCATGGTCATCG
for transformation		R	CGGGATCCTCATTGCATCTTCCAAAT
qRT-PCR in transgenic tobacco	TaMYB344	F	CACCTCCAGCAAGCATCTACA
		R	TCTTCAACCCAATCCCCACT
	NtUbiquitin	F	AAAGAGTCAACCCGTCACCT
		R	ACATCACGACCACAACCAGA
